# Supplementary material for: Crystal structure of a new mixed-metal coordin­ation polymer consisting of NiII piperidine-di­thio­carbamate and penta­nuclear CuI—I cluster units
Source: Acta Crystallogr E Crystallogr Commun. 2018 Jan 26;74(Pt 2):233–6. doi: 10.1107/S2056989018000750 (PMC5956344; doi:10.1107/S2056989018000750)
Supplement: Supplementary file 1 [file e-74-00233-sup1.cif]

##############################################################################
#                                                                            #
# This CIF contains the data in a paper accepted for publication in          #
# Acta Crystallographica Section E. It conforms to the requirements of       #
# Notes for Authors for Acta Crystallographica Section E, and has been       #
# peer reviewed under the auspices of the IUCr Commission on Journals.       #
#                                                                            #
# Full details of the Crystallographic Information File format               #
# are given in the paper "The Crystallographic Information File (CIF):       #
# a New Standard Archive File for Crystallography" by S. R. Hall, F. H.      #
# Allen and I. D. Brown [Acta Cryst. (1991), A47, 655-685].                  #
#                                                                            #
# The current version of the core CIF dictionary is obtainable from          #
# ftp://ftp.iucr.org/pub/cif_core.dic.                                       #
#                                                                            #
# Software is freely available for graphical display of the structure(s)     #
# in this CIF. For information consult the CIF software page                 #
# http://www.iucr.org/resources/cif/software.                                #
#                                                                            #
# This file may be used for bona fide research purposes within the           #
# scientific community so long as proper attribution is given to the journal # 
# article from which it was obtained.                                        #
#                                                                            #
##############################################################################
data_global
_audit_creation_method     'by CrystalStructure 4.2'
_journal_date_recd_electronic     2017-12-15
_journal_date_accepted     2018-01-12
_journal_name_full     'Acta Crystallographica, Section E'
_journal_year     2018
_journal_volume     74
_journal_issue      2
_journal_page_first     233
_journal_page_last     236
_journal_paper_category     GM
_journal_paper_doi     10.1107/S2056989018000750
_journal_coeditor_code     IS5484
_publ_contact_author_name     'Takashi Okubo'
_publ_contact_author_address
;
3-4-1 Kowakae, Higashi-Osaka City, Osaka 577-8502, Japan
;
_publ_contact_author_email     'okubo_t@chem.kindai.ac.jp'
_publ_contact_author_fax     '+81-6-6723-2721'
_publ_contact_author_phone     '+81-6-4307-3402'
_publ_section_title
;
Crystal structure of a new mixed-metal coordination polymer consisting of Ni^II^
piperidine-dithiocarbamate and pentanuclear Cu^I^---I cluster units
;
loop_
    _publ_author_name
    _publ_author_address
    'Kento Himoto'
;
Department of Chemistry
Kindai University
Higashi-Osaka
Osaka 577-8502
Japan
;
    'Toshiya Horii'
;
Department of Chemistry
Kindai University
Higashi-Osaka
Osaka 577-8502
Japan
;
    'Shoki Oda'
;
Department of Chemistry
Kindai University
Higashi-Osaka
Osaka 577-8502
Japan
;
    'Shimpei Suzuki'
;
Department of Chemistry
Kindai University
Higashi-Osaka
Osaka 577-8502
Japan
;
    'Kunihisa Sugimoto'
;
Research and Utilization Division
Japan Synchrotron Radiation Research Institute
Kouto, Sayo-cho, Sayo-gun
Hyogo 679-5198
Japan
;
    'Takashi Okubo'
;
Department of Chemistry
Kindai University
Higashi-Osaka
Osaka 577-8502
Japan
;
    'Masahiko Maekawa'
;
Research Institute for Science and Technology
Kindai University
Higashi-Osaka
Osaka 577-8502
Japan
;
    'Takayoshi Kuroda-Sowa'
;
Department of Chemistry
Kindai University
Higashi-Osaka
Osaka 577-8502
Japan
;
_publ_section_synopsis
;
A novel heterometallic Cu^I^--Ni^II^ coordination polymer with an infinite
one-dimensional structure was prepared and structurally characterized
<i>via</i> X-ray diffraction. This complex consists of a mononuclear
nickel(II) unit of Ni^II^(C~6~H~10~NS~2~)~2~ and a pentanuclear copper(I)
cluster unit of Cu~5~I~5~(CH~3~CH~2~CN).
;
data_I
_database_code_depnum_ccdc_archive 'CCDC 1816493'
_audit_creation_method     'SHELXL-2017/1'
_chemical_name_systematic
;\
Poly[[tetra-\m~3~-iodido-\m~2~-iodido-\
bis(\m~3~-piperidine-1-dithiocarbamato)propionitrilepentacopper(I)nickel(II)]
chloroform monosolvate]
;
_chemical_name_common     ?
_chemical_formula_moiety     'C16 H26 Cl3 Cu5 I5 N3 Ni S4'
_chemical_formula_sum     'C16 H26 Cl3 Cu5 I5 N3 Ni S4'
_chemical_formula_iupac     '[Cu5 Ni I5 (C6 H10 N S2)2 (C3 H5 N)], C H Cl3'
_chemical_formula_weight     1505.90
_chemical_melting_point     ?
_shelx_space_group_comment
;
The symmetry employed for this shelxl refinement is uniquely defined
by the following loop, which should always be used as a source of
symmetry information in preference to the above space-group names.
They are only intended as comments.
;
_space_group_crystal_system     monoclinic
_space_group_name_H-M_alt     'P 21/m'
_space_group_name_Hall     '-P 2yb'
loop_
    _space_group_symop_operation_xyz
    'x, y, z'
    '-x, y+1/2, -z'
    '-x, -y, -z'
    'x, -y-1/2, z'
_cell_length_a     11.6906(4)
_cell_length_b     13.2597(3)
_cell_length_c     12.6351(4)
_cell_angle_alpha     90
_cell_angle_beta     112.829(4)
_cell_angle_gamma     90
_cell_volume     1805.19(11)
_cell_formula_units_Z     2
_cell_measurement_reflns_used     10013
_cell_measurement_theta_min     3.48
_cell_measurement_theta_max     31.65
_cell_measurement_temperature     100(2)
_exptl_crystal_description     block
_exptl_crystal_colour     black
_exptl_crystal_size_max     0.100
_exptl_crystal_size_mid     0.050
_exptl_crystal_size_min     0.020
_exptl_crystal_density_diffrn     2.770
_exptl_crystal_density_meas     ?
_exptl_crystal_density_method     ?
_exptl_crystal_F_000     1392
_exptl_absorpt_coefficient_mu     8.148
_exptl_absorpt_correction_type     multi-scan
_exptl_absorpt_process_details
;
(<i>CrysAlis PRO</i>; Rigaku Oxford Diffraction, 2015)
;
_shelx_estimated_absorpt_T_min     0.496
_shelx_estimated_absorpt_T_max     0.854
_exptl_absorpt_correction_T_min     0.547
_exptl_absorpt_correction_T_max     0.850
_diffrn_ambient_temperature     100
_diffrn_radiation_type     MoK\a
_diffrn_radiation_wavelength     0.71073
_diffrn_measurement_device_type     'Rigaku XtaLAB P200'
_diffrn_measurement_method     \w
_diffrn_detector_area_resol_mean     5.811
_diffrn_reflns_number     22696
_diffrn_reflns_av_R_equivalents     0.0365
_diffrn_reflns_theta_min     3.033
_diffrn_reflns_theta_max     31.454
_diffrn_reflns_theta_full     25.242
_diffrn_measured_fraction_theta_max     0.911
_diffrn_measured_fraction_theta_full     0.997
_diffrn_reflns_limit_h_min     -16
_diffrn_reflns_limit_h_max     15
_diffrn_reflns_limit_k_min     -19
_diffrn_reflns_limit_k_max     17
_diffrn_reflns_limit_l_min     -18
_diffrn_reflns_limit_l_max     17
_refine_special_details     ?
_reflns_number_total     5667
_reflns_number_gt     5007
_reflns_threshold_expression     'I > 2\s(I)'
_refine_ls_structure_factor_coef     Fsqd
_refine_ls_matrix_type     full
_refine_ls_R_factor_all     0.0250
_refine_ls_R_factor_gt     0.0206
_refine_ls_wR_factor_gt     0.0467
_refine_ls_wR_factor_ref     0.0480
_refine_ls_goodness_of_fit_ref     1.021
_refine_ls_restrained_S_all     1.020
_refine_ls_number_reflns     5667
_refine_ls_number_parameters     192
_refine_ls_number_restraints     6
_refine_ls_hydrogen_treatment     mixed
_refine_ls_weighting_scheme     calc
_refine_ls_weighting_details
              'w=1/[\s^2^(Fo^2^)+(0.0175P)^2^+1.4010P] where P=(Fo^2^+2Fc^2^)/3'
_atom_sites_solution_hydrogens     mixed
_atom_sites_solution_primary     ?
_atom_sites_solution_secondary     ?
_refine_ls_shift/su_max     0.001
_refine_ls_shift/su_mean     0.000
_refine_diff_density_max     2.371
_refine_diff_density_min     -1.093
_refine_ls_extinction_method     none
_refine_ls_extinction_coef     .
loop_
    _atom_type_symbol
    _atom_type_description
    _atom_type_scat_dispersion_real
    _atom_type_scat_dispersion_imag
    _atom_type_scat_source
    'Cu' 'Cu' 0.3201 1.2651
                         'International Tables Vol C Tables 4.2.6.8 and 6.1.1.4'
    'I' 'I' -0.4742 1.8119
                         'International Tables Vol C Tables 4.2.6.8 and 6.1.1.4'
    'C' 'C' 0.0033 0.0016
                         'International Tables Vol C Tables 4.2.6.8 and 6.1.1.4'
    'N' 'N' 0.0061 0.0033
                         'International Tables Vol C Tables 4.2.6.8 and 6.1.1.4'
    'S' 'S' 0.1246 0.1234
                         'International Tables Vol C Tables 4.2.6.8 and 6.1.1.4'
    'Cl' 'Cl' 0.1484 0.1585
                         'International Tables Vol C Tables 4.2.6.8 and 6.1.1.4'
    'Ni' 'Ni' 0.3393 1.1124
                         'International Tables Vol C Tables 4.2.6.8 and 6.1.1.4'
    'H' 'H' 0.0000 0.0000
                         'International Tables Vol C Tables 4.2.6.8 and 6.1.1.4'
_computing_data_collection
;
CrysAlis PRO (Rigaku Oxford Diffraction, 2015)
;
_computing_cell_refinement
;
CrysAlis PRO (Rigaku Oxford Diffraction, 2015)
;
_computing_data_reduction
;
CrysAlis PRO (Rigaku Oxford Diffraction, 2015)
;
_computing_structure_solution
;
<i>SHELXT</i> (Sheldrick, 2015<i>a</i>)
;
_computing_structure_refinement
;
SHELXL2017 (Sheldrick, 2015<i>b</i>)
;
_computing_molecular_graphics
;
CrystalStructure (Rigaku, 2017)
;
_computing_publication_material
;
CrystalStructure (Rigaku, 2017)
;
loop_
    _atom_site_type_symbol
    _atom_site_label
    _atom_site_fract_x
    _atom_site_fract_y
    _atom_site_fract_z
    _atom_site_U_iso_or_equiv
    _atom_site_adp_type
    _atom_site_calc_flag
    _atom_site_occupancy
    _atom_site_disorder_assembly
    _atom_site_disorder_group
    Cu Cu1 0.07870(3) 0.35696(2) 0.22826(3) 0.01492(6) Uani d 1 . .
    Cu Cu2 0.06118(4) 0.250000 0.40244(4) 0.01831(9) Uani d 1 . .
    Cu Cu3 -0.17631(3) 0.36078(2) 0.09941(3) 0.01699(6) Uani d 1 . .
    I I1 0.27076(2) 0.250000 0.36316(2) 0.01584(5) Uani d 1 . .
    I I2 -0.07921(2) 0.41447(2) 0.31791(2) 0.01423(4) Uani d 1 . .
    I I3 -0.01641(2) 0.250000 0.03136(2) 0.01220(5) Uani d 1 . .
    I I4 -0.37218(2) 0.250000 0.04357(2) 0.01957(5) Uani d 1 . .
    C C1 0.2475(2) 0.49357(15) 0.13153(19) 0.0107(4) Uani d 1 . .
    C C2 0.4150(2) 0.50565(19) 0.32142(19) 0.0160(4) Uani d 1 . .
    H H2A 0.452733 0.443559 0.364245 0.019 Uiso calc 1 . .
    H H2B 0.346889 0.526878 0.344631 0.019 Uiso calc 1 . .
    C C3 0.5122(3) 0.5885(2) 0.3494(2) 0.0232(5) Uani d 1 . .
    H H3A 0.547669 0.600974 0.433227 0.028 Uiso calc 1 . .
    H H3B 0.472716 0.651752 0.310579 0.028 Uiso calc 1 . .
    C C4 0.6153(2) 0.5587(2) 0.3103(2) 0.0261(6) Uani d 1 . .
    H H4A 0.675553 0.614794 0.325656 0.031 Uiso calc 1 . .
    H H4B 0.659849 0.499170 0.354421 0.031 Uiso calc 1 . .
    C C5 0.5627(2) 0.5341(2) 0.1827(2) 0.0230(5) Uani d 1 . .
    H H5A 0.630165 0.508520 0.160911 0.028 Uiso calc 1 . .
    H H5B 0.529464 0.596390 0.138249 0.028 Uiso calc 1 . .
    C C6 0.4598(2) 0.4552(2) 0.1520(2) 0.0180(5) Uani d 1 . .
    H H6A 0.420231 0.447714 0.067571 0.022 Uiso calc 1 . .
    H H6B 0.495615 0.389276 0.185189 0.022 Uiso calc 1 . .
    C C7 0.1007(3) 0.250000 0.6602(3) 0.0204(7) Uani d 1 . .
    C C8 0.1078(4) 0.250000 0.7786(3) 0.0293(9) Uani d 1 . .
    H H8 0.0609(16) 0.18967(4) 0.785(3) 0.035 Uiso d 1 . .
    C C9 0.2415(3) 0.250000 0.8654(3) 0.0208(7) Uani d 1 . .
    H H9A 0.239(2) 0.250000 0.9419(10) 0.031 Uiso d 1 . .
    H H9B 0.2854(9) 0.31033(4) 0.8565(13) 0.031 Uiso d 1 . .
    C C10 0.2395(3) 0.750000 0.5209(3) 0.0186(7) Uani d 1 . .
    H H10 0.199610 0.750000 0.578017 0.022 Uiso calc 1 . .
    N N1 0.36544(17) 0.48550(15) 0.19678(16) 0.0126(4) Uani d 1 . .
    N N2 0.0960(3) 0.250000 0.5678(3) 0.0208(6) Uani d 1 . .
    S S1 0.13029(5) 0.51728(4) 0.18070(5) 0.01093(10) Uani d 1 . .
    S S2 -0.18105(5) 0.52020(4) 0.01647(5) 0.01091(10) Uani d 1 . .
    Cl Cl1 0.40231(9) 0.750000 0.59606(10) 0.0355(2) Uani d 1 . .
    Cl Cl2 0.19291(7) 0.64075(6) 0.43626(7) 0.03187(16) Uani d 1 . .
    Ni Ni1 0.000000 0.500000 0.000000 0.00975(8) Uani d 1 . .
loop_
    _atom_site_aniso_label
    _atom_site_aniso_U_11
    _atom_site_aniso_U_22
    _atom_site_aniso_U_33
    _atom_site_aniso_U_12
    _atom_site_aniso_U_13
    _atom_site_aniso_U_23
    Cu1 0.01456(13) 0.01491(13) 0.01762(14) 0.00098(11) 0.00879(11) 0.00196(11)
    Cu2 0.0192(2) 0.0224(2) 0.01331(18) 0.000 0.00625(16) 0.000
    Cu3 0.01664(14) 0.01694(13) 0.01690(14) -0.00328(11) 0.00597(11) 0.00057(11)
    I1 0.00947(9) 0.01538(9) 0.02001(10) 0.000 0.00278(7) 0.000
    I2 0.01474(7) 0.01642(7) 0.01366(7) 0.00173(5) 0.00783(5) -0.00004(5)
    I3 0.01564(10) 0.00914(8) 0.01352(9) 0.000 0.00751(7) 0.000
    I4 0.01104(10) 0.01378(9) 0.03178(12) 0.000 0.00600(9) 0.000
    C1 0.0116(10) 0.0087(9) 0.0119(9) -0.0013(7) 0.0046(8) 0.0007(7)
    C2 0.0137(10) 0.0211(11) 0.0115(10) -0.0031(9) 0.0030(8) -0.0021(8)
    C3 0.0184(12) 0.0244(13) 0.0228(13) -0.0074(10) 0.0036(10) -0.0061(10)
    C4 0.0134(11) 0.0374(15) 0.0252(13) -0.0086(11) 0.0049(10) 0.0037(12)
    C5 0.0120(11) 0.0350(14) 0.0224(12) -0.0010(10) 0.0073(9) 0.0076(11)
    C6 0.0119(10) 0.0259(12) 0.0175(11) 0.0024(9) 0.0070(8) -0.0015(9)
    C7 0.0152(15) 0.0261(17) 0.0176(16) 0.000 0.0038(13) 0.000
    C8 0.0218(18) 0.050(3) 0.0166(17) 0.000 0.0082(14) 0.000
    C9 0.0230(18) 0.0214(16) 0.0178(16) 0.000 0.0079(14) 0.000
    C10 0.0164(16) 0.0209(16) 0.0188(16) 0.000 0.0070(13) 0.000
    N1 0.0090(8) 0.0164(9) 0.0125(8) -0.0003(7) 0.0043(7) -0.0020(7)
    N2 0.0186(14) 0.0245(15) 0.0178(14) 0.000 0.0054(11) 0.000
    S1 0.0094(2) 0.0128(2) 0.0110(2) -0.00043(19) 0.00435(18) -0.00117(18)
    S2 0.0106(2) 0.0120(2) 0.0101(2) -0.00024(19) 0.00394(18) -0.00100(18)
    Cl1 0.0190(4) 0.0285(5) 0.0436(6) 0.000 -0.0048(4) 0.000
    Cl2 0.0251(3) 0.0354(4) 0.0314(3) 0.0004(3) 0.0068(3) -0.0173(3)
    Ni1 0.00797(17) 0.01081(17) 0.00993(17) -0.00041(14) 0.00288(14)
                                                                    -0.00080(14)
_geom_special_details
;
 All esds (except the esd in the dihedral angle between two l.s. planes)
 are estimated using the full covariance matrix.  The cell esds are taken
 into account individually in the estimation of esds in distances, angles
 and torsion angles; correlations between esds in cell parameters are only
 used when they are defined by crystal symmetry.  An approximate (isotropic)
 treatment of cell esds is used for estimating esds involving l.s. planes.
;
loop_
    _geom_bond_atom_site_label_1
    _geom_bond_atom_site_label_2
    _geom_bond_site_symmetry_2
    _geom_bond_distance
    _geom_bond_publ_flag
    Cu1 S1 . 2.3505(6) ?
    Cu1 I2 . 2.6259(3) ?
    Cu1 I1 . 2.6435(4) ?
    Cu1 I3 . 2.7001(4) ?
    Cu2 N2 . 1.968(3) ?
    Cu2 I1 . 2.6820(5) ?
    Cu2 I2 . 2.6889(3) ?
    Cu2 I2 4_565 2.6889(3) ?
    Cu3 S2 . 2.3505(6) ?
    Cu3 I4 . 2.5778(4) ?
    Cu3 I2 . 2.6429(4) ?
    Cu3 I3 . 2.7637(4) ?
    C1 N1 . 1.307(3) ?
    C1 S2 3_565 1.734(2) ?
    C1 S1 . 1.739(2) ?
    C2 N1 . 1.476(3) ?
    C2 C3 . 1.521(3) ?
    C2 H2A . 0.9900 ?
    C2 H2B . 0.9900 ?
    C3 C4 . 1.523(4) ?
    C3 H3A . 0.9900 ?
    C3 H3B . 0.9900 ?
    C4 C5 . 1.521(4) ?
    C4 H4A . 0.9900 ?
    C4 H4B . 0.9900 ?
    C5 C6 . 1.526(4) ?
    C5 H5A . 0.9900 ?
    C5 H5B . 0.9900 ?
    C6 N1 . 1.476(3) ?
    C6 H6A . 0.9900 ?
    C6 H6B . 0.9900 ?
    C7 N2 . 1.147(5) ?
    C7 C8 . 1.466(5) ?
    C8 C9 . 1.521(5) ?
    C8 H8 . 0.9901(10) ?
    C8 H8 4_565 0.9901(10) ?
    C9 H9A . 0.9800(10) ?
    C9 H9B . 0.9800(10) ?
    C9 H9B 4_565 0.9800(10) ?
    C10 Cl2 . 1.757(2) ?
    C10 Cl2 4_575 1.757(2) ?
    C10 Cl1 . 1.767(4) ?
    C10 H10 . 1.0000 ?
    S1 Ni1 . 2.2106(5) ?
    S2 Ni1 . 2.2219(5) ?
loop_
    _geom_contact_atom_site_label_1
    _geom_contact_atom_site_label_2
    _geom_contact_distance
    _geom_contact_site_symmetry_2
    _geom_contact_publ_flag
    Cu1 Cu2 2.6920(5) . ?
    Cu1 Cu3 2.7883(4) . ?
    Cu1 Cu1 2.8366(6) 4_565 ?
    Cu3 Cu3 2.9378(6) 4_565 ?
loop_
    _geom_angle_atom_site_label_1
    _geom_angle_atom_site_label_2
    _geom_angle_atom_site_label_3
    _geom_angle_site_symmetry_1
    _geom_angle_site_symmetry_3
    _geom_angle
    _geom_angle_publ_flag
    S1 Cu1 I2 . . 98.089(17) ?
    S1 Cu1 I1 . . 114.335(17) ?
    I2 Cu1 I1 . . 116.170(13) ?
    S1 Cu1 Cu2 . . 142.553(19) ?
    I2 Cu1 Cu2 . . 60.730(11) ?
    I1 Cu1 Cu2 . . 60.344(12) ?
    S1 Cu1 I3 . . 107.115(17) ?
    I2 Cu1 I3 . . 116.286(12) ?
    I1 Cu1 I3 . . 104.798(11) ?
    Cu2 Cu1 I3 . . 109.985(12) ?
    S1 Cu1 Cu3 . . 99.008(17) ?
    I2 Cu1 Cu3 . . 58.346(10) ?
    I1 Cu1 Cu3 . . 146.557(14) ?
    Cu2 Cu1 Cu3 . . 94.797(15) ?
    I3 Cu1 Cu3 . . 60.446(10) ?
    S1 Cu1 Cu1 . 4_565 154.742(15) ?
    I2 Cu1 Cu1 . 4_565 106.881(7) ?
    I1 Cu1 Cu1 . 4_565 57.554(7) ?
    Cu2 Cu1 Cu1 . 4_565 58.208(8) ?
    I3 Cu1 Cu1 . 4_565 58.314(7) ?
    Cu3 Cu1 Cu1 . 4_565 91.040(8) ?
    N2 Cu2 I1 . . 111.67(9) ?
    N2 Cu2 I2 . . 105.34(5) ?
    I1 Cu2 I2 . . 112.776(11) ?
    N2 Cu2 I2 . 4_565 105.34(5) ?
    I1 Cu2 I2 . 4_565 112.776(12) ?
    I2 Cu2 I2 . 4_565 108.395(17) ?
    N2 Cu2 Cu1 . . 144.91(4) ?
    I1 Cu2 Cu1 . . 58.933(12) ?
    I2 Cu2 Cu1 . . 58.418(9) ?
    I2 Cu2 Cu1 4_565 . 109.322(16) ?
    N2 Cu2 Cu1 . 4_565 144.90(4) ?
    I1 Cu2 Cu1 . 4_565 58.932(12) ?
    I2 Cu2 Cu1 . 4_565 109.322(16) ?
    I2 Cu2 Cu1 4_565 4_565 58.419(9) ?
    Cu1 Cu2 Cu1 . 4_565 63.585(16) ?
    S2 Cu3 I4 . . 121.711(19) ?
    S2 Cu3 I2 . . 98.612(17) ?
    I4 Cu3 I2 . . 114.539(14) ?
    S2 Cu3 I3 . . 103.950(17) ?
    I4 Cu3 I3 . . 104.370(12) ?
    I2 Cu3 I3 . . 113.573(12) ?
    S2 Cu3 Cu1 . . 96.405(18) ?
    I4 Cu3 Cu1 . . 141.671(14) ?
    I2 Cu3 Cu1 . . 57.751(10) ?
    I3 Cu3 Cu1 . . 58.198(10) ?
    S2 Cu3 Cu3 . 4_565 154.073(15) ?
    I4 Cu3 Cu3 . 4_565 55.263(8) ?
    I2 Cu3 Cu3 . 4_565 105.626(7) ?
    I3 Cu3 Cu3 . 4_565 57.894(7) ?
    Cu1 Cu3 Cu3 . 4_565 88.961(8) ?
    Cu1 I1 Cu1 . 4_565 64.893(14) ?
    Cu1 I1 Cu2 . . 60.724(11) ?
    Cu1 I1 Cu2 4_565 . 60.724(11) ?
    Cu1 I2 Cu3 . . 63.902(10) ?
    Cu1 I2 Cu2 . . 60.851(12) ?
    Cu3 I2 Cu2 . . 98.341(12) ?
    Cu1 I3 Cu1 . 4_565 63.372(13) ?
    Cu1 I3 Cu3 . . 61.356(10) ?
    Cu1 I3 Cu3 4_565 . 94.530(11) ?
    Cu1 I3 Cu3 . 4_565 94.530(11) ?
    Cu1 I3 Cu3 4_565 4_565 61.357(10) ?
    Cu3 I3 Cu3 . 4_565 64.211(13) ?
    Cu3 I4 Cu3 . 4_565 69.475(15) ?
    N1 C1 S2 . 3_565 126.40(18) ?
    N1 C1 S1 . . 125.01(17) ?
    S2 C1 S1 3_565 . 108.58(12) ?
    N1 C2 C3 . . 109.1(2) ?
    N1 C2 H2A . . 109.9 ?
    C3 C2 H2A . . 109.9 ?
    N1 C2 H2B . . 109.9 ?
    C3 C2 H2B . . 109.9 ?
    H2A C2 H2B . . 108.3 ?
    C2 C3 C4 . . 110.6(2) ?
    C2 C3 H3A . . 109.5 ?
    C4 C3 H3A . . 109.5 ?
    C2 C3 H3B . . 109.5 ?
    C4 C3 H3B . . 109.5 ?
    H3A C3 H3B . . 108.1 ?
    C5 C4 C3 . . 110.8(2) ?
    C5 C4 H4A . . 109.5 ?
    C3 C4 H4A . . 109.5 ?
    C5 C4 H4B . . 109.5 ?
    C3 C4 H4B . . 109.5 ?
    H4A C4 H4B . . 108.1 ?
    C4 C5 C6 . . 111.8(2) ?
    C4 C5 H5A . . 109.3 ?
    C6 C5 H5A . . 109.3 ?
    C4 C5 H5B . . 109.3 ?
    C6 C5 H5B . . 109.3 ?
    H5A C5 H5B . . 107.9 ?
    N1 C6 C5 . . 110.5(2) ?
    N1 C6 H6A . . 109.6 ?
    C5 C6 H6A . . 109.6 ?
    N1 C6 H6B . . 109.6 ?
    C5 C6 H6B . . 109.6 ?
    H6A C6 H6B . . 108.1 ?
    N2 C7 C8 . . 179.5(4) ?
    C7 C8 C9 . . 111.8(3) ?
    C7 C8 H8 . . 105.5(19) ?
    C9 C8 H8 . . 112.9(16) ?
    C7 C8 H8 . 4_565 105.5(19) ?
    C9 C8 H8 . 4_565 112.9(17) ?
    H8 C8 H8 . 4_565 107.80(19) ?
    C8 C9 H9A . . 107.0(15) ?
    C8 C9 H9B . . 110.8(8) ?
    H9A C9 H9B . . 109.44(16) ?
    C8 C9 H9B . 4_565 110.8(8) ?
    H9A C9 H9B . 4_565 109.44(16) ?
    H9B C9 H9B . 4_565 109.4(2) ?
    Cl2 C10 Cl2 . 4_575 111.1(2) ?
    Cl2 C10 Cl1 . . 110.00(14) ?
    Cl2 C10 Cl1 4_575 . 110.00(14) ?
    Cl2 C10 H10 . . 108.6 ?
    Cl2 C10 H10 4_575 . 108.6 ?
    Cl1 C10 H10 . . 108.6 ?
    C1 N1 C2 . . 122.64(19) ?
    C1 N1 C6 . . 122.8(2) ?
    C2 N1 C6 . . 114.55(18) ?
    C7 N2 Cu2 . . 171.6(3) ?
    C1 S1 Ni1 . . 86.27(7) ?
    C1 S1 Cu1 . . 104.11(7) ?
    Ni1 S1 Cu1 . . 91.60(2) ?
    C1 S2 Ni1 3_565 . 86.04(8) ?
    C1 S2 Cu3 3_565 . 108.01(7) ?
    Ni1 S2 Cu3 . . 94.29(2) ?
    S1 Ni1 S1 . 3_565 180.0 ?
    S1 Ni1 S2 . 3_565 79.02(2) ?
    S1 Ni1 S2 3_565 3_565 100.98(2) ?
    S1 Ni1 S2 . . 100.98(2) ?
    S1 Ni1 S2 3_565 . 79.02(2) ?
    S2 Ni1 S2 3_565 . 180.0 ?
loop_
    _geom_torsion_atom_site_label_1
    _geom_torsion_atom_site_label_2
    _geom_torsion_atom_site_label_3
    _geom_torsion_atom_site_label_4
    _geom_torsion_site_symmetry_1
    _geom_torsion_site_symmetry_2
    _geom_torsion_site_symmetry_3
    _geom_torsion_site_symmetry_4
    _geom_torsion
    _geom_torsion_publ_flag
    N1 C2 C3 C4 . . . . -57.4(3) ?
    C2 C3 C4 C5 . . . . 56.4(3) ?
    C3 C4 C5 C6 . . . . -53.4(3) ?
    C4 C5 C6 N1 . . . . 51.7(3) ?
    S2 C1 N1 C2 3_565 . . . 175.50(17) ?
    S1 C1 N1 C2 . . . . -6.1(3) ?
    S2 C1 N1 C6 3_565 . . . -4.7(3) ?
    S1 C1 N1 C6 . . . . 173.69(18) ?
    C3 C2 N1 C1 . . . . -121.9(2) ?
    C3 C2 N1 C6 . . . . 58.3(3) ?
    C5 C6 N1 C1 . . . . 124.8(2) ?
    C5 C6 N1 C2 . . . . -55.4(3) ?
    N1 C1 S1 Ni1 . . . . -176.18(19) ?
    S2 C1 S1 Ni1 3_565 . . . 2.44(9) ?
    N1 C1 S1 Cu1 . . . . -85.46(19) ?
    S2 C1 S1 Cu1 3_565 . . . 93.16(10) ?
_shelx_hkl_file
;
   0   0   2   28.32    2.66
   0   0   3 8230.09  326.46
   0   0   4   48.10    4.66
   0   0   5 1046.71   43.98
   0   0   6 1472.54   61.23
   0   0   7   28.98    4.62
   0   0   8  325.28   16.44
   0   0  -8  308.38   16.95
   0   0  -9 1620.31   70.42
   0   0  -9 1608.91   70.98
   0   0  -9 1739.70   71.53
   0   0   9 1719.04   70.38
   0   0 -10  319.02   17.97
   0   0 -10  313.00   17.06
   0   0 -10  275.39   17.09
   0   0 -11  554.37   28.53
   0   0 -11  606.67   29.71
   0   0 -11  632.22   30.20
   0   0 -12   41.68    7.68
   0   0 -12   35.41    6.91
   0   0 -12   30.54    6.55
   0   0  13   16.46    7.09
   0   0 -13   37.84    8.86
   0   0 -13   20.14    6.43
   0   0 -13   25.25    6.61
   0   0 -14  743.09   35.11
   0   0  14  706.93   36.42
   0   0 -14  747.13   37.02
   0   0 -14  647.70   35.33
   0   0 -15  389.46   22.64
   0   0 -15  421.02   24.48
   0   0 -15  403.41   25.40
   0   0  15  435.30   25.13
   0   1  -2    6.97    2.06
   0  -1  -2   14.98    2.87
   0   1   3 1935.89   82.61
   0   1  -3 2117.95   82.41
   0  -1   3 2028.00   81.67
   0  -1  -3 2080.99   82.80
   0   1   4 3963.51  153.76
   0   1  -4 3664.07  153.34
   0  -1   4 3856.72  152.66
   0   1  -5  317.59   16.39
   0   1   5  347.23   16.63
   0  -1   5  346.09   15.61
   0   1   6 3070.63  118.99
   0   1  -6 2939.22  118.91
   0  -1   6 3025.29  117.92
   0   1  -7   34.76    5.08
   0   1  -7   46.60    5.78
   0   1   7   34.98    5.04
   0  -1   7   31.30    4.43
   0   1  -8    4.74    3.57
   0   1  -8    4.08    4.17
   0   1  -8    4.43    4.97
   0   1   8    2.30    4.01
   0  -1   8    7.57    3.35
   0   1  -9  281.17   14.94
   0   1  -9  249.13   15.46
   0   1  -9  280.57   16.75
   0   1   9  266.25   15.30
   0   1 -10  552.76   28.26
   0   1 -10  587.74   27.21
   0   1 -10  587.74   29.08
   0  -1 -10  546.87   27.70
   0  -1  10  583.70   28.72
   0   1 -11  524.61   26.60
   0   1 -11  547.89   28.19
   0   1 -11  563.34   29.03
   0  -1 -11  583.37   27.96
   0  -1  11  526.23   28.14
   0  -1 -11  579.08   28.29
   0   1 -12   69.08    9.62
   0   1 -12   65.59    8.22
   0   1 -12   54.59    7.60
   0  -1 -12   84.35    9.51
   0  -1  12   62.65    8.90
   0  -1 -12   65.62    8.12
   0   1 -13  231.64   17.61
   0   1 -13  248.52   15.46
   0   1 -13  240.78   16.28
   0  -1 -13  232.94   15.92
   0  -1 -13  249.13   17.10
   0  -1  13  262.90   17.42
   0   1 -14   99.28   12.53
   0   1 -14   77.34    9.80
   0   1 -14   79.71    8.98
   0  -1 -14   99.04   11.33
   0  -1 -14  102.61   10.44
   0  -1  14   80.63   10.27
   0   1 -15   16.72    6.82
   0   1 -15   24.61    7.57
   0   1 -15   20.08    9.30
   0  -1  15   27.08    8.33
   0  -1 -15   29.08   10.10
   0  -1 -15   25.93    7.35
   0   2   1  338.60   13.24
   0   2  -1  270.08   13.26
   0   2   2 3602.64  144.49
   0   2  -2 3618.11  144.26
   0   2  -2 3765.97  144.50
   0  -2   2 3536.36  144.20
   0   2  -3  615.52   24.19
   0   2   3  548.31   24.33
   0   2  -3  546.33   24.04
   0  -2   3  538.84   23.99
   0  -2  -3  582.70   25.26
   0   2   4  329.18   15.19
   0   2   4  300.14   14.52
   0   2  -4  292.02   13.92
   0   2  -4  286.97   12.65
   0  -2   4  287.01   13.85
   0  -2   4  272.07   12.60
   0  -2  -4  306.46   15.02
   0   2   5  784.68   33.25
   0   2  -5  738.41   32.52
   0   2   5  717.57   32.87
   0   2  -5  735.82   31.15
   0  -2   5  756.01   31.10
   0   2  -6 3504.53  137.10
   0   2   6 3750.16  139.24
   0   2  -6 3189.98  138.35
   0   2   6 3078.77  138.64
   0  -2   6 3490.60  136.90
   0   2   7  971.82   44.56
   0   2  -7  979.39   43.99
   0   2  -7 1120.00   42.80
   0   2   7 1064.84   44.49
   0   2   8  403.16   21.16
   0   2   8  385.33   21.45
   0   2  -8  418.27   21.14
   0   2  -8  438.73   19.75
   0   2  -8  411.83   22.12
   0   2   9  720.76   38.35
   0   2  -9  900.04   40.03
   0   2   9  849.54   38.28
   0   2  -9  856.54   38.51
   0   2  -9  855.40   36.75
   0   2  10  895.32   44.71
   0   2 -10 1071.16   46.32
   0   2 -10  977.69   42.70
   0   2 -10  981.78   44.59
   0   2 -11  274.90   18.52
   0   2 -11  271.81   15.39
   0   2 -11  272.04   17.00
   0  -2  11  314.59   17.67
   0  -2 -11  253.90   16.69
   0   2 -12  958.06   45.75
   0   2 -12  996.13   43.97
   0   2 -12 1063.12   48.00
   0  -2 -12  928.88   45.43
   0  -2  12 1016.03   46.29
   0   2 -13  558.19   26.50
   0   2 -13  504.01   28.21
   0   2 -13  529.70   30.25
   0  -2 -13  506.10   28.15
   0  -2  13  541.17   28.92
   0  -2 -13  564.47   28.72
   0   2 -14   -8.82    9.10
   0   2 -14  -10.65    6.92
   0   2 -14    5.30    5.47
   0  -2 -14    6.13    7.23
   0  -2  14   -3.67    6.72
   0  -2 -14    2.53    6.14
   0   2 -15  440.05   25.17
   0   2 -15  410.17   24.94
   0   2 -15  475.37   28.28
   0  -2 -15  449.15   26.01
   0  -2  15  407.19   25.35
   0  -2 -15  402.59   24.48
   0  -2 -16  659.76   34.50
   0   3   0    2.44    3.02
   0   3   0    1.19    2.27
   0  -3   0    0.17    2.44
   0   3  -1  225.78   12.24
   0   3   1  258.93   12.68
   0   3   1  277.31   12.09
   0  -3   1  275.80   11.53
   0  -3  -1  274.51   11.97
   0   3  -2  181.68    9.33
   0   3   2  169.36    8.88
   0  -3   2  176.52    8.58
   0  -3  -2  184.23    8.88
   0  -3  -2  178.57    8.64
   0   3   3 5548.97  208.99
   0   3   3 5124.49  208.21
   0   3  -3 5307.67  208.91
   0  -3  -3 5163.36  208.75
   0  -3   3 5017.99  208.55
   0  -3   3 5354.93  208.59
   0   3  -4  204.79   11.02
   0   3   4  226.71   11.59
   0   3  -4  213.34   11.13
   0  -3  -4  214.60   12.72
   0  -3   4  230.96   11.06
   0   3   5 1250.44   48.77
   0   3  -5 1194.23   48.10
   0   3   5 1180.94   49.22
   0   3  -5 1041.84   45.93
   0   3  -5 1228.65   48.13
   0  -3   5 1160.53   47.85
   0   3   6 5380.98  222.66
   0   3   6 5761.57  222.57
   0   3  -6 5478.79  222.02
   0   3  -6 5468.66  219.70
   0   3  -6 5631.94  221.93
   0   3  -7   21.66    4.65
   0   3   7   32.64    5.52
   0   3   7   24.59    5.32
   0   3  -7   26.12    3.29
   0   3  -7   36.17    5.08
   0   3   8 2682.30  104.29
   0   3  -8 2427.72  103.49
   0   3   8 2511.09  104.18
   0   3  -8 2531.16  101.15
   0   3  -8 2274.02  104.68
   0   3  -9 2420.87   96.73
   0   3   9 2462.69  100.22
   0   3   9 2400.94   99.46
   0   3  -9 2426.15   99.32
   0   3  -9 2066.03  100.22
   0   3  10  433.17   21.73
   0   3 -10  407.47   19.14
   0   3  10  386.00   22.18
   0   3 -10  371.50   21.23
   0   3 -10  391.16   21.35
   0   3 -10  402.58   23.59
   0  -3 -10  338.39   20.45
   0   3  11  137.28   12.15
   0   3 -11  150.93   13.99
   0   3 -11  143.47    9.59
   0   3 -11  173.30   12.65
   0   3 -11  139.71   11.61
   0  -3 -11  131.31   11.48
   0  -3 -11  139.27   11.29
   0   3 -12  963.25   46.39
   0   3 -12 1091.75   49.77
   0   3  12 1108.84   50.76
   0   3 -12 1186.57   50.48
   0   3 -12 1148.83   52.54
   0  -3 -12 1044.78   49.09
   0  -3 -12 1034.32   49.73
   0  -3  12 1154.76   50.07
   0   3  13  162.03   14.13
   0   3 -13  152.52   13.63
   0   3 -13  183.07   11.73
   0   3 -13  179.18   16.64
   0   3 -13  198.90   14.63
   0  -3 -13  182.50   13.92
   0  -3  13  210.80   14.89
   0  -3 -13  166.48   13.75
   0   3 -14   61.55   12.80
   0   3  14   82.39   10.57
   0  -3 -14   93.34   11.03
   0  -3  14   85.80   10.26
   0  -3 -14   53.12    9.30
   0  -3 -14   73.99   10.21
   0   3 -15  191.50   18.46
   0   3 -15  191.25   15.29
   0   3  15  170.78   15.57
   0   3 -15  168.96   14.83
   0  -3 -15  204.52   16.44
   0  -3  15  180.81   14.91
   0  -3 -15  181.33   14.96
   0  -3 -15  180.55   14.79
   0  -3 -16  134.70   13.41
   0   4   0 4496.31  181.24
   0  -4   0 4230.69  181.35
   0   4  -1 1984.98   81.76
   0   4   1 2150.37   81.98
   0  -4  -1 2081.24   81.03
   0  -4   1 1965.58   81.59
   0  -4  -1 1869.49   81.87
   0  -4   1 1991.01   80.75
   0   4   2 5438.46  226.90
   0   4   2 5653.44  226.04
   0   4  -2 5818.52  226.46
   0  -4  -2 5509.91  225.87
   0  -4   2 5777.40  226.14
   0  -4  -2 5798.16  225.83
   0   4   3 2737.63  112.40
   0   4  -3 2679.40  112.65
   0  -4   3 2754.37  112.19
   0  -4   3 2891.48  111.84
   0  -4  -3 2815.59  112.20
   0   4  -4   77.31    6.22
   0   4   4   75.03    6.26
   0   4   4   78.65    5.35
   0  -4  -4   78.11    6.05
   0  -4   4   72.84    5.38
   0   4   5 7226.79  287.75
   0   4   5 7429.33  289.23
   0   4  -5 7057.52  288.73
   0  -4   5 7249.01  288.40
   0   4   6 2177.25   90.46
   0   4  -6 2209.51   89.31
   0   4   6 2291.41   90.10
   0   4  -6 2303.61   89.46
   0  -4   6 2126.15   88.94
   0  -4   6 1925.24   88.97
   0   4   7  148.00   11.09
   0   4  -7  165.04   11.06
   0   4  -7  200.67   11.40
   0   4   7  159.59   11.59
   0   4  -8  360.13   22.33
   0   4   8  351.77   20.70
   0   4  -8  388.77   20.59
   0   4   8  432.58   21.65
   0   4  -8  423.66   20.89
   0   4  -9 2089.74   88.63
   0   4   9 2227.40   89.02
   0   4  -9 2088.75   88.27
   0   4   9 2033.45   88.95
   0   4  -9 1973.01   90.29
   0   4 -10  140.46   13.86
   0   4 -10  163.38   12.44
   0   4 -10  128.04   11.85
   0   4  10  139.45   11.94
   0   4 -11  122.68   11.28
   0   4  11  100.73   10.90
   0   4 -11  124.86   11.67
   0   4 -11  123.23   13.41
   0  -4 -11  130.00   10.87
   0   4 -12  209.11   18.25
   0   4 -12  244.46   16.57
   0   4  12  220.91   16.12
   0   4 -12  238.91   16.66
   0  -4 -12  217.11   16.03
   0  -4 -12  206.28   14.72
   0   4  13  586.83   30.10
   0   4 -13  545.02   29.25
   0   4 -13  511.92   28.64
   0   4 -13  548.83   32.08
   0  -4 -13  497.75   27.91
   0  -4 -13  484.62   28.28
   0  -4  13  540.17   28.63
   0   4 -14    9.08   10.36
   0   4  14    3.12    6.87
   0   4 -14   13.28    7.13
   0   4 -14    3.00    6.64
   0  -4 -14   -2.88    6.74
   0  -4  14    6.37    6.57
   0  -4 -14    1.80    6.35
   0   4  15   34.55    8.80
   0   4 -15   30.64    8.40
   0  -4  15   40.23    8.29
   0  -4 -15   27.06    7.92
   0  -4 -15   35.77    8.76
   0  -4 -15   36.50    9.38
   0  -4 -16    4.34    8.00
   0   5   0   -0.95    3.26
   0  -5   0    1.09    2.86
   0  -5   0    1.54    3.14
   0   5  -1   66.97    5.92
   0   5   1   66.62    5.77
   0  -5   1   67.69    4.78
   0  -5  -1   67.45    5.97
   0  -5  -1   69.64    4.86
   0  -5   1   63.91    5.38
   0  -5  -1   57.81    5.79
   0   5   2 4641.91  181.32
   0   5  -2 4453.85  180.77
   0   5   2 4439.00  180.15
   0  -5  -2 4285.49  181.37
   0  -5   2 4603.08  180.52
   0  -5  -2 4556.54  179.95
   0   5   3 3386.68  134.99
   0   5   3 3079.81  135.85
   0   5  -3 3296.18  135.31
   0  -5  -3 3349.22  134.58
   0  -5   3 3429.81  134.86
   0  -5  -3 3269.06  134.27
   0  -5   3 3518.71  134.42
   0   5   4 1005.22   42.60
   0   5  -4 1017.19   43.02
   0  -5  -4  947.72   42.17
   0  -5   4 1010.11   41.84
   0  -5   4 1000.89   42.23
   0   5   5    4.87    4.16
   0   5   5    3.10    3.02
   0   5  -5    2.82    3.50
   0  -5   5    1.55    3.02
   0  -5  -5    7.74    3.54
   0   5   6  943.68   40.82
   0   5   6  994.29   42.73
   0   5  -6 1022.51   42.48
   0  -5   6  921.04   41.44
   0   5   7 1913.10   83.74
   0   5   7 2093.28   81.27
   0   5  -7 2028.31   82.87
   0   5   7 2039.68   83.41
   0  -5   7 1760.95   82.18
   0   5  -8 2489.99   98.63
   0   5   8 2247.80   98.66
   0   5   8 2407.83   96.57
   0   5   8 2213.69   98.77
   0   5   9  332.31   21.35
   0   5  -9  387.95   21.76
   0   5   9  383.71   22.13
   0   5 -10   53.34    8.46
   0   5  10   39.61    7.87
   0   5 -11    0.87    6.63
   0   5  11   16.74    6.42
   0  -5 -11   15.32    5.61
   0   5 -12   17.18    7.60
   0   5  12   13.35    7.46
   0  -5 -12   14.57    6.65
   0  -5 -12   11.81    6.66
   0   5 -13   52.27    9.73
   0   5  13   52.17    9.15
   0  -5 -13   40.53    8.18
   0  -5 -13   44.23    9.15
   0   5  14  106.09   12.43
   0   5 -14  104.44   12.26
   0   5  14  117.47   10.34
   0  -5  14   94.09   10.83
   0  -5 -14  103.19   11.10
   0  -5 -14  109.13   12.46
   0   5 -15   73.32   11.50
   0  -5  15   85.42   10.58
   0  -5 -15   80.09   11.02
   0  -5 -15   61.72    9.85
   0  -5 -16   16.13    8.90
   0   6   0 3770.39  151.79
   0  -6   0 3976.57  152.73
   0  -6   0 3622.79  152.06
   0   6   1 1575.22   65.03
   0   6  -1 1565.32   65.23
   0  -6  -1 1513.82   65.22
   0  -6   1 1651.28   65.32
   0  -6  -1 1588.20   64.16
   0  -6  -1 1465.81   65.23
   0   6   2  111.98    8.60
   0   6  -2  126.04    8.64
   0  -6  -2  118.45    7.48
   0  -6   2  113.51    7.82
   0  -6  -2  114.86    8.88
   0   6   3 7781.49  312.37
   0   6   3 7981.11  313.67
   0   6  -3 7780.96  312.85
   0  -6   3 7949.62  312.40
   0  -6   3 8086.51  311.33
   0  -6  -3 8197.94  314.23
   0  -6  -3 7902.81  311.89
   0  -6  -3 7905.17  311.81
   0  -6   3 7578.87  309.82
   0   6  -4  712.42   33.88
   0   6   4  663.53   34.47
   0   6   4  791.10   33.57
   0  -6  -4  771.45   33.01
   0  -6   4  753.77   33.01
   0  -6   4  783.47   32.45
   0   6  -5  310.22   17.02
   0   6   5  312.84   16.62
   0  -6   5  319.13   15.70
   0  -6  -5  327.29   16.31
   0   6   6  651.70   30.75
   0   6  -6  610.74   30.49
   0  -6   6  711.80   29.92
   0   6  -7  135.62   10.09
   0   6   7  125.03   10.10
   0   6   7  127.16   11.13
   0   6   7  128.74    8.65
   0  -6   7  144.85    9.43
   0   6   8  739.53   36.66
   0   6   8  747.46   33.72
   0   6  -8  763.29   36.11
   0   6   8  801.08   36.59
   0   6   9  493.47   25.48
   0   6   9  438.92   24.53
   0   6  -9  492.14   25.08
   0   6   9  429.35   21.97
   0   6 -10  396.37   22.48
   0   6  10  333.04   21.57
   0   6  10  373.04   19.08
   0   6  11 1553.76   66.88
   0   6 -11 1580.52   70.84
   0   6  11 1572.39   70.59
   0   6  12  259.59   16.01
   0   6  12  302.53   19.94
   0   6 -12  221.32   18.60
   0  -6 -12  304.28   18.31
   0  -6 -12  305.83   19.99
   0   6  13   45.91    7.59
   0   6 -13   28.07    9.46
   0   6  13   46.34   10.05
   0  -6 -13   38.01    7.67
   0  -6 -13   48.16    9.69
   0   6 -14  615.26   32.67
   0   6  14  543.51   31.05
   0  -6  14  536.85   29.44
   0  -6 -14  464.39   29.73
   0  -6 -14  524.41   29.00
   0  -6  15   56.88    9.36
   0  -6 -15   43.58   10.06
   0   7   0    7.11    3.42
   0  -7   0    2.56    3.47
   0   7   1 3256.66  124.01
   0   7  -1 2961.18  124.13
   0  -7  -1 3041.03  122.76
   0  -7  -1 2811.69  124.06
   0  -7   1 3129.68  124.07
   0   7  -2  504.64   25.25
   0   7   2  565.75   25.70
   0  -7  -2  543.21   24.11
   0  -7  -2  533.38   25.79
   0  -7   2  522.24   24.94
   0   7   3 1350.86   64.71
   0   7  -3 1442.43   64.69
   0  -7   3 1624.19   64.23
   0  -7  -3 1528.16   63.33
   0  -7   3 1517.63   61.50
   0  -7  -3 1663.21   64.07
   0   7   4 1905.05   82.16
   0   7  -4 2045.01   83.03
   0   7   4 1764.31   83.11
   0  -7   4 1977.19   80.82
   0  -7   4 1989.83   81.83
   0  -7  -4 1995.02   81.52
   0  -7  -4 2091.97   81.24
   0   7   5   50.57    7.21
   0   7   5   52.55    6.12
   0   7  -5   46.71    6.56
   0  -7   5   52.45    5.30
   0  -7   5   63.52    5.79
   0  -7  -5   55.68    5.73
   0   7   6 1851.77   76.65
   0   7  -6 1712.13   76.35
   0  -7   6 1795.80   75.18
   0  -7  -6 1885.17   76.09
   0   7   7 1268.64   56.24
   0   7  -7 1250.13   56.11
   0  -7   7 1311.29   54.82
   0   7  -8  719.04   34.42
   0   7   8  661.10   35.01
   0   7   8  757.31   34.97
   0   7   9   95.00   10.58
   0   7   9  106.43   10.87
   0   7  -9  109.14   10.94
   0   7  10  253.33   17.94
   0   7 -10  292.35   18.56
   0   7 -11  418.15   23.52
   0   7  11  330.52   18.52
   0   7  11  345.25   22.29
   0   7  12   19.62    5.53
   0   7  12   27.65    8.86
   0   7 -12   26.37    8.41
   0  -7 -12   16.62    8.29
   0  -7 -12   19.07    6.93
   0   7  13  354.38   23.67
   0   7  13  348.89   18.66
   0   7 -13  325.65   23.43
   0  -7 -13  363.44   23.61
   0  -7 -13  370.46   22.06
   0   7  14   44.76   10.73
   0   7 -14   32.09    9.91
   0  -7 -14   38.68    8.89
   0  -7  14   34.26    8.06
   0  -7 -14   17.16    8.53
   0  -8   013560.70  539.80
   0   8   1 1654.40   73.32
   0   8  -1 1729.51   74.01
   0  -8   1 1794.10   74.01
   0  -8  -1 1826.14   72.57
   0  -8  -1 1769.47   74.18
   0   8  -2 2264.38   96.77
   0   8   2 2324.87   96.99
   0  -8  -2 2412.53   97.28
   0  -8   2 2457.83   96.69
   0  -8  -2 2240.06   95.14
   0   8  -3  567.29   27.24
   0   8   3  532.94   27.24
   0  -8   3  576.67   26.56
   0  -8  -3  528.83   25.27
   0  -8  -3  586.01   26.52
   0  -8   3  563.28   23.81
   0   8   4   43.76    6.67
   0   8  -4   46.65    6.54
   0  -8  -4   38.61    4.77
   0  -8   4   44.02    5.45
   0  -8  -4   45.41    5.34
   0  -8   4   33.32    2.33
   0  -8   4   34.56    4.36
   0   8   5 2484.32  104.65
   0   8   5 2596.42  106.93
   0   8  -5 2520.73  105.49
   0  -8   5 2478.57  103.27
   0  -8  -5 2575.27  104.11
   0  -8   5 2563.45  104.14
   0   8   6   70.40    9.44
   0   8   6   94.46    8.58
   0   8  -6   77.51    8.59
   0  -8   6   87.71    7.03
   0  -8  -6  102.84    8.21
   0   8  -7   55.01    7.66
   0   8   7   68.09    7.97
   0  -8   7   80.83    7.13
   0   8   8  478.20   25.18
   0   8  -8  466.99   25.08
   0  -8   8  456.27   23.26
   0   8   9    4.05    5.81
   0   8  -9    0.80    6.30
   0   8  10   18.24    7.66
   0   8 -10    4.51    6.48
   0   8 -11   60.39   10.26
   0   8  11   45.60    9.24
   0   8  12   97.33   12.43
   0   8 -12   89.69   12.04
   0  -8 -12  103.93   12.50
   0   8  13  160.43   16.21
   0   8 -13  161.89   16.16
   0  -8 -13  172.39   14.30
   0  -8 -13  222.33   17.25
   0   8 -14   -2.73    9.58
   0   8  14   13.84    8.51
   0  -8 -14    7.27    9.11
   0  -8 -14   11.54    7.42
   0  -9   0    2.95    3.10
   0  -9   0    2.74    3.98
   0   9  -1  262.35   15.64
   0  -9   1  264.04   15.28
   0  -9  -1  277.87   15.68
   0  -9  -1  256.79   13.71
   0   9  -2  923.39   42.17
   0   9   2  870.84   41.71
   0  -9  -2  892.75   42.29
   0  -9   2  969.65   41.88
   0  -9  -2  976.91   40.41
   0   9  -3 1754.80   75.46
   0   9   3 1707.84   75.53
   0  -9  -3 1756.00   74.58
   0  -9  -3 1694.58   73.31
   0  -9  -3 1887.32   76.33
   0  -9   3 1769.10   71.79
   0  -9   3 1840.78   74.94
   0   9  -4   14.72    5.78
   0   9   4    5.65    5.55
   0  -9  -4    8.76    4.27
   0  -9   4   12.06    4.70
   0  -9  -4   11.42    4.02
   0  -9   4    9.24    3.54
   0  -9   4   11.24    1.77
   0   9  -5 1178.45   51.63
   0   9   5 1115.64   52.21
   0  -9   5 1160.35   48.84
   0  -9  -5 1146.34   49.60
   0  -9   5 1121.09   49.80
   0   9   6 2979.81  127.09
   0   9  -6 3006.91  127.94
   0   9   6 3056.68  129.37
   0  -9   6 3113.12  126.33
   0  -9   6 3173.07  125.63
   0  -9  -6 3092.37  126.45
   0   9  -7 1630.45   72.82
   0   9   7 1706.58   72.66
   0  -9   7 1835.03   71.09
   0   9  -8    1.52    6.11
   0   9   8    2.97    5.76
   0  -9   8   -0.53    4.44
   0   9  -9 1479.68   65.63
   0   9   9 1447.55   65.61
   0   9 -10   39.16    8.73
   0   9  10   40.61    8.58
   0   9 -11  271.85   19.27
   0   9  11  243.30   18.70
   0   9 -12  118.14   13.70
   0   9  12   95.63   12.80
   0  -9 -12  107.88   13.23
   0   9  13  100.72   13.31
   0   9 -13  105.09   13.99
   0  -9 -13  107.68   13.52
   0  -9 -13  104.11   11.41
   0 -10   0 3354.59  140.12
   0 -10   0 3618.62  142.44
   0 -10  -1  158.06   10.23
   0 -10  -1  187.37   12.52
   0 -10   1  176.05   11.89
   0  10  -2  681.67   34.31
   0 -10  -2  700.70   32.34
   0 -10  -2  790.09   35.31
   0 -10   2  725.80   33.90
   0  10  -3    1.34    5.12
   0 -10   3    6.46    2.64
   0 -10  -3    5.97    4.98
   0 -10  -3    2.91    4.63
   0 -10  -3    5.93    4.00
   0 -10   3    5.77    4.61
   0  10  -4   38.25    7.35
   0 -10  -4   46.28    5.63
   0 -10  -4   50.27    6.37
   0 -10   4   44.56    5.33
   0 -10   4   42.70    3.34
   0 -10  -4   64.14    8.03
   0 -10   4   37.53    6.56
   0  10  -5  658.78   33.97
   0 -10  -5  753.60   32.28
   0 -10   5  716.95   31.27
   0 -10   5  709.48   32.66
   0  10  -6 1669.67   72.95
   0 -10   6 1634.20   69.79
   0 -10   6 1691.12   70.87
   0 -10  -6 1658.68   70.67
   0  10   7  586.30   29.62
   0  10  -7  537.17   29.84
   0 -10   7  630.85   28.16
   0  10   8  262.55   16.95
   0  10  -8  226.41   16.47
   0 -10   8  247.24   14.73
   0  10  -9  130.51   12.83
   0  10   9  144.38   12.63
   0  10  10  335.23   21.91
   0  10 -10  363.30   22.74
   0  10  11   57.49   10.39
   0  10 -11   53.13   10.10
   0 -10 -11   41.48    9.88
   0  10  12  413.60   26.47
   0  10 -12  458.75   27.25
   0 -10 -12  359.77   25.94
   0  10  13  219.68   19.20
   0  10 -13  230.01   19.58
   0 -10 -13  240.40   17.11
   0 -11   0    2.01    5.55
   0 -11   0   -1.76    3.86
   0 -11   1 1643.03   71.57
   0 -11  -1 1670.80   69.70
   0 -11  -1 1661.07   72.11
   0  11  -2   20.54    6.57
   0 -11  -2   29.01    6.92
   0 -11  -2   23.51    4.66
   0 -11   2   24.52    4.04
   0 -11   2   27.37    5.99
   0  11  -3  687.50   34.08
   0 -11   3  715.24   33.12
   0 -11   3  676.49   29.75
   0 -11  -3  655.68   32.87
   0 -11  -3  665.63   31.23
   0 -11  -3  737.09   34.80
   0  11  -4  617.87   31.40
   0 -11  -4  626.57   31.98
   0 -11   4  560.30   25.94
   0 -11   4  678.79   28.43
   0 -11  -4  634.71   28.72
   0 -11  -4  661.24   30.02
   0 -11   4  594.15   29.87
   0  11  -5  157.69   12.77
   0 -11   5  137.56   10.68
   0 -11   5  122.38    9.00
   0 -11  -5  143.02   10.00
   0 -11   5   99.61   11.73
   0  11  -6 1574.79   72.38
   0 -11  -6 1697.35   70.51
   0 -11   6 1721.43   69.48
   0 -11   6 1559.77   70.33
   0 -11   6 1622.33   72.51
   0  11  -7  656.22   33.18
   0 -11   7  614.24   29.57
   0  11  -8  236.58   17.60
   0  11   8  283.29   17.97
   0 -11   8  282.17   15.89
   0  11  -9  281.00   19.30
   0  11   9  281.92   18.96
   0  11 -10  125.04   13.19
   0  11  10  135.71   13.31
   0  11 -11  225.18   18.27
   0  11  11  230.04   18.58
   0 -11 -11  226.32   18.71
   0  11  12   43.04   10.45
   0  11 -12   33.84   10.15
   0 -11 -12   26.08    9.70
   0  11  13  147.30   16.34
   0 -11 -13  144.74   13.72
   0 -12   0 5564.38  227.82
   0 -12   0 5796.10  230.23
   0 -12  -1    6.87    5.99
   0 -12   1    1.96    4.71
   0 -12   1    4.19    5.57
   0 -12  -1    3.77    4.04
   0 -12   2  178.26   13.28
   0 -12  -2  203.41   14.50
   0 -12  -2  182.96   11.57
   0 -12   2  173.47   11.03
   0  12  -3 4003.53  167.40
   0 -12  -3 4118.56  168.30
   0 -12   3 4008.36  163.10
   0 -12   3 4111.58  166.54
   0 -12  -3 4039.38  166.83
   0 -12  -3 4083.78  164.65
   0  12  -4   -0.84    6.37
   0 -12   4   -1.76    4.09
   0 -12   4   -0.67    6.10
   0 -12  -4    1.55    4.73
   0 -12   4    0.95    2.23
   0 -12  -4   -0.66    5.42
   0 -12  -4    2.73    6.57
   0  12  -5  128.90   13.02
   0 -12   5  163.99   12.18
   0 -12  -5  159.70   11.33
   0 -12   5  169.56   14.16
   0 -12  -5  159.41   13.83
   0 -12   5  154.76   10.26
   0  12  -6 1154.73   54.28
   0 -12   6 1161.30   50.69
   0 -12  -6 1185.69   51.63
   0 -12  -6 1191.53   54.97
   0 -12   6 1168.72   51.96
   0 -12   6 1105.70   53.98
   0  12  -7   -4.62    7.03
   0 -12   7    0.53    4.43
   0 -12   7   -1.76    7.58
   0  12  -8  104.71   12.23
   0 -12   8  130.20   10.19
   0  12  -9   -1.02    7.37
   0  12  10    3.07    8.30
   0  12 -10   -8.77    7.98
   0  12 -11  451.63   28.30
   0  12  11  496.77   28.62
   0 -12 -11  429.85   28.91
   0  12 -12    6.54    8.57
   0  12  12   13.89    8.81
   0 -13   0    1.56    6.14
   0 -13   0    0.51    4.00
   0 -13   1  120.94    9.14
   0 -13   1  109.09   10.83
   0 -13  -1  109.39    8.76
   0 -13  -1  108.94   11.21
   0 -13   1  116.15    9.17
   0 -13   2 1334.83   58.88
   0 -13  -2 1303.69   59.77
   0 -13   2 1279.37   55.84
   0 -13  -2 1333.25   56.75
   0  13  -3  462.05   28.33
   0 -13  -3  558.91   30.02
   0 -13   3  575.77   28.33
   0 -13  -3  559.66   28.63
   0 -13  -3  549.87   26.32
   0 -13   3  527.43   24.63
   0  13  -4  739.24   37.58
   0 -13  -4  737.17   34.54
   0 -13  -4  819.94   36.57
   0 -13   4  753.96   36.17
   0 -13  -4  831.08   39.20
   0 -13   4  746.80   33.81
   0 -13   4  697.29   31.70
   0  13  -5    5.61    7.43
   0 -13  -5    3.52    4.92
   0 -13   5    0.70    5.66
   0 -13  -5   10.15    8.38
   0 -13  -5    2.01    5.73
   0 -13   5    1.96    8.03
   0 -13   5    6.69    4.07
   0  13  -6  203.23   16.87
   0 -13  -6  248.71   17.99
   0 -13   6  232.26   15.20
   0 -13  -6  212.49   14.33
   0 -13   6  231.11   13.66
   0 -13   6  219.48   17.15
   0  13  -7  740.60   37.68
   0 -13   7  758.41   37.36
   0 -13  -7  678.47   37.60
   0 -13   7  700.07   33.37
   0  13  -8  384.83   24.79
   0 -13   8  398.88   21.47
   0 -13   8  422.84   24.53
   0  13  -9   63.71   11.16
   0 -13  -9   92.12   13.00
   0  13 -10  112.94   13.49
   0 -13 -10  110.13   13.75
   0  13 -11   23.87    9.90
   0 -14   0   33.53    6.32
   0 -14   0   30.13    7.23
   0 -14   0   31.10    5.30
   0 -14   1    5.02    3.80
   0 -14   1    7.45    4.14
   0 -14  -1    2.69    6.82
   0 -14   1    8.10    5.69
   0 -14  -1    4.34    3.92
   0 -14  -1   -0.77    5.59
   0 -14  -2  685.73   34.98
   0 -14   2  668.67   33.87
   0 -14  -2  680.98   31.67
   0 -14   2  664.11   31.04
   0 -14   2  653.83   31.64
   0 -14  -2  700.05   35.38
   0 -14  -3  475.18   24.53
   0 -14   3  484.74   23.32
   0 -14  -3  583.66   29.59
   0 -14   3  489.10   26.56
   0 -14  -3  487.59   27.14
   0  14  -4   26.32    8.47
   0 -14   4   18.71    3.39
   0 -14  -4   20.28    6.93
   0 -14   4   30.08    5.57
   0 -14   4   19.30    7.23
   0 -14  -4   18.89    8.04
   0 -14  -4   36.73    6.05
   0  14  -5  405.44   25.52
   0 -14   5  452.71   21.93
   0 -14  -5  401.36   22.42
   0 -14   5  437.51   23.90
   0 -14  -5  427.16   26.27
   0 -14   5  420.87   26.21
   0 -14  -5  454.06   24.08
   0  14  -6   75.07   10.99
   0 -14   6   61.40    9.07
   0 -14   6   71.59    7.39
   0 -14  -6   63.43    8.42
   0 -14  -6   57.78   10.84
   0 -14   6   56.47   10.16
   0  14  -7   21.08    8.78
   0 -14   7   20.37    8.53
   0 -14   7   22.13    6.97
   0 -14   7   16.08    5.62
   0 -14  -7   15.96    8.76
   0  14  -8    1.09    8.15
   0 -14   8    6.02    7.45
   0 -14   8    1.89    4.99
   0 -14  -8    5.86    8.52
   0 -14  -8    1.30    8.61
   0  14  -9  945.78   49.58
   0 -14  -9 1046.40   51.81
   0 -14   9 1014.50   48.85
   0  14 -10  301.64   21.78
   0 -15   0   -0.70    4.98
   0 -15   0    4.49    6.61
   0 -15   0   -2.87    4.59
   0 -15   1   51.17    8.52
   0 -15  -1   31.22    8.04
   0 -15  -1   27.47    6.41
   0 -15   1   33.62    6.11
   0 -15  -1   43.36    5.89
   0 -15   1   48.47    6.30
   0 -15  -2    8.19    7.25
   0 -15  -2    4.07    7.26
   0 -15  -2    8.55    4.72
   0 -15   2   12.51    4.66
   0 -15  -2   14.60    6.92
   0 -15   2   12.11    4.45
   0 -15   2    6.83    6.34
   0 -15   3 1133.83   46.51
   0 -15  -3 1029.98   51.08
   0 -15  -3  965.46   48.93
   0 -15  -3 1047.16   46.81
   0 -15   3 1053.87   49.14
   0 -15  -3 1053.87   50.63
   0 -15   3 1026.31   45.40
   0 -15  -4   10.00    7.29
   0 -15  -4   24.71    9.27
   0 -15  -4   24.29    8.25
   0 -15   4   15.59    6.91
   0 -15  -4   35.51    6.49
   0 -15   4   20.23    3.53
   0 -15   4   35.07    5.81
   0  15  -5  164.04   15.62
   0 -15  -5  171.80   16.09
   0 -15   5  197.11   17.22
   0 -15   5  183.18   11.93
   0 -15   5  174.42   14.06
   0 -15  -5  175.05   12.74
   0 -15  -5  165.84   15.73
   0  15  -6 1235.59   61.50
   0 -15   6 1267.04   59.28
   0 -15   6 1369.78   62.69
   0 -15  -6 1301.04   62.68
   0 -15  -6 1370.50   58.76
   0 -15   6 1337.23   57.25
   0 -15  -6 1304.33   63.33
   0  15  -7   70.53   11.03
   0 -15   7   77.28    8.08
   0 -15  -7   83.04   12.01
   0 -15   7   83.91   11.76
   0 -15   7   97.32   10.29
   0 -15  -7   66.85   12.72
   0  15  -8  897.50   48.48
   0 -15  -8  903.00   49.41
   0 -15   8 1003.93   48.83
   0 -15  -8 1029.86   51.33
   0 -15   8 1040.91   45.08
   0  15  -9  629.29   35.28
   0 -16   0  657.44   30.06
   0 -16   0  567.33   30.41
   0 -16   0  616.84   32.80
   0 -16  -1  216.73   15.53
   0 -16   1  224.86   16.77
   0 -16  -1  258.18   14.74
   0 -16   1  214.80   14.37
   0 -16   1  239.50   14.53
   0 -16  -1  217.06   17.22
   0 -16   2  836.86   41.98
   0 -16   2  887.55   39.45
   0 -16  -2  850.67   39.16
   0 -16  -2  825.06   42.78
   0 -16   2  847.28   38.74
   0 -16  -2  851.11   42.37
   0 -16  -2  838.84   43.28
   0 -16  -3  209.41   16.36
   0 -16   3  202.64   13.08
   0 -16  -3  210.84   16.02
   0 -16  -3  221.46   13.70
   0 -16  -3  229.16   18.33
   0 -16   3  209.10   13.33
   0 -16   3  214.44   15.99
   0 -16   3  192.19   12.09
   0 -16   4   -5.19    7.47
   0 -16  -4    7.92    6.91
   0 -16   4   -4.16    4.93
   0 -16  -4    1.18    8.42
   0 -16  -4   -0.64    4.93
   0 -16  -4   -3.47    7.88
   0 -16  -5  446.23   26.87
   0 -16   5  357.22   25.71
   0 -16   5  359.45   22.87
   0 -16  -5  415.24   21.91
   0 -16  -5  390.50   26.12
   0 -16   5  401.60   20.84
   0  16  -6   18.59    8.34
   0 -16   6    7.40    5.02
   0 -16  -6    4.98    8.74
   0 -16  -6    5.25    9.36
   0 -16   6    8.34    6.35
   0 -16   6    4.78    9.10
   0  16  -7   -3.54    8.70
   0 -16   7    6.09    5.06
   0 -16  -7   10.96    9.48
   0 -16   7    9.96    6.32
   0 -16  -7   11.49    8.96
   0  16  -8  160.12   15.71
   0 -17   0   -0.77    4.84
   0 -17   0   -5.08    7.59
   0 -17   0    2.43    4.21
   0 -17  -1  308.83   19.24
   0 -17  -1  308.24   22.17
   0 -17   1  302.01   17.94
   0 -17  -1  292.49   20.82
   0 -17   1  316.01   17.78
   0 -17   1  323.42   21.06
   0 -17   2    5.76    6.81
   0 -17   2    8.74    4.43
   0 -17  -2   14.77    6.56
   0 -17  -2   13.51    8.48
   0 -17  -2    8.55    4.89
   0 -17   2   15.58    4.68
   0 -17  -2   12.65    7.66
   0 -17   3  328.06   17.23
   0 -17   3  302.46   17.34
   0 -17   3  342.41   20.73
   0 -17  -3  298.71   20.30
   0 -17  -3  254.70   19.94
   0 -17  -3  287.24   21.82
   0 -17  -3  315.70   17.85
   0 -17  -4  443.04   27.41
   0 -17  -4  374.51   26.01
   0 -17  -4  453.89   23.00
   0 -17  -4  415.92   24.50
   0 -17   4  429.64   24.91
   0 -17  -5   68.01    8.24
   0 -17  -5   55.13   12.17
   0 -17  -5   50.29   10.77
   0 -17   5   51.39    9.24
   0 -17   6  306.15   19.29
   0 -17  -6  259.45   21.58
   0 -18   0 2958.49  122.49
   0 -18   0 2755.60  119.39
   0 -18   1    8.35    8.40
   0 -18  -1   19.99    6.36
   0 -18  -1   24.26    8.91
   0 -18  -1    3.37    8.41
   0 -18  -2    1.02    6.27
   0 -18  -2   -2.35    9.33
   0 -18   2   -1.01    8.28
   0 -18  -2   11.97    7.13
   0 -18   3  530.10   29.50
   0 -18  -3  508.61   30.11
   0 -18  -4   11.21    8.29
   0 -19   0   21.42   10.45
   0 -19  -3   78.36   11.51
   1   0 -16   75.08   12.20
   1   0 -15   14.90    7.58
   1   0 -15    8.11    8.20
   1   0 -15   11.92    6.76
   1   0 -14  586.06   31.11
   1   0 -14  570.31   29.22
   1   0 -13  101.70   10.86
   1   0 -13  103.93    9.75
   1   0 -12  488.18   25.37
   1   0 -12  439.21   23.66
   1   0 -11 1735.42   74.78
   1   0 -10   44.48    7.34
   1   0  -9 3804.34  155.28
   1   0  -8  167.35   11.18
   1   0  -7   52.57    5.83
   1   0  -6 1489.62   61.97
   1   0  -5   77.23    5.94
   1   0  -4 1738.94   70.56
   1   0  -3  376.29   16.33
  -1   0  -1  176.21    7.93
   1   0   2  912.50   39.22
  -1   0  -2 1009.29   39.39
  -1   0  -3 4349.06  173.67
  -1   0  -411870.90  471.11
   1   0   5  801.89   33.32
  -1   0  -5  717.50   33.08
  -1   0  -6  134.87    8.96
   1   0   6  124.49    8.80
   1   0   7 1207.36   50.69
  -1   0  -7 1198.27   50.92
  -1   0  -7 1137.77   50.88
   1   0   8    7.72    4.60
  -1   0  -8    5.44    4.42
  -1   0  -8    5.23    4.61
   1   0   8    2.92    4.74
   1   0   9  763.84   35.98
  -1   0  -9  776.30   35.02
   1   0   9  705.69   34.26
  -1   0  -9  788.28   35.38
  -1   0 -10 2700.04  110.57
   1   0  10 2647.76  111.66
   1   0  10 2609.65  109.73
  -1   0 -10 2764.37  111.19
  -1   0 -10 2569.76  110.59
  -1   0 -11   11.48    5.96
  -1   0 -11   14.59    5.96
  -1   0 -11   13.19    6.22
   1   0  11    3.90    5.80
   1   0  11    6.84    4.70
  -1   0 -12  100.92   10.82
   1   0  12  107.72   11.17
  -1   0 -12  109.42   10.21
  -1   0 -12   93.81    9.95
  -1   0 -13 1882.95   79.41
  -1   0 -13 1840.09   77.76
  -1   0 -13 1638.85   77.93
   1   0  13 1826.12   79.39
  -1   0 -14  253.16   18.43
  -1   0 -14  250.99   16.73
   1   0  14  242.51   17.94
  -1   0 -14  233.58   17.12
   1   0  15  108.01   12.21
  -1   0 -15   97.69   11.50
  -1   0 -15  132.98   11.78
  -1   0 -15  111.76   13.57
   1   1 -16   -9.53    9.98
   1  -1 -16   11.71    8.97
   1  -1 -16   10.34    7.22
   1   1 -15    9.77    9.47
   1   1 -15   11.50    7.07
   1   1 -15    6.66    5.70
  -1  -1  15    3.87    6.93
   1  -1 -15    3.24    6.36
   1  -1 -15   -1.91    8.46
   1   1 -14   58.70    7.76
   1   1 -14   41.63   10.06
   1   1 -14   64.77    9.22
  -1  -1  14   58.84    9.53
   1  -1 -14   61.10    8.88
   1  -1 -14   55.20    9.24
   1   1 -13  215.87   15.20
   1   1 -13  230.56   16.66
   1   1 -13  196.64   13.34
   1  -1 -13  208.20   14.39
   1  -1 -13  221.42   15.31
  -1  -1  13  192.32   14.95
   1   1 -12   35.72    5.91
   1   1 -12   46.82    8.85
   1   1 -12   24.03    6.70
   1  -1 -12   26.37    7.20
   1   1 -11   40.78    6.90
   1   1 -11   35.00    5.95
   1   1 -11   51.49    8.00
   1  -1 -11   43.72    7.53
   1   1 -10 1896.68   75.45
   1   1 -10 1768.21   74.52
   1   1  -9    3.03    5.46
  -1   1   9    0.58    4.49
   1   1  -9   -2.27    4.37
   1   1  -8 1422.46   57.36
   1   1  -8 1225.56   56.29
   1   1  -7  430.67   22.30
   1  -1  -7  475.98   22.14
   1   1  -6   54.53    5.86
   1   1  -6   62.72    5.34
   1  -1  -6   66.48    6.43
   1   1  -5  893.43   37.59
   1   1  -5  866.72   38.40
   1  -1  -5  945.42   38.72
   1   1  -4 1190.70   49.99
   1   1  -4 1204.22   49.13
   1  -1  -4 1229.03   50.14
   1   1  -3  229.26   11.27
   1  -1  -3  236.32   11.43
  -1  -1   3  245.52   11.04
  -1  -1   2 1307.31   52.89
  -1   1  -1  144.05    6.94
   1  -1   2 2203.14   87.52
  -1  -1  -2 2165.99   88.48
  -1   1  -3   79.07    5.11
  -1  -1  -3   86.87    6.15
   1   1   4  161.30    9.61
  -1   1  -4  155.52    8.45
  -1  -1  -4  144.80    9.32
  -1   1  -5 1371.40   54.84
   1   1   5 1372.77   55.21
  -1   1  -5 1231.70   53.95
   1  -1   5 1285.27   53.96
  -1  -1  -5 1275.89   55.02
  -1   1  -6  208.86   12.33
  -1   1  -6  197.30   11.67
   1   1   6  221.51   12.51
   1  -1   6  200.84   11.35
   1  -1   6  232.43   12.81
  -1  -1  -6  227.91   12.86
  -1   1  -7  227.59   12.79
   1   1   7  188.05   12.44
  -1   1  -7  205.57   12.02
   1  -1   7  217.75   13.17
  -1  -1  -7  225.90   13.16
   1  -1   7  218.17   11.84
  -1   1  -8  590.31   27.90
   1   1   8  538.72   27.45
  -1   1  -8  560.96   27.10
   1  -1   8  627.36   28.66
  -1  -1  -8  562.25   27.91
   1  -1   8  621.65   26.97
  -1   1  -9   70.88    7.39
  -1   1  -9   77.20    7.47
  -1   1  -9   73.36    8.76
   1   1   9   64.10    7.50
   1  -1   9   64.87    6.87
   1  -1   9   88.64    8.61
  -1  -1  -9   68.66    7.80
  -1  -1  -9   62.92    7.56
  -1   1 -10  285.83   16.94
  -1   1 -10  294.12   16.31
  -1   1 -10  282.40   17.61
   1   1  10  262.83   16.34
   1  -1  10  276.37   15.52
   1  -1  10  278.04   17.23
  -1  -1 -10  327.76   17.65
  -1  -1 -10  253.86   16.61
   1   1  11  543.29   27.12
  -1   1 -11  540.48   28.55
  -1   1 -11  537.42   26.81
  -1   1 -11  533.83   27.54
   1  -1  11  570.99   28.51
  -1  -1 -11  516.37   27.50
  -1  -1 -11  537.30   27.62
  -1   1 -12  201.75   15.59
  -1   1 -12  199.88   14.37
  -1   1 -12  195.97   13.64
  -1  -1 -12  188.18   14.23
  -1  -1 -12  207.78   14.62
  -1  -1 -12  207.57   14.84
   1  -1  12  221.65   15.48
   1   1  13  620.23   34.76
  -1   1 -13  682.44   32.99
  -1   1 -13  678.70   34.11
  -1   1 -13  697.90   35.64
  -1  -1 -13  690.99   34.74
  -1  -1 -13  672.38   34.03
   1  -1  13  721.02   35.35
  -1  -1 -13  647.99   33.67
   1   1  14  783.70   40.72
  -1   1 -14  751.24   39.30
  -1   1 -14  808.64   41.29
  -1   1 -14  821.78   38.33
  -1  -1 -14  893.47   41.27
   1  -1  14  827.22   40.44
  -1  -1 -14  734.46   39.27
  -1  -1 -14  801.23   39.22
  -1   1 -15    5.78    9.88
  -1   1 -15   -5.79    7.16
   1   1  15   -1.09    7.36
  -1  -1 -15   -3.51    6.59
  -1  -1 -15   -3.91    7.06
   1  -1  15   -1.05    6.44
  -1  -1 -15   -2.12    8.78
   1   2 -16  338.17   24.18
   1  -2 -16  314.19   21.87
   1  -2 -16  313.82   20.59
   1   2 -15   -0.92    6.96
   1   2 -15   -5.95    8.01
  -1   2  15    8.97    6.84
   1   2 -15   -4.70    9.96
   1   2 -15   -2.91    5.20
  -1  -2  15    1.93    6.77
   1  -2 -15   -2.77    6.94
   1  -2 -15    5.51    7.77
   1  -2 -15    0.87    6.13
   1   2 -14  165.98   11.42
   1   2 -14  148.46   13.53
   1   2 -14  146.68   12.81
  -1   2  14  154.65   13.26
   1   2 -14  138.87   15.05
   1  -2 -14  147.34   12.82
  -1  -2  14  144.77   13.19
   1  -2 -14  131.35   12.63
   1  -2 -14  156.56   13.52
  -1   2  13  168.16   13.67
   1   2 -13  171.61   15.37
   1   2 -13  169.45   11.58
   1   2 -13  172.64   13.52
   1  -2 -13  186.13   13.80
   1  -2 -13  146.95   12.95
  -1  -2  13  169.04   13.64
   1  -2 -13  168.16   13.23
   1   2 -12   55.96    6.71
   1   2 -12   55.14    9.65
   1   2 -12   78.43    8.72
  -1   2  12   68.07    8.40
   1  -2 -12   61.35    8.27
  -1   2  11   83.76    8.73
   1   2 -11   59.15    6.62
   1   2 -11   71.50    9.89
   1   2 -11   75.04    8.58
   1  -2 -11   69.25    8.57
   1   2 -10   23.88    6.18
  -1   2  10   20.87    5.89
   1   2 -10   25.28    7.59
   1   2 -10   36.67    5.21
   1  -2 -10   24.14    5.89
   1   2  -9    8.25    6.11
   1   2  -9    3.49    4.52
  -1   2   9    4.72    4.38
   1  -2  -9    2.17    4.53
  -1   2   8   24.85    5.02
   1   2  -8   19.04    4.79
   1   2  -8   16.39    6.06
   1  -2  -8   23.42    4.97
  -1   2   7  343.14   17.67
   1   2  -7  331.31   18.06
   1   2  -7  309.93   17.00
   1  -2  -7  322.26   17.73
   1  -2  -7  355.85   17.40
   1   2  -6  443.92   22.29
  -1   2   6  485.56   22.85
   1   2  -6  517.26   23.62
   1   2  -6  476.75   20.89
   1  -2  -6  507.71   22.60
   1  -2  -6  443.28   22.87
  -1   2   5  101.19    7.39
   1   2  -5   96.60    7.80
   1   2  -5  110.60    5.96
   1   2  -5  112.38    7.36
   1  -2  -5  108.46    8.04
   1   2  -4    9.67    4.00
   1   2  -4   14.55    3.22
  -1  -2   4   14.92    3.65
   1  -2  -4   10.27    3.94
  -1  -2   3  960.58   41.73
   1  -2  -3  947.29   41.92
  -1   2   2 5262.93  210.11
  -1   2   2 5291.83  209.49
  -1  -2   1   68.85    3.74
   1   2   0   14.93    2.47
   1  -2   0   15.05    1.99
  -1   2  -1  269.78   11.80
   1  -2   1  255.06   11.61
   1  -2   1  282.84   11.51
  -1   2  -2 2926.18  115.85
  -1   2  -2 3003.72  115.96
  -1   2  -2 2728.25  116.48
  -1   2  -3  334.26   16.40
   1  -2   3  382.25   15.63
   1   2   4  453.62   21.48
  -1   2  -4  428.91   19.05
  -1   2  -4  460.17   20.24
  -1   2  -5 1091.43   46.79
   1   2   5 1221.02   49.17
  -1   2  -5 1134.19   48.02
   1  -2   5 1134.00   46.85
   1   2   6  947.06   40.33
  -1   2  -6  882.32   38.20
  -1   2  -6  866.85   39.47
   1  -2   6  918.61   38.16
  -1   2  -7    7.12    3.36
  -1   2  -7    8.86    4.16
   1   2   7   15.06    5.33
  -1  -2  -7    4.82    4.36
   1  -2   7   10.08    3.26
  -1   2  -8  326.12   17.63
  -1   2  -8  323.94   16.57
   1   2   8  283.99   17.72
  -1  -2  -8  340.34   18.52
   1  -2   8  356.39   16.43
  -1   2  -9  251.94   16.72
  -1   2  -9  238.94   14.77
  -1   2  -9  231.36   13.80
   1   2   9  256.77   15.39
   1  -2   9  264.88   15.75
  -1  -2  -9  261.34   15.68
   1  -2   9  246.25   13.39
  -1   2 -10   81.79    7.91
  -1   2 -10   87.60   10.34
  -1   2 -10   95.25    8.70
   1   2  10   66.55    8.38
   1  -2  10   81.21    7.48
   1  -2  10   85.48    9.00
  -1  -2 -10   82.92    8.94
  -1   2 -11  123.45    9.62
  -1   2 -11  108.89   11.72
  -1   2 -11  110.80   10.47
   1   2  11  117.07   10.43
  -1  -2 -11  128.49   11.02
   1  -2  11  127.11   11.20
  -1   2 -12  144.87   11.10
  -1   2 -12  118.52   11.49
  -1   2 -12  144.93   13.69
  -1  -2 -12  158.15   12.67
   1  -2  12  164.15   12.87
  -1   2 -13   92.52   12.17
  -1   2 -13   81.09    9.69
  -1   2 -13   99.35    9.48
   1  -2  13  120.08   11.54
  -1  -2 -13  118.21   11.29
  -1  -2 -13   87.36   10.66
  -1   2 -14  290.80   20.93
  -1  -2 -14  267.92   19.24
   1  -2  14  318.31   19.88
  -1  -2 -14  247.79   18.26
  -1   2 -15  233.88   19.68
  -1   2 -15  244.14   16.98
  -1   2 -15  220.54   16.87
   1  -2  15  222.99   17.50
  -1  -2 -15  229.24   16.91
  -1  -2 -15  218.80   17.71
   1  -3 -16   62.70   11.00
   1  -3 -16   69.77   10.24
  -1   3  15  476.41   28.30
   1   3 -15  544.35   31.55
   1   3 -15  539.49   29.04
   1   3 -15  471.11   28.20
   1  -3 -15  439.23   27.34
   1  -3 -15  546.05   28.44
   1  -3 -15  480.63   27.64
  -1  -3  15  572.71   29.31
   1   3 -14   12.22    7.30
  -1   3  14    4.71    6.86
   1   3 -14    3.56    9.44
   1   3 -14    9.03    4.92
   1   3 -14    7.39    6.81
   1  -3 -14    8.58    6.25
  -1  -3  14   12.62    7.12
   1  -3 -14    6.18    6.51
   1  -3 -14    7.34    7.12
   1   3 -13   27.77   10.18
  -1   3  13   51.71    8.75
   1   3 -13   38.96    7.99
   1   3 -13   40.55    8.24
   1   3 -13   47.94    5.89
   1  -3 -13   29.80    6.89
   1   3 -12  396.86   23.63
   1   3 -12  385.96   21.52
   1   3 -12  360.92   18.01
  -1   3  12  370.55   21.45
   1   3 -12  343.16   21.07
   1  -3 -12  305.80   19.86
   1   3 -11    2.27    3.35
  -1   3  11   -0.74    5.20
   1   3 -11   -4.74    8.53
   1   3 -11   -3.76    5.55
   1   3 -11    0.74    5.59
   1  -3 -11    0.66    5.11
   1   3 -10  532.90   30.29
  -1   3  10  669.23   31.59
   1   3 -10  578.24   32.29
   1   3 -10  679.90   28.31
   1   3 -10  621.25   31.03
   1  -3 -10  664.57   30.60
  -1   3   9   55.98    7.17
   1   3  -9   45.61    8.61
   1   3  -9   54.64    7.09
   1   3  -9   42.29    6.65
   1   3  -9   49.33    4.84
   1  -3  -9   57.51    6.87
   1   3  -8 1454.00   63.67
   1   3  -8 1393.39   63.69
   1   3  -8 1520.61   65.36
   1   3  -8 1557.99   61.28
  -1   3   8 1491.96   64.07
   1  -3  -8 1466.21   63.32
   1   3  -7  144.34   10.85
  -1   3   7  122.26    9.37
   1   3  -7  124.02    9.21
   1   3  -7  130.03    9.31
   1  -3  -7  127.93   10.02
  -1  -3   7  122.39    8.63
   1   3  -6  144.71    8.93
   1   3  -6  115.31    9.66
  -1   3   6  123.59    8.93
   1   3  -6  139.92    9.11
  -1  -3   6  117.24    8.18
   1  -3  -6  116.45    9.50
  -1  -3   6  137.52    8.55
  -1   3   5 1884.13   76.56
  -1  -3   5 1938.02   76.43
  -1  -3   5 1907.94   76.04
   1  -3  -5 2047.71   77.83
  -1   3   4   37.71    4.57
  -1  -3   4   45.47    4.18
   1  -3  -4   26.05    5.02
  -1  -3   4   41.35    4.97
  -1   3   3   49.02    4.08
  -1   3   3   49.95    4.64
  -1   3   2 3867.55  158.55
   1  -3  -2 4033.05  158.54
   1  -3  -2 4130.38  159.61
  -1  -3   1  250.01   10.56
   1  -3  -1  224.70    9.97
  -1   3   0 1455.44   59.41
   1  -3   0 1478.93   59.45
  -1  -3   0 1468.27   59.70
  -1   3  -110621.90  404.13
   1  -3   110052.70  403.30
   1  -3   110089.40  403.94
  -1   3  -2   28.41    3.48
   1   3   2   25.20    3.91
  -1   3  -2   28.50    2.87
   1  -3   2   30.86    2.93
   1  -3   2   36.32    3.16
  -1   3  -3 1279.44   59.87
  -1   3  -3 1520.73   59.20
   1   3   3 1437.96   59.81
  -1   3  -3 1494.70   59.00
   1  -3   3 1444.65   57.94
  -1   3  -4 8217.13  330.18
   1   3   4 8240.03  330.84
  -1   3  -4 8433.90  330.17
   1   3   5    2.93    4.67
  -1   3  -5   -1.36    3.24
   1   3   5    0.83    3.94
  -1   3  -5    2.30    3.44
   1  -3   5   -0.17    2.15
   1   3   6  865.57   38.71
   1   3   6  913.98   39.45
  -1   3  -6  754.72   37.72
   1  -3   6  904.57   36.18
   1   3   7  623.49   29.42
   1   3   7  521.92   28.73
  -1   3  -7  600.29   28.33
   1  -3   7  643.67   26.45
   1   3   8 1101.61   46.42
   1   3   8  921.60   45.80
  -1   3  -8  899.37   42.94
  -1   3  -8 1068.23   45.41
  -1  -3  -8 1067.39   46.34
   1  -3   8 1095.00   43.01
   1   3   9 1589.27   62.29
  -1   3  -9 1413.27   61.03
  -1   3  -9 1272.68   58.81
   1   3   9 1220.99   61.63
   1  -3   9 1494.46   58.69
  -1  -3  -9 1490.04   62.18
  -1   3 -10   72.07    7.95
  -1   3 -10   63.71    9.83
   1   3  10   66.74    8.09
   1   3  10   51.38    8.48
  -1  -3 -10   59.43    8.67
   1  -3  10   76.04    8.67
  -1   3 -11  491.90   25.99
  -1   3 -11  508.92   28.73
   1   3  11  489.43   26.39
   1  -3  11  498.11   26.17
  -1  -3 -11  492.08   26.55
  -1   3 -12  754.00   38.24
  -1   3 -12  861.54   39.28
  -1   3 -12  784.49   41.00
   1  -3  12  830.05   39.01
  -1  -3 -12  749.36   38.61
  -1   3 -13    5.02    6.23
  -1   3 -13   27.61   10.10
  -1   3 -13   25.79    7.42
  -1  -3 -13   10.66    6.58
   1  -3  13   20.03    7.55
  -1   3 -14    9.87    9.95
  -1   3 -14   35.85    8.58
  -1   3 -14   31.06    7.98
  -1  -3 -14   26.31    7.68
  -1  -3 -14   17.76    8.69
   1  -3  14   15.09    6.78
  -1   3 -15  128.48   12.46
  -1   3 -15   97.16   11.23
  -1  -3 -15  107.84   11.86
   1  -3  15  114.35   12.61
  -1  -3 -15  112.49   13.07
  -1  -3 -16   78.07   11.77
   1  -4 -16  132.21   13.79
   1  -4 -16  117.25   13.11
   1   4 -15   -3.19    6.95
  -1   4  15   -1.05    7.60
  -1  -4  15    2.92    6.87
   1  -4 -15    3.98    7.29
   1  -4 -15    1.87    6.70
   1  -4 -15   -0.90    7.09
  -1   4  14    3.89    6.85
   1   4 -14   16.11    8.14
   1  -4 -14   14.19    7.30
   1  -4 -14   14.57    6.94
   1   4 -13   40.40    5.08
  -1   4  13   40.75    8.25
   1   4 -13   40.67    8.90
   1  -4 -13   49.04    7.85
   1   4 -12  134.25    8.28
   1   4 -12   98.18   13.18
  -1   4  12  125.26   11.88
   1   4 -12  135.72   12.47
   1  -4 -12  121.12   10.85
  -1   4  11  646.32   31.04
   1   4 -11  546.56   32.07
   1   4 -11  646.45   26.46
   1   4 -11  573.96   30.17
   1  -4 -11  621.71   29.69
   1   4 -10  218.96   15.58
   1   4 -10  232.21   16.12
  -1   4  10  264.78   16.60
   1   4 -10  220.04   17.59
   1   4 -10  270.57   12.72
   1  -4 -10  296.49   15.94
   1   4  -9 1244.08   54.96
  -1   4   9 1180.96   55.08
   1   4  -9 1302.65   55.46
   1   4  -9 1229.14   51.27
   1  -4  -9 1309.34   54.56
   1   4  -8   30.02    2.90
   1   4  -8   47.15    6.25
  -1   4   8   30.32    6.06
   1   4  -7  124.51    9.14
   1   4  -7  112.19    5.92
  -1   4   7  115.68    9.08
  -1  -4   7  135.82    9.27
   1  -4  -7  140.12   10.51
  -1  -4   7  144.09    8.88
  -1   4   6   30.18    5.13
   1   4  -6   38.01    5.02
  -1  -4   6   33.26    4.53
  -1  -4   6   32.42    5.51
   1  -4  -6   34.29    6.16
  -1   4   5  353.79   17.26
   1   4  -5  354.34   17.46
  -1   4   5  379.23   17.22
  -1  -4   5  374.65   17.07
  -1  -4   5  335.76   17.60
   1  -4  -5  325.39   18.35
  -1   4   4 1078.08   43.70
  -1   4   4 1067.12   44.05
   1   4  -4  968.71   44.21
  -1  -4   4  965.53   44.38
  -1  -4   4 1098.74   43.74
  -1   4   3  540.08   22.94
   1  -4  -3  539.67   22.79
   1  -4  -3  580.67   23.66
  -1   4   2 2386.02   93.92
   1  -4  -2 2421.67   95.22
   1  -4  -2 2340.66   93.66
  -1  -4   2 2276.50   93.35
   1  -4  -1 2566.97  113.81
  -1  -4   1 2923.40  113.28
   1  -4  -1 2748.97  113.79
   1  -4  -1 2940.01  112.75
   1   4   0  604.66   25.96
   1  -4   0  677.29   25.68
   1  -4   0  597.25   25.17
   1   4   1  121.21    8.39
  -1   4  -1  121.26    7.36
  -1  -4  -1  137.79    7.76
   1  -4   1  120.61    6.88
   1   4   2 3894.69  150.41
  -1   4  -2 3849.83  149.95
   1   4   2 3797.25  151.35
   1  -4   2 3554.14  148.87
  -1  -4  -2 3855.60  150.10
  -1  -4  -2 3629.28  148.82
   1  -4   2 3857.35  149.59
   1   4   3    9.09    3.64
  -1   4  -3    8.96    3.39
  -1  -4  -3    8.84    3.60
   1  -4   3   11.40    2.89
   1  -4   3   15.44    2.91
  -1   4  -4   14.40    3.57
  -1   4  -4   12.14    3.41
   1   4   4   11.97    4.17
  -1  -4  -4    9.83    3.54
   1   4   5 9732.08  391.44
  -1   4  -510027.30  393.31
   1   4   5 9987.35  394.29
  -1   4  -510878.40  393.42
   1   4   5 9150.98  394.90
  -1  -4  -510144.10  393.93
   1  -4   5 9686.49  391.03
  -1   4  -6 1041.92   43.72
   1   4   6 1039.32   44.60
   1   4   6 1009.59   45.02
   1  -4   6 1040.28   40.94
   1   4   7 2147.85   89.69
  -1   4  -7 1878.38   87.83
   1   4   7 2212.82   89.44
  -1   4  -7 2242.06   88.57
   1  -4   7 2136.00   85.35
  -1   4  -8 2094.76   88.25
   1   4   8 2189.01   89.39
  -1   4  -8 1983.51   87.68
   1   4   8 2037.71   89.12
  -1  -4  -8 2233.61   89.71
   1   4   9    4.93    5.60
   1   4   9    0.76    5.69
  -1   4  -9    6.13    5.14
  -1   4  -9   -2.00    5.58
  -1  -4  -9    5.84    5.05
   1   4  10  707.76   36.19
   1   4  10  807.82   36.51
  -1   4 -10  705.09   35.45
  -1   4 -10  711.33   34.85
  -1  -4 -10  731.87   35.95
  -1   4 -11  259.97   17.29
  -1   4 -11  269.73   19.97
   1   4  11  224.99   16.79
  -1   4 -11  264.97   16.63
   1   4  11  251.29   17.76
  -1  -4 -11  255.46   17.03
   1  -4  11  253.39   16.37
  -1   4 -12   29.20    7.62
   1   4  12   40.52    8.80
  -1   4 -12   22.63    9.55
  -1   4 -12   38.51    8.63
   1  -4  12   33.28    7.51
  -1  -4 -12   35.33    7.65
  -1  -4 -12   37.01    8.05
   1   4  13  269.47   19.27
  -1   4 -13  268.17   18.16
  -1   4 -13  296.37   22.24
  -1   4 -13  312.20   19.40
  -1  -4 -13  265.56   18.91
   1  -4  13  276.34   18.55
  -1  -4 -13  254.63   17.98
  -1   4 -14   -5.35   11.62
   1   4  14   16.95    7.07
  -1   4 -14   10.46    6.73
  -1   4 -14   15.89    7.61
   1  -4  14    9.33    7.29
  -1  -4 -14    8.54    7.28
  -1  -4 -14   -2.99    7.25
  -1   4 -15  159.87   15.10
  -1   4 -15  162.52   14.45
  -1  -4 -15  156.36   14.83
  -1  -4 -16    5.61    7.87
   1  -5 -16  177.60   15.21
   1  -5 -16  139.18   14.88
   1   5 -15   13.86    7.23
  -1   5  15    3.25    6.90
  -1  -5  15    5.87    7.06
   1  -5 -15   -3.18    7.28
   1  -5 -15    2.82    6.83
   1   5 -14  194.03   17.27
  -1   5  14  211.77   17.14
   1  -5 -14  229.98   16.20
   1  -5 -14  226.94   17.30
  -1   5  13  294.73   20.19
   1   5 -13  333.85   21.41
   1  -5 -13  310.48   19.11
   1   5 -12    2.86    7.18
  -1   5  12    7.91    6.78
   1  -5 -12    7.36    5.21
   1   5 -11  535.14   29.88
  -1   5  11  565.30   29.72
   1  -5 -11  606.06   28.88
  -1   5  10    1.49    5.37
   1   5 -10    6.95    5.99
   1  -5 -10    4.37    4.75
   1   5  -9  421.95   21.29
  -1   5   9  430.21   20.44
  -1   5   8   25.99    5.37
   1   5  -8   17.01    5.18
  -1   5   8   22.45    5.62
  -1  -5   8   33.84    5.18
  -1   5   7  698.01   33.78
  -1   5   7  736.96   33.12
   1   5  -7  755.54   34.09
  -1  -5   7  721.18   32.95
   1  -5  -7  829.97   36.03
  -1  -5   7  728.77   33.81
  -1   5   6    8.11    4.29
   1   5  -6    2.27    3.94
  -1   5   6    7.23    3.67
   1  -5  -6    9.38    5.36
  -1  -5   6    3.62    3.18
  -1  -5   6    8.83    4.67
   1   5  -5   45.42    6.10
  -1   5   5   45.15    4.86
  -1   5   5   48.53    5.33
  -1  -5   5   50.81    6.13
  -1  -5   5   36.80    4.92
  -1  -5   5   44.93    4.73
   1   5  -4 4478.65  183.51
  -1   5   4 4516.20  182.44
   1  -5  -4 4606.10  182.27
  -1  -5   4 4584.97  182.44
   1   5  -3   91.16    7.73
  -1   5   3  109.17    6.85
   1  -5  -3  101.11    7.11
   1  -5  -3  108.46    6.26
   1   5  -2 2988.13  115.88
  -1   5   2 2959.88  116.08
   1   5  -2 2663.49  117.21
  -1  -5   2 2888.42  115.59
   1  -5  -2 2925.44  117.81
   1  -5  -2 2963.62  117.71
   1  -5  -2 2819.07  115.71
   1   5  -1    0.52    3.22
   1   5  -1   -2.72    3.72
   1  -5  -1    0.63    2.87
   1  -5  -1    2.84    3.02
  -1  -5   1    4.00    2.17
   1  -5  -1    2.58    1.70
  -1   5   0  792.47   34.50
   1   5   0  745.85   34.71
   1  -5   0  819.95   34.53
   1  -5   0  849.79   34.28
  -1   5  -1  836.86   36.90
   1   5   1  829.65   37.73
   1  -5   1  934.28   36.12
   1  -5   1  855.02   36.55
  -1  -5  -1  826.75   36.74
  -1   5  -2  518.17   23.79
   1   5   2  563.64   25.39
   1  -5   2  558.58   22.45
  -1  -5  -2  516.95   23.83
   1  -5   2  515.97   23.44
   1  -5   2  510.36   22.45
   1   5   3  114.50    9.54
   1   5   3  134.37    8.67
  -1   5  -3  113.38    8.16
   1  -5   3  127.52    7.16
   1  -5   3  131.71    7.64
  -1  -5  -3  124.82    8.01
  -1   5  -4  644.87   29.97
   1   5   4  653.68   30.39
  -1  -5  -4  688.37   30.12
   1  -5   4  692.12   29.21
   1   5   5  267.07   14.37
  -1   5  -5  234.24   13.61
  -1  -5  -5  248.10   13.62
  -1   5  -6  421.61   21.13
   1   5   6  457.89   22.13
  -1   5  -6  480.98   21.31
   1   5   6  446.73   23.11
   1   5   6  406.33   19.00
  -1  -5  -6  431.82   21.59
  -1   5  -7  731.38   32.10
   1   5   7  735.51   33.01
   1   5   7  671.21   33.07
  -1   5  -7  696.17   31.71
   1   5   7  635.58   29.03
  -1   5  -8 2112.64   84.95
   1   5   8 1988.66   85.59
   1   5   8 1994.14   85.58
  -1   5  -8 1926.57   84.04
   1   5   8 1983.20   81.61
  -1   5  -9   52.54    7.41
   1   5   9   55.47    8.12
   1   5   9   44.06    7.80
   1   5   9   41.01    5.29
  -1   5  -9   52.74    7.90
  -1  -5  -9   54.15    8.19
  -1   5 -10  272.75   17.17
   1   5  10  260.11   17.73
  -1   5 -10  246.95   17.23
   1   5  10  263.12   17.88
   1   5  10  274.69   14.71
  -1  -5 -10  271.21   17.92
   1   5  11 1142.92   54.37
   1   5  11 1350.10   58.73
   1   5  11 1323.80   59.68
  -1   5 -11 1176.12   58.02
  -1   5 -11 1444.52   58.45
  -1  -5 -11 1386.04   59.18
   1   5  12    7.48    5.20
  -1   5 -12    0.85    6.09
  -1   5 -12    0.95    7.08
   1   5  12    9.36    7.72
   1  -5  12   -3.95    6.46
  -1  -5 -12   -0.84    5.37
  -1  -5 -12    2.81    6.94
   1   5  13   58.20    6.93
  -1   5 -13   50.94    9.38
   1   5  13   42.14    9.64
  -1   5 -13   35.27    8.59
  -1  -5 -13   54.63    9.84
   1  -5  13   44.47    8.65
  -1  -5 -13   57.72    8.84
   1   5  14   64.92   11.25
  -1   5 -14   74.32   10.90
   1  -5  14   62.09    9.45
  -1  -5 -14   50.12    9.21
  -1  -5 -14   46.60   10.06
  -1  -5 -15  141.68   14.39
   1  -6 -16    8.29    7.82
  -1   6  15  306.16   21.79
   1   6 -15  324.80   22.62
   1  -6 -15  302.32   19.78
   1  -6 -15  288.49   21.23
  -1   6  14  295.23   21.22
  -1   6  14  304.18   18.68
   1  -6 -14  307.24   19.56
   1  -6 -14  306.82   21.18
   1   6 -13   24.69    8.73
  -1   6  13   20.99    8.58
  -1   6  13   16.79    7.12
   1  -6 -13   12.19    6.26
   1   6 -12  389.94   24.90
  -1   6  12  463.50   25.33
  -1   6  12  380.58   22.59
   1  -6 -12  442.15   23.40
   1   6 -11  673.05   34.49
  -1   6  11  610.77   33.35
  -1   6  11  652.87   32.31
   1  -6 -11  690.86   32.65
  -1   6  10  258.15   17.95
  -1   6  10  333.48   17.93
   1   6 -10  317.84   19.32
   1   6  -9  341.72   20.21
  -1   6   9  379.49   19.31
  -1   6   9  325.48   19.69
  -1   6   8 1916.57   78.20
  -1   6   8 1843.85   79.13
   1   6  -8 1877.21   79.36
  -1  -6   8 1852.88   78.73
  -1  -6   8 1813.96   78.02
   1   6  -7  721.27   32.44
  -1   6   7  661.01   31.93
  -1   6   7  710.53   31.50
  -1  -6   7  663.27   32.04
   1  -6  -7  688.95   33.80
  -1  -6   7  672.99   31.08
  -1   6   6  932.66   41.47
  -1   6   6  967.08   41.77
   1   6  -6  942.04   42.18
  -1  -6   6  983.76   41.16
  -1  -6   6  907.99   42.21
   1   6  -5 2419.37   96.80
  -1   6   5 2393.54   95.95
  -1  -6   5 2071.17   96.47
  -1  -6   5 2404.03   95.48
  -1  -6   5 2355.32   95.82
   1   6  -4  257.51   15.01
  -1   6   4  275.57   14.01
   1  -6  -4  282.99   13.65
  -1  -6   4  267.43   14.38
  -1   6   3 2714.71  104.08
   1   6  -3 2524.10  102.46
   1   6  -3 2656.34  105.67
   1  -6  -3 2560.46  105.98
   1  -6  -3 2666.46  105.10
   1  -6  -3 2626.34  103.60
  -1  -6   3 2414.78  104.77
  -1  -6   3 2496.99  102.48
   1   6  -2  629.25   26.72
   1   6  -2  630.49   28.69
   1  -6  -2  638.88   28.94
  -1  -6   2  617.41   26.48
   1  -6  -2  618.64   26.58
   1   6  -1 3266.41  126.36
   1   6  -1 2907.40  127.17
   1  -6  -1 3080.85  125.23
   1  -6  -1 3212.59  127.09
   1  -6  -1 3156.83  126.68
  -1  -6   1 3134.02  125.85
   1   6   0   84.52    6.93
   1  -6   0   91.22    6.40
   1  -6   0   75.70    5.95
   1   6   1   53.87    6.46
  -1   6  -1   70.91    5.81
  -1  -6  -1   57.67    5.39
   1  -6   1   63.04    5.37
   1  -6   1   57.27    5.08
   1   6   2   94.88    8.30
  -1   6  -2   86.04    7.14
  -1  -6  -2   82.92    6.79
   1  -6   2   86.16    5.58
   1  -6   2   92.53    6.49
   1  -6   2   93.57    5.54
   1   6   3  270.07   14.36
   1   6   3  260.91   15.63
  -1   6  -3  295.01   14.86
   1  -6   3  282.33   15.43
   1  -6   3  262.44   13.51
   1  -6   3  264.71   12.98
  -1  -6  -3  244.53   13.72
  -1  -6  -3  277.33   12.72
   1  -6   3  257.98   11.81
   1   6   4  103.97    9.72
   1   6   4  130.37    8.99
  -1   6  -4  116.03    8.62
   1  -6   4  110.86    9.09
   1  -6   4  115.04    7.84
   1  -6   4  136.16    7.63
  -1  -6  -4  116.55    8.49
  -1   6  -5  117.10    8.55
   1   6   5  109.08    8.71
   1  -6   5  129.80    7.90
  -1  -6  -5  115.19    8.70
   1   6   6  161.42   11.38
  -1   6  -6  161.62   10.97
  -1  -6  -6  168.08   11.11
   1   6   7 2110.58   92.43
  -1   6  -7 2199.26   91.14
   1   6   7 2191.48   91.92
   1   6   8  330.38   20.68
  -1   6  -8  395.08   20.52
   1   6   8  346.82   20.58
  -1   6  -9  276.23   17.30
   1   6   9  262.39   13.32
   1   6   9  232.02   17.09
   1   6   9  286.65   17.95
  -1  -6  -9  264.66   17.72
  -1   6 -10  816.23   39.09
   1   6  10  780.53   39.13
   1   6  10  757.93   34.03
   1   6  10  807.33   38.94
  -1  -6 -10  778.30   38.99
   1   6  11 1052.52   50.40
   1   6  11  988.12   44.59
  -1   6 -11  935.49   49.11
  -1  -6 -11 1115.29   50.36
   1   6  12  378.47   24.46
  -1   6 -12  358.32   23.48
   1   6  12  344.89   18.38
   1  -6  12  452.67   23.05
  -1  -6 -12  401.05   23.99
   1   6  13   22.17    8.84
  -1   6 -13    5.58    7.90
   1  -6  13   23.03    7.80
  -1  -6 -13    8.43    7.08
  -1  -6 -13    7.39    6.64
   1   6  14  974.12   49.77
  -1   6 -14 1095.26   50.42
   1  -6  14  948.36   47.08
  -1  -6 -14  958.67   47.47
  -1  -6 -14  982.14   49.06
  -1  -6 -15  209.59   18.07
   1  -7 -15    3.58    7.74
   1   7 -14   16.81    9.03
  -1   7  14   43.95    9.48
   1  -7 -14   36.43    9.72
   1  -7 -14   32.25    7.88
  -1   7  13  496.31   26.34
  -1   7  13  552.83   29.64
   1  -7 -13  538.75   27.52
  -1   7  12    2.06    5.94
  -1   7  12    6.90    6.61
   1   7 -12    2.18    8.34
   1  -7 -12    7.73    5.85
  -1   7  11   44.43    8.89
   1   7 -11   44.69    9.25
  -1   7  11   47.26    8.40
   1  -7 -11   50.15    8.05
  -1   7  10  604.36   29.27
  -1   7  10  566.01   30.62
   1   7 -10  612.26   31.52
  -1   7   9    8.51    5.32
   1   7  -9   18.09    6.55
  -1   7   9    0.73    5.57
  -1  -7   9   10.74    4.62
  -1  -7   9    3.89    5.22
  -1   7   8   15.88    5.56
   1   7  -8   19.39    6.01
  -1  -7   8   21.99    6.24
  -1  -7   8   17.92    4.96
  -1   7   7 1160.98   50.48
   1   7  -7 1117.67   50.84
  -1  -7   7 1110.31   50.62
  -1  -7   7 1181.33   49.60
   1   7  -6   10.16    4.91
  -1   7   6    7.48    4.32
  -1  -7   6   10.99    4.04
  -1  -7   6    9.95    5.26
  -1  -7   6    5.26    3.45
  -1   7   5  360.77   18.43
   1   7  -5  337.09   19.19
  -1  -7   5  390.23   18.11
  -1  -7   5  376.59   18.65
   1  -7  -5  369.05   18.00
   1   7  -4 1946.97   80.57
  -1   7   4 1925.26   78.89
  -1  -7   4 1913.52   79.40
   1  -7  -4 1871.86   78.30
   1  -7  -4 2043.22   81.97
   1  -7  -4 1834.58   79.04
   1   7  -3  143.48    7.60
   1   7  -3  163.62   10.78
   1  -7  -3  150.90    9.93
   1  -7  -3  170.41   11.44
  -1  -7   3  151.08    7.64
  -1  -7   3  148.32    9.94
   1  -7  -3  157.31    8.71
   1   7  -2  119.27    7.02
   1   7  -2  122.32    9.07
   1  -7  -2  132.32    9.37
   1  -7  -2  109.29    8.12
   1  -7  -2  118.19    6.82
  -1  -7   2  117.07    6.77
  -1  -7   2   97.54    8.44
   1   7  -1 2992.02  120.32
   1   7  -1 3041.94  118.92
   1  -7  -1 3027.74  120.13
   1  -7  -1 2802.39  117.80
  -1  -7   1 2733.96  119.87
   1  -7  -1 3059.52  119.64
  -1  -7   1 2942.03  118.50
   1   7   0  198.77   11.39
   1  -7   0  193.03   11.16
   1  -7   0  177.49   10.80
   1   7   1   82.92    7.67
  -1   7  -1   56.11    6.47
   1  -7   1   72.98    5.94
  -1  -7  -1   69.06    6.17
   1  -7   1   65.62    5.79
  -1   7  -2  795.87   35.20
   1   7   2  846.06   36.59
   1  -7   2  751.36   34.34
  -1  -7  -2  761.32   34.49
   1  -7   2  789.90   33.40
   1  -7   2  788.67   33.03
   1   7   3   53.17    7.00
  -1   7  -3   50.92    6.39
   1  -7   3   47.60    3.64
   1  -7   3   55.41    4.29
  -1  -7  -3   50.26    4.92
  -1  -7  -3   33.06    5.14
   1  -7   3   42.39    4.94
   1   7   4  264.70   15.37
   1   7   4  233.16   13.53
  -1   7  -4  234.30   13.44
  -1  -7  -4  235.33   12.88
   1  -7   4  229.04   11.59
   1  -7   4  187.32   13.37
   1  -7   4  206.43   12.02
   1   7   5   27.26    5.66
  -1   7  -5   30.48    5.63
   1  -7   5   34.26    4.46
   1  -7   5   27.14    6.19
  -1  -7  -5   41.23    5.56
  -1   7  -6    1.62    4.79
   1   7   6    6.53    4.75
  -1  -7  -6   10.32    4.70
   1   7   7   18.78    5.67
  -1   7  -7   16.71    5.77
  -1   7  -8  713.30   35.37
   1   7   8  748.84   36.92
   1   7   8  772.72   36.40
  -1   7  -9  104.27   10.83
   1   7   9  106.90   11.25
   1   7   9   94.44   11.00
  -1  -7  -9  103.12   11.17
  -1   7 -10  132.40   12.89
   1   7  10  121.02   12.04
   1   7  10  136.77   13.21
  -1  -7 -10  135.93   12.89
   1   7  11  740.27   39.39
   1   7  11  743.52   38.68
  -1   7 -11  806.30   39.70
  -1  -7 -11  761.52   39.02
   1   7  12   -4.56    9.09
  -1   7 -12    2.21    8.36
  -1  -7 -12   11.61    7.46
  -1   7 -13  262.41   20.37
   1   7  13  273.21   21.00
   1  -7  13  303.88   19.29
  -1  -7 -13  309.32   21.03
  -1  -7 -13  277.08   19.28
  -1   7 -14  292.11   21.10
  -1  -7 -14  280.88   20.57
   1  -7  14  238.04   17.75
   1   8 -14    8.20    9.20
  -1   8  14   23.90    9.26
   1  -8 -14   33.70    7.81
   1  -8 -14   21.66    8.56
  -1   8  13  120.03   13.42
   1   8 -13  130.47   14.34
   1  -8 -13  118.75   11.83
   1   8 -12   -6.80    7.95
  -1   8  12    6.25    7.58
   1  -8 -12    4.76    5.85
  -1   8  11   -0.95    6.87
   1   8 -11    2.02    7.86
  -1   8  10   13.67    7.17
   1   8 -10    7.13    6.79
   1   8  -9  103.14   10.58
  -1   8   9   97.87   10.72
  -1  -8   9  120.53   10.57
  -1  -8   9  116.50    9.71
  -1   8   8   89.92    9.52
   1   8  -8  112.79   10.34
  -1  -8   8  110.89    8.79
  -1  -8   8  119.63   10.53
  -1   8   7  134.69   10.33
   1   8  -7  122.77   10.83
  -1  -8   7  122.34   10.78
  -1  -8   7  153.74    9.98
  -1   8   6    5.49    4.21
   1   8  -6    3.15    5.28
  -1  -8   6    1.66    3.51
  -1  -8   6   10.07    4.21
   1   8  -5   26.51    6.14
  -1   8   5   26.00    4.72
  -1  -8   5   28.36    5.13
   1  -8  -5   34.28    4.73
  -1  -8   5   32.72    4.53
   1  -8  -5   22.78    7.26
  -1   8   4    0.41    3.75
   1   8  -4    4.16    5.04
  -1  -8   4   -0.49    4.36
   1  -8  -4    1.68    3.34
   1  -8  -4    2.83    5.00
   1  -8  -4   -0.48    3.48
   1   8  -3  456.98   24.75
  -1  -8   3  515.98   21.79
   1  -8  -3  490.75   22.46
  -1  -8   3  502.86   24.44
   1  -8  -3  534.41   24.87
   1  -8  -3  474.00   25.47
   1   8  -2  448.77   19.48
   1   8  -2  376.44   21.12
   1  -8  -2  417.27   19.20
  -1  -8   2  440.91   21.57
  -1  -8   2  409.15   19.15
   1  -8  -2  422.15   21.20
   1  -8  -2  438.95   22.14
   1   8  -1 2163.98   91.77
   1   8  -1 2255.46   90.34
   1  -8  -1 2127.04   91.14
   1  -8  -1 2199.40   91.81
   1  -8  -1 2224.04   89.38
  -1  -8   1 2167.36   90.02
  -1  -8   1 2250.85   91.88
   1   8   0 1179.31   48.77
   1  -8   0 1164.65   48.89
   1  -8   0 1062.86   48.29
  -1  -8   0 1087.54   49.03
  -1   8  -1    7.51    4.79
   1   8   1   19.43    4.99
   1  -8   1   12.40    3.84
  -1  -8  -1    8.71    3.68
   1  -8   1    3.54    3.37
  -1  -8  -1    8.12    5.12
   1   8   2 2940.74  128.08
  -1   8  -2 3134.04  127.39
  -1  -8  -2 3059.77  126.57
   1  -8   2 3284.23  127.11
  -1  -8  -2 2947.70  128.01
   1  -8   2 3191.19  125.56
  -1   8  -3  181.49   12.53
   1   8   3  216.13   14.01
  -1  -8  -3  192.73   11.72
   1  -8   3  184.49   11.40
   1  -8   3  207.56   10.45
  -1  -8  -3  204.96   11.40
  -1   8  -4 1425.55   57.89
   1   8   4 1293.72   58.85
   1  -8   4 1294.10   56.05
   1  -8   4 1289.75   55.03
   1  -8   4 1322.73   57.90
  -1  -8  -4 1358.55   56.64
  -1  -8  -4 1324.24   55.02
  -1   8  -5 3030.40  131.83
   1   8   5 3122.29  133.80
   1   8   5 3328.09  132.45
   1  -8   5 3380.32  130.20
  -1  -8  -5 3249.46  131.45
   1  -8   5 3197.81  130.80
   1  -8   5 3070.60  132.33
   1   8   6   96.42    9.20
  -1   8  -6   84.21    8.82
  -1  -8  -6   92.78    8.33
   1  -8   6   74.41    8.60
   1  -8   6   91.37    7.23
   1   8   7   71.92    8.55
  -1   8  -7   63.30    8.29
  -1  -8  -7   71.83    7.69
   1   8   8  930.64   44.35
  -1   8  -8  956.36   43.98
  -1   8  -9   81.05    9.94
   1   8   9  111.59   11.66
   1   8   9   86.46   10.74
  -1  -8  -9  104.79   11.36
   1   8  10  171.58   14.99
  -1   8 -10  200.55   15.40
   1   8  10  187.87   15.86
  -1  -8 -10  171.50   15.09
  -1   8 -11  306.71   20.63
   1   8  11  277.90   20.22
  -1  -8 -11  257.47   19.37
   1   8  12   17.77   10.01
  -1   8 -12   40.48   10.26
  -1  -8 -12   37.05    9.59
  -1   8 -13   54.53   10.91
   1   8  13   79.93   12.83
  -1  -8 -13   91.95   11.11
  -1  -8 -13   89.91   12.18
   1  -8  13   77.41    9.92
  -1   8 -14    4.07    8.49
   1  -8  14   -0.92    6.74
   1   9 -14   14.25    9.41
  -1   9  14    7.49    8.31
   1  -9 -14   15.22    9.49
   1  -9 -14   10.23    7.44
   1   9 -13  240.59   19.80
  -1   9  13  187.88   17.36
   1  -9 -13  251.26   16.84
  -1   9  12   49.53    9.90
   1   9 -12   61.87   11.01
   1  -9 -12   69.42    9.37
   1   9 -11  404.39   25.20
  -1   9  11  420.20   25.05
   1   9 -10    8.32    6.68
  -1   9  10    0.87    6.74
  -1  -9  10    6.15    6.17
  -1   9   9   84.05    9.51
   1   9  -9   84.46    9.95
  -1  -9   9   70.76    7.80
  -1  -9   9   75.94    9.16
  -1   9   8  158.24   12.17
   1   9  -8  133.24   11.98
  -1  -9   8  148.96   10.59
  -1  -9   8  141.76   11.96
   1   9  -7  908.16   43.95
  -1   9   7  942.42   42.96
  -1  -9   7  972.62   42.03
  -1   9   6   38.05    6.04
   1   9  -6   16.29    6.02
  -1  -9   6   25.26    5.43
  -1  -9   6   38.46    5.53
   1   9  -5  318.84   18.47
  -1   9   5  297.94   16.37
   1  -9  -5  318.19   19.43
  -1  -9   5  271.11   16.36
  -1  -9   5  299.35   15.65
   1  -9  -5  305.81   15.80
   1   9  -4  535.31   27.79
   1  -9  -4  538.17   25.17
   1  -9  -4  569.34   26.79
  -1  -9   4  562.56   26.80
   1  -9  -4  542.03   28.74
   1   9  -3  752.24   34.69
  -1  -9   3  700.89   31.16
   1  -9  -3  721.54   34.28
   1  -9  -3  759.40   34.65
   1  -9  -3  726.63   31.87
   1  -9  -3  720.76   35.28
  -1  -9   3  762.60   34.28
   1   9  -2 3877.11  158.06
   1   9  -2 3861.31  155.31
  -1  -9   2 3852.46  155.30
   1  -9  -2 3844.39  158.51
   1  -9  -2 3710.79  157.47
  -1  -9   2 3914.68  157.73
   1  -9  -2 3913.61  155.24
   1   9  -1  240.02   13.03
   1  -9  -1  208.69   13.83
   1  -9  -1  230.23   13.90
   1  -9  -1  235.74   11.89
  -1  -9   1  226.81   14.38
  -1  -9   1  242.87   12.85
   1   9   0   86.61    8.04
   1  -9   0  100.52    8.24
  -1  -9   0   98.52    8.86
   1  -9   0   89.96    6.25
   1  -9   0   96.55    7.79
  -1  -9   0   98.08    7.82
   1   9   1 1746.50   71.75
  -1   9  -1 1612.13   71.07
  -1  -9  -1 1636.16   71.94
   1  -9   1 1719.41   70.32
  -1  -9  -1 1640.40   70.39
   1  -9   1 1711.99   71.03
   1   9   2    8.25    5.23
  -1   9  -2    7.18    5.24
   1  -9   2   12.24    4.11
  -1  -9  -2    8.49    5.58
  -1  -9  -2   11.04    4.69
   1  -9   2   21.18    3.87
  -1   9  -3  921.90   44.05
   1   9   3  920.37   44.84
   1  -9   3 1011.79   41.42
   1  -9   3  968.59   43.13
  -1  -9  -3  990.97   45.45
  -1  -9  -3 1001.59   43.07
  -1  -9  -3  993.77   42.94
  -1   9  -4  557.66   26.42
   1   9   4  548.69   27.56
  -1  -9  -4  513.73   24.80
   1  -9   4  497.46   23.30
   1  -9   4  473.63   24.33
   1  -9   4  510.72   26.49
  -1  -9  -4  530.59   23.78
  -1   9  -5 1619.71   68.57
   1   9   5 1680.81   70.40
  -1  -9  -5 1535.11   67.13
   1  -9   5 1551.01   66.66
   1  -9   5 1592.44   65.73
   1  -9   5 1531.47   68.40
   1   9   6 2041.77   85.08
  -1   9  -6 2009.39   82.95
   1   9   6 1837.87   82.64
   1  -9   6 1889.00   80.41
   1  -9   6 1901.26   82.78
  -1  -9  -6 2001.77   81.98
   1   9   7 1745.59   73.59
  -1   9  -7 1655.15   73.04
  -1  -9  -7 1738.75   72.63
   1  -9   7 1602.93   72.81
  -1   9  -8  205.55   14.60
   1   9   8  185.13   14.98
   1   9   9  783.69   36.98
   1   9   9  663.97   36.66
  -1   9  -9  741.60   36.25
  -1  -9  -9  676.48   37.16
   1   9  10    8.26    7.76
   1   9  10    5.08    6.97
  -1   9 -10    0.94    7.21
  -1  -9 -10   -4.36    6.82
   1   9  11   16.88    9.09
  -1   9 -11    8.51    7.69
  -1  -9 -11    5.68    8.27
  -1   9 -12   42.84   10.43
   1   9  12   38.02    9.84
   1   9  13  174.06   17.05
  -1   9 -13  180.55   17.27
   1  -9  13  187.77   14.52
  -1  -9 -13  181.61   16.63
   1  -9  14  160.94   14.04
  -1  10  14   70.77   12.20
   1 -10 -14   55.06    9.10
  -1  10  13  201.78   18.64
   1 -10 -13  218.40   16.56
   1  10 -12  153.16   14.94
  -1  10  12  140.01   14.49
   1 -10 -12  153.14   13.02
  -1  10  11  153.31   14.21
   1  10 -11  151.12   14.55
   1  10 -10    4.87    6.53
  -1  10  10   -0.90    6.99
  -1 -10  10    8.78    5.49
  -1 -10  10    8.11    6.29
   1  10  -9   58.64    9.66
  -1  10   9   77.64    9.54
  -1 -10   9   82.52    8.42
  -1 -10   9   68.01    9.23
   1  10  -8   21.73    7.16
  -1  10   8   19.70    5.92
  -1 -10   8   19.76    5.45
   1  10  -7  180.69   14.41
  -1  10   7  209.85   13.57
  -1 -10   7  192.65   12.69
  -1 -10   7  180.43   12.03
   1  10  -6  595.84   29.90
  -1 -10   6  551.56   26.63
  -1 -10   6  563.02   27.77
   1  10  -5   -4.55    5.59
  -1 -10   5    4.09    4.64
  -1 -10   5   -1.34    3.92
   1 -10  -5    0.87    4.08
   1 -10  -5   -0.57    4.64
   1  10  -4   16.01    6.57
  -1 -10   4   15.70    5.70
  -1 -10   4    9.26    2.17
   1 -10  -4    5.50    5.06
   1 -10  -4   13.86    5.47
   1 -10  -4   15.32    3.82
   1  10  -3 1056.23   49.62
   1 -10  -3 1068.68   50.40
   1 -10  -3 1095.59   46.87
  -1 -10   3 1127.73   46.31
  -1 -10   3 1102.82   49.28
   1 -10  -3 1116.39   49.81
   1 -10  -3 1105.00   49.67
   1  10  -2 1646.17   73.65
   1 -10  -2 1689.91   74.05
   1 -10  -2 1751.43   70.78
   1 -10  -2 1760.58   73.64
  -1 -10   2 1703.89   73.39
  -1 -10   2 1691.59   70.88
   1  10  -1  175.41   10.48
   1 -10  -1  155.84   11.11
  -1 -10   1  151.25   11.57
  -1 -10   1  145.88    9.86
   1 -10  -1  153.44    9.17
   1 -10  -1  165.85   11.60
   1  10   0   10.78    4.68
  -1 -10   0    9.03    3.91
   1 -10   0    6.84    4.59
   1 -10   0    5.43    3.91
  -1 -10   0    5.68    4.36
   1 -10   0   13.40    3.24
  -1 -10   0    5.77    5.50
   1  10   1   95.30    8.95
  -1 -10  -1  100.73    9.58
  -1 -10  -1   91.68    8.06
   1 -10   1   88.02    8.22
   1  10   2 1634.24   76.04
  -1  10  -2 1751.51   75.85
  -1 -10  -2 1902.10   77.23
   1 -10   2 1839.57   75.40
  -1 -10  -2 1759.16   74.49
  -1  10  -3   42.10    7.41
   1  10   3   35.28    6.88
  -1 -10  -3   33.20    7.48
   1 -10   3   28.65    5.45
  -1 -10  -3   37.09    5.66
  -1 -10  -3   42.56    6.20
   1 -10   3   35.66    4.41
  -1  10  -4  149.97   11.76
   1  10   4  121.77   11.66
  -1 -10  -4  124.39    9.88
   1 -10   4  149.88   11.88
   1 -10   4  127.50    9.77
   1 -10   4  133.55    8.40
  -1 -10  -4  149.12   12.25
  -1 -10  -4  140.73    9.48
   1 -10   4  125.84    6.72
   1  10   5  767.19   38.80
  -1  10  -5  792.49   37.70
   1 -10   5  799.06   34.68
   1 -10   5  810.00   35.99
  -1 -10  -5  789.38   36.21
   1 -10   5  740.91   37.66
  -1  10  -6 1252.94   54.98
   1  10   6 1138.54   55.88
  -1 -10  -6 1221.59   53.29
   1 -10   6 1208.64   54.56
   1 -10   6 1206.22   51.75
   1  10   7   74.58    9.14
  -1  10  -7   71.45    8.71
   1  10   7   89.02   10.65
  -1 -10  -7   52.27    7.75
   1 -10   7   65.62    8.99
   1  10   8  389.70   23.35
  -1  10  -8  412.29   23.04
   1 -10   8  374.63   22.43
   1  10   9   10.33    7.08
  -1  10  -9   18.45    7.35
  -1 -10  -9   15.53    7.75
   1  10  10   42.93    9.68
  -1  10 -10   55.57    9.40
  -1 -10 -10   34.74    9.04
   1  10  11    8.12    8.44
  -1  10 -11    6.53    7.30
  -1 -10 -11   12.05    8.77
   1  10  12    7.62    9.43
  -1  10 -12   12.19    8.44
  -1 -10 -12    8.85    8.48
  -1  10 -13   -1.35    8.53
   1 -10  13   21.85    6.84
   1  11 -13  160.83   16.44
  -1  11  13  102.38   13.83
   1 -11 -13  145.08   12.79
  -1  11  12   12.68    7.42
   1  11 -12   -1.25    8.36
   1 -11 -12    9.53    6.56
  -1  11  11    6.23    7.76
   1  11 -11   11.29    8.05
   1  11 -10  361.88   23.28
  -1  11  10  348.88   22.50
  -1 -11  10  377.14   20.94
  -1 -11  10  360.83   22.02
  -1  11   9    4.10    6.76
   1  11  -9    4.81    6.76
  -1 -11   9    5.02    5.12
  -1 -11   9    4.22    6.63
   1  11  -8   13.80    6.75
  -1  11   8    5.13    5.66
  -1 -11   8   14.30    5.19
   1  11  -7  680.44   34.87
  -1 -11   7  682.82   32.67
  -1 -11   7  671.92   31.67
   1  11  -6   41.82    8.53
  -1 -11   6   33.37    5.91
  -1 -11   6   37.84    6.92
   1  11  -5    7.47    6.82
   1 -11  -5    5.00    6.14
   1 -11  -5    9.31    4.44
  -1 -11   5    9.65    4.88
   1 -11  -5   -0.64    5.28
  -1 -11   5   10.03    4.64
   1  11  -4  530.88   27.92
   1 -11  -4  545.26   24.54
   1 -11  -4  513.34   27.42
  -1 -11   4  540.98   26.59
   1 -11  -4  523.81   26.54
  -1 -11   4  491.31   22.72
   1  11  -3   13.66    6.42
   1 -11  -3   27.54    6.43
  -1 -11   3   22.70    6.13
   1 -11  -3   14.10    5.86
  -1 -11   3   24.97    3.73
   1 -11  -3   24.92    4.30
   1  11  -2  561.16   28.28
   1 -11  -2  580.97   28.31
  -1 -11   2  553.46   27.95
  -1 -11   2  515.51   25.24
   1 -11  -2  563.76   25.29
  -1 -11   1 1803.05   76.00
   1 -11  -1 1833.22   77.86
   1 -11  -1 1867.49   75.14
  -1 -11   1 1718.39   77.73
   1  11   0   24.15    5.29
   1 -11   0   21.47    3.97
  -1 -11   0   19.08    5.96
   1 -11   0   28.09    5.93
  -1 -11   0   17.80    5.51
  -1 -11   0   21.37    4.77
   1  11   1   22.28    6.07
  -1 -11  -1   25.77    5.62
  -1 -11  -1   22.69    5.41
   1 -11   1   33.40    5.92
  -1 -11  -1   28.95    6.80
  -1  11  -2  445.05   24.03
   1  11   2  429.66   24.06
  -1 -11  -2  435.26   24.65
   1 -11   2  464.57   23.35
  -1 -11  -2  462.63   22.59
  -1  11  -3  174.85   13.00
   1  11   3  171.50   13.50
  -1 -11  -3  140.44   11.40
  -1 -11  -3  175.25   11.46
   1 -11   3  145.62    9.65
  -1 -11  -3  183.85   14.06
   1 -11   3  188.81   11.99
  -1  11  -4  247.53   16.60
   1  11   4  251.01   17.53
   1 -11   4  232.73   16.83
  -1 -11  -4  256.48   14.97
  -1 -11  -4  291.58   15.30
   1 -11   4  241.97   11.83
   1 -11   4  262.83   13.53
   1 -11   4  263.59   15.18
  -1 -11  -4  296.12   18.35
  -1  11  -5   72.49    9.31
   1  11   5   74.31   10.01
  -1 -11  -5   74.88    7.71
   1 -11   5   77.68    7.66
   1 -11   5   77.16    6.66
   1 -11   5   67.85    9.49
   1  11   6   72.64   10.14
  -1  11  -6   69.20    9.37
   1 -11   6   55.83    6.44
   1 -11   6   67.35    9.31
  -1 -11  -6   62.98    7.96
   1  11   7    5.07    6.53
  -1  11  -7    5.87    6.18
  -1 -11  -7    2.14    7.07
   1 -11   7    3.00    4.34
  -1 -11  -7   11.60    6.09
   1 -11   7   12.71    6.66
  -1  11  -8  230.93   16.29
   1  11   8  188.45   16.46
   1 -11   8  197.43   14.96
  -1  11  -9    8.43    7.55
   1  11   9   25.22    7.95
   1 -11   9   19.24    7.67
   1  11  10   60.35   10.43
  -1  11 -10   73.45   10.61
  -1 -11 -10   79.55   11.56
   1  11  11  594.72   32.91
  -1  11 -11  539.81   31.61
  -1 -11 -11  542.03   32.86
   1  11  12    2.62    9.46
  -1  11 -12   -2.52    8.01
  -1  12  13    7.80    9.84
   1 -12 -13    3.77    6.52
   1  12 -12  429.35   28.35
  -1  12  12  472.61   28.15
  -1  12  11  112.56   12.62
   1  12 -11  120.57   13.84
  -1 -12  11  118.44   12.45
   1  12 -10    8.88    7.86
  -1  12  10    8.50    7.19
  -1 -12  10    5.03    5.78
  -1 -12  10    7.26    6.87
   1  12  -9  165.61   15.44
  -1 -12   9  223.33   14.00
   1  12  -8  352.98   22.99
  -1 -12   8  374.17   20.26
   1  12  -7   38.94    8.91
  -1 -12   7   37.84    6.25
  -1 -12   7   37.39    6.89
   1  12  -6 1065.84   50.90
  -1 -12   6 1095.60   49.20
  -1 -12   6 1059.88   47.32
   1 -12  -6 1086.49   51.02
   1  12  -5  269.36   19.35
  -1 -12   5  315.35   18.65
   1 -12  -5  298.55   18.26
  -1 -12   5  306.54   16.64
   1 -12  -5  303.38   16.68
   1 -12  -5  312.41   20.06
   1  12  -4   20.67    6.93
   1 -12  -4   23.06    4.83
   1 -12  -4   19.78    6.84
  -1 -12   4   20.81    3.30
   1 -12  -4   10.36    6.19
  -1 -12   4   34.29    6.60
   1  12  -3 1234.17   56.60
   1 -12  -3 1216.94   56.24
   1 -12  -3 1230.12   56.21
   1 -12  -3 1277.60   52.90
  -1 -12   3 1233.65   52.32
  -1 -12   3 1200.26   55.56
  -1 -12   2    6.19    3.89
   1 -12  -2    1.60    3.43
  -1 -12   2    2.16    5.48
   1 -12  -2    0.76    4.82
   1 -12  -1    2.00    3.37
  -1 -12   1   -0.56    4.63
  -1 -12   1   -0.51    3.80
   1 -12  -1    2.88    5.20
  -1 -12   1    0.73    5.32
   1 -12   0  904.41   40.66
  -1 -12   0  900.23   41.86
   1 -12   0  963.36   43.43
  -1 -12   0  981.97   44.43
  -1 -12   0  973.52   42.62
  -1 -12  -1   -1.08    4.61
   1 -12   1    0.66    4.83
  -1 -12  -1    3.24    5.65
   1 -12   1   -1.26    3.51
  -1 -12  -1   -3.40    4.70
   1  12   2    0.76    6.07
  -1 -12  -2    1.64    4.61
  -1 -12  -2    3.84    5.74
  -1 -12  -2   -0.87    5.85
   1 -12   2    3.27    4.98
   1  12   3  445.60   25.32
  -1  12  -3  441.29   24.85
   1 -12   3  441.31   21.03
  -1 -12  -3  441.41   23.62
  -1 -12  -3  476.66   26.24
   1 -12   3  441.69   20.62
  -1 -12  -3  427.18   22.60
  -1 -12  -3  449.87   25.34
   1 -12   3  477.39   23.74
   1  12   4  321.63   21.14
  -1  12  -4  344.14   20.85
  -1 -12  -4  393.01   22.67
  -1 -12  -4  339.41   18.77
   1 -12   4  330.42   15.51
  -1 -12  -4  341.20   18.90
   1 -12   4  325.75   18.98
   1 -12   4  368.14   17.36
   1 -12   4  385.51   21.90
  -1 -12  -4  325.69   21.33
   1  12   5  291.63   20.79
  -1  12  -5  326.93   20.45
   1 -12   5  330.21   16.76
  -1 -12  -5  330.10   18.38
   1 -12   5  314.14   20.44
  -1 -12  -5  306.14   21.05
   1 -12   5  335.65   18.56
  -1 -12  -5  339.52   21.69
  -1  12  -6  390.89   23.76
   1  12   6  417.01   25.24
  -1 -12  -6  432.40   25.87
   1 -12   6  395.76   20.37
  -1 -12  -6  421.71   22.24
   1 -12   6  391.98   21.60
   1 -12   6  428.11   24.19
  -1  12  -7 1567.31   70.76
  -1 -12  -7 1586.08   68.95
   1 -12   7 1528.09   67.04
   1 -12   7 1567.24   70.20
  -1 -12  -7 1712.37   73.52
  -1  12  -8    4.71    7.39
   1 -12   8   -5.99    6.91
  -1 -12  -8    3.60    7.21
  -1  12  -9   12.11    7.21
   1 -12   9   17.64    7.34
  -1  12 -10  804.77   41.59
  -1  12 -11  174.56   16.28
  -1  12 -12   35.36   10.13
   1 -13 -12    9.15    7.23
   1  13 -11  313.76   22.96
   1  13 -10   48.90   10.20
  -1 -13  10   69.90    8.55
   1  13  -9  151.34   15.15
  -1 -13   9  138.04   11.51
   1  13  -8   61.06   10.48
  -1 -13   8   83.55    8.54
   1  13  -7  240.00   18.81
  -1 -13   7  297.17   16.34
  -1 -13   7  280.34   17.35
   1 -13  -7  248.15   18.87
   1  13  -6   -3.96    7.31
   1 -13  -6   -1.00    7.19
  -1 -13   6   -2.21    5.77
  -1 -13   6    5.48    4.76
   1  13  -5   54.86    9.56
  -1 -13   5   70.23    7.92
   1 -13  -5   53.10    9.34
   1 -13  -5   68.55    9.09
  -1 -13   5   59.09    8.60
   1 -13  -5   67.09    7.48
   1  13  -4 1249.86   58.61
   1 -13  -4 1209.55   57.14
  -1 -13   4 1286.33   57.45
   1 -13  -4 1295.86   58.96
   1 -13  -4 1291.71   54.71
   1 -13  -3    5.22    5.86
   1 -13  -3   21.60    4.73
  -1 -13   3    9.40    3.80
  -1 -13   3   14.69    6.76
   1 -13  -3   12.29    6.45
   1 -13  -2 1002.93   44.33
  -1 -13   2 1032.47   47.56
  -1 -13   2 1028.46   44.82
   1 -13  -2 1034.15   48.17
   1 -13  -1    3.86    3.62
  -1 -13   1   -0.79    5.58
  -1 -13   1    5.00    4.04
   1 -13  -1   -0.78    6.05
  -1 -13   1    5.96    4.97
   1 -13   0   47.92    5.32
  -1 -13   0   32.26    7.56
  -1 -13   0   40.26    6.78
  -1 -13   0   40.64    6.28
   1 -13   0   35.87    6.87
   1 -13   1   47.95    7.01
   1 -13   1   49.16    5.54
  -1 -13  -1   31.17    6.71
  -1 -13  -1   45.04    6.72
  -1 -13  -1   55.42    9.31
  -1 -13  -2   79.60    8.08
   1 -13   2   80.03    8.97
  -1 -13  -2   87.91   10.70
  -1 -13  -2   74.66    9.48
  -1  13  -3   39.70    7.78
   1 -13   3   28.38    6.68
  -1 -13  -3   36.58    8.63
  -1 -13  -3   32.47    6.44
  -1 -13  -3   26.46    7.08
  -1 -13  -3   30.16    7.95
   1 -13   3   32.49    4.36
   1 -13   3   28.79    4.70
  -1  13  -4   12.25    7.28
   1 -13   4   16.15    2.81
  -1 -13  -4    3.00    7.45
  -1 -13  -4   19.01    6.15
   1 -13   4   12.79    4.22
   1 -13   4   13.40    5.84
  -1 -13  -4   20.86    5.94
   1 -13   4    2.85    7.69
  -1 -13  -4   18.60    8.36
  -1  13  -5   39.05    8.81
  -1 -13  -5   43.19    9.82
   1 -13   5   46.52    7.01
   1 -13   5   22.76    8.14
   1 -13   5   28.85    5.06
  -1 -13  -5   39.15    9.46
  -1 -13  -5   29.76    6.63
  -1  13  -6  187.17   16.23
   1 -13   6  192.90   13.91
  -1 -13  -6  219.87   18.16
   1 -13   6  229.82   13.16
  -1 -13  -6  257.94   18.70
  -1 -13  -6  217.30   14.63
   1 -13   6  217.68   16.60
  -1  13  -7  203.23   16.44
  -1 -13  -7  193.71   17.49
  -1 -13  -7  200.23   14.48
   1 -13   7  214.72   13.17
  -1 -13  -7  224.04   18.02
   1 -13   7  217.09   16.44
  -1  13  -8  809.51   43.01
   1 -13   8  899.29   43.30
  -1 -13  -8  937.88   46.47
  -1  13  -9   72.38   11.11
   1 -13   9   72.89   10.36
  -1 -13  -9   51.14   11.30
  -1  13 -10  211.53   17.40
  -1  13 -11  501.74   30.30
   1 -14 -12    7.48    7.12
   1  14 -10  241.67   19.01
  -1 -14  10  209.05   15.13
   1  14  -9  318.07   21.93
  -1 -14   9  295.42   18.35
   1  14  -8  149.61   15.49
   1 -14  -8  175.04   16.32
  -1 -14   8  182.19   12.74
   1  14  -7   32.52    8.85
   1 -14  -7   38.37    8.80
  -1 -14   7   47.07    6.94
  -1 -14   7   42.08    7.88
   1  14  -6   -4.24    7.43
  -1 -14   6   12.08    5.48
  -1 -14   6    9.42    6.61
  -1 -14   6   -1.09    8.47
   1 -14  -6    2.13    7.14
   1  14  -5  369.23   23.10
   1 -14  -5  347.82   18.92
  -1 -14   5  358.15   19.24
  -1 -14   5  346.84   20.93
   1 -14  -5  346.57   20.99
   1 -14  -5  341.62   22.60
   1  14  -4   30.09    8.39
  -1 -14   4   26.03    8.01
   1 -14  -4   45.33    6.12
   1 -14  -4   30.03    7.25
   1 -14  -4   36.83    8.58
   1 -14  -3   69.78    6.83
   1 -14  -3   69.42    9.79
  -1 -14   3   85.53    9.65
   1 -14  -3   49.46    8.86
  -1 -14   3   68.89    6.57
   1 -14  -2   -8.29    6.30
  -1 -14   2    3.33    5.81
  -1 -14   2    1.92    5.00
   1 -14  -2    7.99    6.04
   1 -14  -2   -0.91    3.88
  -1 -14   2    2.09    3.75
  -1 -14   1   -0.60    4.11
  -1 -14   1   -0.85    5.84
   1 -14  -1   -1.37    3.60
  -1 -14   1   -2.52    5.20
   1 -14  -1   -5.82    6.13
  -1 -14   0  351.46   19.88
   1 -14   0  343.77   21.02
  -1 -14   0  349.71   21.84
  -1 -14   0  352.12   20.26
   1 -14   0  398.45   18.80
  -1 -14  -1   63.95    8.53
   1 -14   1   83.74    7.41
  -1 -14  -1   86.82   11.08
   1 -14   1   78.78    9.13
  -1 -14  -1   87.11    8.44
  -1 -14  -2  439.70   23.01
  -1 -14  -2  448.99   26.06
   1 -14   2  432.53   21.72
  -1 -14  -2  399.99   24.45
   1 -14   2  461.35   21.15
   1 -14   2  426.01   23.88
   1 -14   2  427.60   21.55
   1 -14   3   21.94    4.85
   1 -14   3   22.30    4.48
   1 -14   3   22.29    6.76
  -1 -14  -3   31.56    7.75
  -1 -14  -3   35.13    9.64
  -1 -14  -3   29.42    6.55
  -1 -14  -3   16.41    7.64
  -1  14  -4  158.70   14.45
  -1 -14  -4  153.49   15.05
  -1 -14  -4  179.27   15.89
   1 -14   4  161.35   12.67
  -1 -14  -4  184.12   13.19
   1 -14   4  174.93   10.63
   1 -14   4  146.61    8.73
   1 -14   4  169.15   15.40
  -1 -14  -4  177.25   12.41
  -1  14  -5  579.44   33.03
  -1 -14  -5  578.74   34.24
  -1 -14  -5  635.25   35.00
   1 -14   5  663.22   29.18
   1 -14   5  676.09   34.51
  -1 -14  -5  606.37   30.81
   1 -14   5  617.98   31.19
  -1  14  -6   26.98    9.28
   1 -14   6   36.86    6.00
  -1 -14  -6   47.30   10.41
  -1 -14  -6   42.45   10.48
  -1 -14  -6   44.86    7.36
   1 -14   6   36.23    7.51
   1 -14   6   33.86    9.10
  -1  14  -7  298.64   20.70
   1 -14   7  310.53   20.62
  -1 -14  -7  303.98   19.00
  -1 -14  -7  282.88   21.98
  -1 -14  -7  283.41   21.23
  -1  14  -8   98.50   12.89
   1 -14   8  128.55   13.03
  -1 -14  -8  146.24   15.28
  -1 -14  -8  125.39   14.24
  -1  14  -9   72.00   11.08
  -1 -14  -9   80.03   12.48
   1 -14   9   68.22   10.63
  -1  14 -10   69.45   11.68
   1  15  -9   14.62    8.68
   1 -15  -9   29.61    9.96
  -1 -15   9   33.51    7.33
   1  15  -8  610.96   34.81
  -1 -15   8  585.67   34.05
  -1 -15   8  666.40   31.19
   1 -15  -8  599.52   34.70
   1  15  -7    1.15    8.01
   1 -15  -7    2.32    8.02
  -1 -15   7    1.90    5.12
  -1 -15   7   -3.42    8.78
  -1 -15   7   12.38    6.96
   1  15  -6   25.91    8.80
  -1 -15   6   19.73    9.22
   1 -15  -6   21.54    8.69
  -1 -15   6   30.78    7.40
  -1 -15   6   29.35    6.00
   1  15  -5  334.43   23.03
   1 -15  -5  358.71   21.65
   1 -15  -5  363.82   19.46
  -1 -15   5  382.11   19.82
  -1 -15   5  336.83   21.51
   1 -15  -5  336.46   22.98
   1 -15  -4   70.27    7.22
  -1 -15   4   73.39    7.74
   1 -15  -4   71.85   10.57
   1 -15  -4   59.33    9.36
  -1 -15   4   64.76    9.65
   1 -15  -3   25.89    7.37
   1 -15  -3   45.61    5.90
   1 -15  -3   41.12    8.39
  -1 -15   3   21.05    7.36
  -1 -15   3   33.86    5.15
   1 -15  -2  706.97   32.12
  -1 -15   2  670.80   32.61
  -1 -15   2  676.89   35.54
   1 -15  -2  726.41   36.43
   1 -15  -2  710.80   37.20
  -1 -15   2  714.52   33.95
  -1 -15   1    1.28    4.16
  -1 -15   1   -4.55    7.19
  -1 -15   1   -1.99    5.32
   1 -15  -1   -2.66    7.19
   1 -15  -1    1.42    3.67
  -1 -15   0  127.64   10.75
   1 -15   0  127.76    9.23
  -1 -15   0  128.96   10.69
   1 -15   0  127.48   11.70
  -1 -15   0  116.66   12.38
   1 -15   1 1390.49   63.16
  -1 -15  -1 1577.46   67.91
  -1 -15  -1 1519.73   64.15
   1 -15   1 1450.84   62.52
   1 -15   1 1388.25   65.16
  -1 -15  -1 1529.84   65.81
   1 -15   2   21.10    6.53
  -1 -15  -2   10.40    5.82
   1 -15   2   15.50    5.08
  -1 -15  -2   17.71    8.10
   1 -15   2   12.38    4.48
  -1 -15  -2    8.61    7.90
   1 -15   2   11.84    4.72
  -1 -15  -2    0.92    7.21
  -1 -15  -3  211.19   17.38
   1 -15   3  185.18   11.14
  -1 -15  -3  164.45   13.89
   1 -15   3  167.52   13.50
  -1 -15  -3  149.26   12.36
   1 -15   3  181.25   10.76
  -1 -15  -3  162.63   14.93
  -1 -15  -4 1527.35   72.07
   1 -15   4 1700.02   66.33
  -1 -15  -4 1648.91   68.64
  -1 -15  -4 1663.26   69.20
   1 -15   4 1411.09   64.13
   1 -15   4 1618.10   72.59
  -1 -15  -4 1702.04   73.64
   1 -15   4 1584.79   69.15
  -1  15  -5   13.49    8.15
  -1 -15  -5   22.81    9.59
   1 -15   5    4.52    6.45
   1 -15   5   -2.21    8.97
  -1 -15  -5   10.80    7.92
  -1 -15  -5    6.47    6.24
   1 -15   5    4.19    4.88
  -1  15  -6  271.17   19.99
  -1 -15  -6  267.65   20.56
  -1 -15  -6  274.72   17.29
   1 -15   6  269.54   15.34
   1 -15   6  287.57   20.13
   1 -15   6  252.12   16.89
  -1 -15  -6  239.82   20.62
  -1  15  -7   22.85    8.87
  -1 -15  -7   33.53   11.31
   1 -15   7   35.76    9.38
  -1 -15  -7   29.93    9.97
  -1  15  -8  120.44   13.77
  -1 -15  -8  181.81   17.55
  -1  15  -9  118.91   14.06
   1  16  -8   41.03   10.01
  -1 -16   8   43.34    7.36
   1  16  -7   32.78    9.43
  -1 -16   7   45.27    8.71
  -1 -16   7   54.30    7.67
   1 -16  -7   51.61   10.36
   1  16  -6   31.13    9.60
  -1 -16   6   22.94    5.91
  -1 -16   6   25.92   10.16
   1 -16  -6   15.57    8.45
  -1 -16   6   14.03    7.55
   1 -16  -5   -4.66    7.87
   1 -16  -5   -0.92    6.59
   1 -16  -5    7.21    4.54
  -1 -16   5   -3.54    7.19
  -1 -16   5   -2.39    4.90
  -1 -16   4   93.69   10.95
   1 -16  -4   75.55   10.15
  -1 -16   4   84.09    8.71
   1 -16  -4   76.00   10.98
   1 -16  -4  101.21    8.38
  -1 -16   3   11.09    5.23
   1 -16  -3    7.36    6.65
  -1 -16   3   11.13    7.50
   1 -16  -3   11.89    4.40
   1 -16  -3   21.37    8.40
  -1 -16   3    8.03    4.46
  -1 -16   2    8.52    7.56
   1 -16  -2    2.00    6.80
   1 -16  -2   -2.48    4.28
  -1 -16   2    0.69    4.67
  -1 -16   2   -1.78    4.44
   1 -16  -2    1.18    6.29
  -1 -16   1  334.94   18.77
   1 -16  -1  329.11   19.66
   1 -16  -1  338.56   17.06
  -1 -16   1  296.43   20.67
   1 -16  -1  294.89   20.36
  -1 -16   1  296.20   18.16
  -1 -16   0    8.10    7.31
  -1 -16   0   11.66    5.32
   1 -16   0    1.81    6.06
  -1 -16   0    1.54    4.91
   1 -16   0    3.94    4.04
   1 -16   0    1.46    4.58
  -1 -16  -1    3.45    5.55
   1 -16   1    9.97    4.15
   1 -16   1   10.12    4.38
   1 -16   1    2.66    6.49
  -1 -16  -1    5.44    5.38
  -1 -16  -1    4.28    7.99
   1 -16   2 1065.80   46.19
  -1 -16  -2 1012.47   50.07
  -1 -16  -2 1040.34   50.11
   1 -16   2 1057.85   49.30
  -1 -16  -2 1048.28   47.73
   1 -16   2  999.77   46.05
  -1 -16  -2 1110.19   52.21
   1 -16   2 1052.23   45.49
   1 -16   3    0.54    4.17
  -1 -16  -3   -4.28    7.12
  -1 -16  -3   -0.69    5.87
   1 -16   3   -5.89    6.98
  -1 -16  -3    5.22    6.45
   1 -16   3    0.84    3.86
  -1 -16  -3    3.60    8.42
   1 -16   3   -0.43    4.28
   1 -16   4   11.39    6.83
  -1 -16  -4    6.22    8.74
  -1 -16  -4   10.19    6.68
  -1 -16  -4   14.34    6.42
   1 -16   4    1.20   10.07
  -1 -16  -4    7.04    7.62
   1 -16   4   14.30    4.65
   1 -16   5  929.71   46.99
  -1 -16  -5  943.43   43.33
   1 -16   5  877.62   43.39
  -1 -16  -5 1030.43   49.09
   1 -16   5  960.98   40.90
  -1  16  -6   -4.51    8.14
  -1 -16  -6    4.78    6.22
   1 -16   6   -3.44    8.93
   1 -16   6    2.37    5.83
  -1 -16  -6   -5.38    8.80
  -1 -16  -6   -3.87    8.79
  -1  16  -7   37.85    9.02
  -1  16  -8  381.30   25.09
   1 -17  -6   24.21    9.95
  -1 -17   6   22.06    7.83
   1 -17  -6   18.94    8.64
  -1 -17   5   25.09    7.80
   1 -17  -5   21.67    8.56
  -1 -17   5   38.77    6.61
   1 -17  -5   30.51   10.04
  -1 -17   4  135.38   10.41
  -1 -17   4  119.22   12.31
   1 -17  -4  121.11   12.25
  -1 -17   4  103.64    9.61
   1 -17  -4  119.88   13.16
   1 -17  -4   98.66   12.66
   1 -17  -3   36.38    8.30
   1 -17  -3   13.06    6.82
   1 -17  -3   34.17    5.48
  -1 -17   3   28.40    8.27
  -1 -17   3   27.33    5.96
   1 -17  -3   13.42    7.32
   1 -17  -2   -1.96    6.46
  -1 -17   2    9.87    5.37
   1 -17  -2    8.53    3.92
  -1 -17   2    7.05    7.86
  -1 -17   2    8.77    4.87
   1 -17  -2    6.30    7.21
   1 -17  -2    7.49    7.21
   1 -17  -1  199.47   14.97
  -1 -17   1  211.24   16.92
   1 -17  -1  190.99   16.02
  -1 -17   1  235.60   14.83
   1 -17  -1  237.42   13.09
   1 -17  -1  177.58   17.16
  -1 -17   1  229.76   14.70
  -1 -17   0   21.52    8.99
   1 -17   0    3.00    4.93
   1 -17   0   15.44    7.36
  -1 -17   0   14.46    5.58
   1 -17   0   11.70    4.20
  -1 -17   0   19.77    5.66
  -1 -17  -1   35.75    6.99
   1 -17   1   20.16    5.56
   1 -17   1   29.11    7.50
  -1 -17  -1   24.86    8.78
  -1 -17  -1   33.59    6.83
  -1 -17  -2   41.50    8.68
  -1 -17  -2   37.96    6.83
  -1 -17  -2   52.40    9.90
  -1 -17  -2   64.71   11.09
   1 -17   2   48.45    8.65
  -1 -17  -3   47.07   10.28
   1 -17   3   43.44    8.36
  -1 -17  -3   61.04    9.73
  -1 -17  -3   46.17    7.65
  -1 -17  -3   58.38   11.50
   1 -17   4    3.43    6.02
  -1 -17  -4    4.48    5.58
   1 -17   4   10.22    9.85
  -1 -17  -4    6.55    8.86
  -1 -17  -4   15.97    7.83
  -1 -17  -5  132.49   15.42
  -1 -17  -5  145.25   12.16
   1 -17   5  163.05   13.34
  -1 -17  -6   13.34    7.21
   1 -17   6    9.19    7.02
   1 -18  -5  100.56   13.01
   1 -18  -4  206.38   18.07
   1 -18  -3    8.11    7.04
   1 -18  -3   -1.16    8.93
   1 -18  -3   -4.47    7.17
   1 -18  -2  423.15   25.47
   1 -18  -2  425.67   26.68
   1 -18  -2  473.95   28.36
   1 -18  -1   11.64    8.42
   1 -18  -1    9.72    5.35
  -1 -18   1   27.48    9.23
   1 -18  -1   17.90    7.99
  -1 -18   0  511.34   28.36
  -1 -18   0  573.42   31.87
   1 -18   0  556.24   30.35
  -1 -18  -1   -0.94    5.65
  -1 -18  -1   -2.48    6.85
   1 -18   1    2.96    7.18
  -1 -18  -2   -4.21    6.01
   1 -18   2   -2.88    6.54
   1 -18   3  215.97   16.09
  -1 -18  -3  213.04   17.69
  -1 -18  -4  273.87   21.11
   1 -19  -1  695.12   39.74
   1 -19   0   36.04   10.71
  -1 -19  -3   69.71   11.22
   2   0 -16  456.62   28.15
   2   0 -16  480.24   25.62
   2   0 -15  100.13    9.91
   2   0 -15   93.02   11.72
   2   0 -14 1142.23   51.26
   2   0 -14 1121.82   53.06
   2   0 -13   51.77    8.70
   2   0 -12   17.58    6.92
   2   0 -11 3670.31  151.05
   2   0 -10   22.77    6.50
   2   0  -9  508.71   25.79
   2   0  -9  580.04   26.55
   2   0  -8   65.77    6.67
   2   0  -8   66.21    7.03
   2   0  -7    4.19    4.13
   2   0  -7   -1.43    3.91
   2   0  -6 5699.45  212.85
   2   0  -6 4953.33  212.69
   2   0  -5 5367.02  208.83
  -2   0   5 5092.78  208.89
   2   0  -4  616.59   25.52
  -2   0   4  586.03   25.69
  -2   0   3 1836.54   75.21
   2   0  -3 1895.70   74.89
   2   0  -1   38.59    2.31
   2   0   0 1657.81   66.17
  -2   0   0 1566.46   66.22
  -2   0   0 1686.13   65.95
   2   0   1  648.81   28.25
  -2   0  -1  707.30   28.26
   2   0   2 1388.21   56.39
  -2   0  -2 1400.88   56.48
  -2   0  -2 1413.85   56.23
   2   0   2 1310.32   56.17
   2   0   3 1657.13   69.65
   2   0   3 1727.76   69.66
  -2   0  -3 1702.42   69.57
  -2   0  -3 1722.17   69.78
   2   0   412400.80  512.36
  -2   0  -413392.90  512.32
  -2   0  -5  630.26   28.50
   2   0   5  621.12   28.74
   2   0   6  406.36   20.42
  -2   0  -6  371.13   19.74
   2   0   6  411.98   19.72
  -2   0  -7  920.96   41.96
   2   0   7  921.39   41.63
   2   0   7  975.13   42.58
   2   0   8 1930.71   83.73
  -2   0  -8 1980.23   84.11
   2   0   8 2098.62   85.03
   2   0   9   45.00    6.84
  -2   0  -9   43.06    6.77
   2   0   9   52.29    7.74
  -2   0  -9   50.25    7.24
  -2   0 -10  635.21   30.60
   2   0  10  601.58   30.92
  -2   0 -10  556.12   29.36
  -2   0 -10  613.00   29.95
   2   0  10  600.17   29.32
   2   0  11  728.61   35.94
   2   0  11  672.07   33.99
  -2   0 -11  778.69   35.80
  -2   0 -11  732.62   35.02
  -2   0 -11  684.52   34.61
  -2   0 -12  207.37   14.84
   2   0  12  210.11   14.07
   2   0  12  186.59   15.49
  -2   0 -12  210.33   14.72
  -2   0 -12  216.81   15.57
  -2   0 -13  749.63   38.71
  -2   0 -13  843.86   40.38
  -2   0 -13  769.42   38.48
   2   0  13  835.47   40.60
  -2   0 -14   22.97    7.70
   2   0  14   29.54    8.66
  -2   0 -14   18.81    8.72
  -2   0 -14   22.27    6.86
   2   1 -16  397.74   23.72
  -2   1  16  409.00   24.35
   2   1 -16  409.98   25.84
   2   1 -16  397.37   24.51
   2  -1 -16  385.13   24.46
   2  -1 -16  373.20   22.71
  -2   1  15   85.73   10.49
   2   1 -15   69.67    8.47
   2   1 -15   75.04   11.97
   2   1 -15   86.35   11.05
   2  -1 -15   92.18   11.30
   2  -1 -15   67.27    9.25
   2  -1 -15   51.20    9.53
  -2   1  14   14.73    6.98
   2   1 -14   24.55    8.78
   2   1 -14   27.61    6.55
   2  -1 -14   25.51    7.78
   2  -1 -14   24.10    7.87
  -2   1  13  243.41   16.73
   2   1 -13  306.24   19.05
   2  -1 -13  234.80   16.60
   2  -1 -13  281.38   17.27
   2   1 -12   70.83    9.94
  -2   1  12   65.30    8.47
   2  -1 -12   77.18    8.80
   2  -1 -12   65.03    8.36
   2   1 -11  946.35   42.32
   2  -1 -11  951.03   41.08
   2   1 -10 3099.64  125.67
   2  -1 -10 2880.13  124.51
   2  -1 -10 3213.85  124.62
   2  -1 -10 2902.52  124.69
   2   1  -9  221.70   14.52
   2   1  -9  235.05   13.22
   2  -1  -9  235.83   14.18
   2  -1  -9  261.06   14.54
   2   1  -8  505.62   25.74
   2   1  -8  546.21   24.67
   2  -1  -8  539.91   25.70
   2  -1  -8  541.61   25.70
   2   1  -7 1495.63   60.12
   2   1  -7 1445.60   58.82
   2  -1  -7 1287.74   59.56
   2  -1  -7 1428.15   59.79
   2   1  -6 1224.98   49.43
   2   1  -6 1207.03   50.34
   2  -1  -6 1192.74   50.30
   2  -1  -6 1121.28   50.10
   2   1  -5  140.32    8.51
   2  -1  -5  126.84    8.09
   2  -1  -5  134.58    8.36
   2   1  -4 1638.33   65.61
  -2   1   4 1598.04   65.36
   2  -1  -4 1635.19   65.49
  -2  -1   4 1568.78   65.04
  -2   1   3    2.67    2.11
  -2  -1   3    2.00    2.59
   2  -1  -3    3.04    2.15
  -2   1   2   51.18    3.17
  -2  -1   2   56.51    3.61
   2   1  -1    0.47    1.86
  -2  -1   1    0.22    1.62
  -2   1   0   29.84    2.68
   2  -1   0   30.27    2.33
   2  -1   0   24.80    4.01
  -2   1  -1  557.20   22.71
  -2  -1  -1  501.42   23.27
   2  -1   1  564.91   22.76
  -2  -1  -2  209.37   11.08
   2  -1   2  235.43   10.97
  -2  -1  -2  233.93   11.61
   2  -1   2  231.24   10.95
  -2  -1  -3  134.71    8.17
   2  -1   3  137.45    8.14
  -2  -1  -3  149.13    9.05
   2  -1   3  139.15    7.82
  -2   1  -4  609.60   26.97
  -2  -1  -4  599.39   27.37
  -2  -1  -4  631.25   28.05
   2  -1   4  623.54   27.53
  -2   1  -5 6764.56  259.26
  -2  -1  -5 6162.97  260.01
   2  -1   5 6463.55  259.73
   2   1   6  287.00   15.37
  -2   1  -6  273.14   14.54
  -2  -1  -6  244.84   15.04
   2  -1   6  273.17   15.16
  -2   1  -7  236.38   13.17
  -2   1  -7  223.96   12.94
   2   1   7  238.20   13.74
   2   1   7  166.36   13.10
   2  -1   7  214.02   13.36
  -2  -1  -7  212.32   13.47
   2  -1   7  224.92   12.66
  -2   1  -8 1489.09   65.70
   2   1   8 1436.51   66.54
   2   1   8 1544.12   66.30
  -2   1  -8 1520.97   65.77
  -2  -1  -8 1661.23   67.00
   2  -1   8 1507.24   65.36
   2  -1   8 1657.71   66.96
   2   1   9  459.70   24.37
   2   1   9  478.10   25.44
  -2   1  -9  461.05   23.85
  -2   1  -9  445.01   23.98
  -2  -1  -9  489.29   24.95
   2  -1   9  489.21   24.94
   2  -1   9  510.31   23.77
   2   1  10  502.71   26.32
   2   1  10  444.59   24.34
  -2   1 -10  494.17   24.75
  -2   1 -10  455.02   24.46
  -2  -1 -10  431.05   24.44
   2  -1  10  484.78   25.65
   2  -1  10  494.21   23.94
  -2  -1 -10  491.43   25.27
   2   1  11  138.39   11.65
  -2   1 -11  142.79   11.71
  -2   1 -11  172.49   13.36
   2   1  11  143.05   12.48
  -2   1 -11  129.35   11.13
  -2  -1 -11  143.00   11.68
   2  -1  11  148.13   12.38
  -2  -1 -11  142.45   12.16
   2  -1  11  164.30   11.21
  -2   1 -12  404.61   24.39
  -2   1 -12  459.36   24.62
   2   1  12  442.98   24.75
  -2   1 -12  457.12   26.26
   2   1  12  497.21   26.93
   2  -1  12  522.93   26.73
  -2  -1 -12  486.06   25.90
  -2  -1 -12  468.43   25.51
   2  -1  12  454.33   23.65
  -2  -1 -12  443.55   25.04
  -2   1 -13  146.75   14.05
  -2   1 -13  139.62   12.53
   2   1  13  146.08   13.98
   2  -1  13  141.96   13.58
  -2  -1 -13  120.74   12.14
  -2  -1 -13  157.93   13.99
  -2  -1 -13  126.13   12.23
  -2   1 -14   39.18    7.82
   2   1  14   41.28    9.55
  -2   1 -14   41.75   10.27
   2  -1  14   29.78    8.33
  -2  -1 -14   50.34    9.58
  -2  -1 -14   46.99    8.85
  -2  -1 -14   24.64    7.56
  -2  -1 -15    2.76    6.55
   2   2 -16  106.50   11.38
  -2   2  16   97.78   11.79
   2   2 -16   85.85   14.00
   2  -2 -16  103.29   11.05
   2  -2 -16   79.21   11.80
   2  -2 -16   89.77   10.90
  -2  -2  16   80.73   10.67
   2   2 -15   32.23    7.85
   2   2 -15   33.62   10.61
   2   2 -15   34.28    6.36
  -2   2  15   27.50    7.23
   2   2 -15   32.65    8.42
   2  -2 -15   31.73    7.89
   2  -2 -15   19.12    7.24
   2  -2 -15   29.09    8.24
  -2  -2  15   38.16    8.83
   2   2 -14  311.87   19.99
  -2   2  14  327.95   20.29
   2   2 -14  303.06   17.60
   2   2 -14  324.93   20.69
   2   2 -14  312.91   21.98
   2  -2 -14  329.01   20.04
   2  -2 -14  345.69   20.14
   2   2 -13   41.93    9.83
   2   2 -13   47.85    6.31
   2   2 -13   33.71    7.24
  -2   2  13   44.95    7.37
   2   2 -13   47.07    8.17
   2  -2 -13   64.07    8.51
   2  -2 -13   53.92    7.81
   2   2 -12 1058.01   50.91
  -2   2  12 1058.96   49.28
   2   2 -12 1044.64   49.92
   2  -2 -12 1090.48   49.21
   2  -2 -12 1131.10   48.79
   2   2 -11  265.42   18.38
  -2   2  11  267.75   16.86
   2   2 -11  296.29   17.97
   2  -2 -11  300.17   17.20
  -2   2  10  826.79   39.80
   2   2 -10  856.18   40.21
   2   2 -10  757.48   40.57
   2  -2 -10  947.37   40.07
   2  -2 -10  939.37   40.66
   2   2  -9  311.19   15.37
   2   2  -9  274.90   16.82
   2   2  -9  280.17   17.85
   2  -2  -9  307.58   17.44
   2  -2  -9  316.58   16.84
   2   2  -8  133.78   10.29
   2   2  -8  144.48    8.94
   2   2  -8  167.92   11.66
   2  -2  -8  157.17   10.93
   2  -2  -8  151.91   10.18
   2   2  -7  814.18   34.85
   2   2  -7  859.53   37.29
   2  -2  -7  808.35   36.78
   2  -2  -7  809.01   36.39
   2   2  -6  221.39   12.32
   2   2  -6  200.30   10.03
   2  -2  -6  202.76   11.87
   2  -2  -6  199.86   11.35
  -2  -2   5 2263.43   91.21
   2  -2  -5 2244.34   91.92
   2  -2  -5 2231.83   91.44
   2  -2  -4 4068.66  164.87
  -2  -2   4 4188.25  165.12
  -2  -2   3   29.68    3.58
   2  -2  -3   39.86    3.24
  -2   2   2   78.91    6.10
  -2  -2   2   81.45    5.29
   2  -2  -2   86.26    4.26
   2   2  -1 2657.87  107.06
  -2  -2   1 2691.08  107.24
   2   2   0  263.58   13.45
   2  -2   0  290.06   12.78
  -2  -2   0  285.39   13.37
   2  -2   0  309.26   12.26
  -2   2  -1  172.38    7.66
  -2   2  -1  172.15    8.79
   2  -2   1  170.72    8.29
   2  -2   1  157.63    7.67
  -2   2  -2 2044.87   81.22
   2  -2   2 2036.63   80.42
  -2  -2  -2 1870.93   81.44
  -2   2  -3  860.03   36.30
  -2  -2  -3  855.00   36.62
   2  -2   3  840.51   34.89
   2  -2   3  802.10   35.49
  -2   2  -4    2.80    4.12
   2  -2   4   -0.65    3.43
  -2  -2  -4    4.73    3.99
   2  -2   4    1.13    2.46
  -2   2  -5    9.54    5.03
  -2   2  -5   10.58    3.86
   2   2   5   15.48    4.86
  -2  -2  -5   13.23    4.76
   2  -2   5    9.43    3.75
  -2   2  -6 1156.65   49.62
   2   2   6 1151.25   50.63
   2  -2   6 1162.95   50.08
  -2  -2  -6 1147.86   50.74
  -2   2  -7    5.71    4.19
   2   2   7   -0.59    4.83
  -2  -2  -7   -1.80    4.81
   2  -2   7    0.38    3.67
   2  -2   7    0.53    3.90
   2   2   8  383.05   21.42
  -2   2  -8  357.44   19.72
  -2   2  -8  397.87   20.74
   2  -2   8  438.43   21.69
  -2  -2  -8  419.86   21.82
   2  -2   8  420.86   19.87
   2   2   9  103.45    9.83
  -2   2  -9   92.59    8.68
   2  -2   9  107.81    9.91
   2  -2   9   94.30    8.18
  -2  -2  -9  120.50   10.44
   2   2  10  596.12   29.97
  -2   2 -10  589.75   29.46
   2  -2  10  580.19   27.98
  -2  -2 -10  578.35   30.19
   2  -2  10  663.63   30.91
   2   2  11  657.52   32.83
  -2   2 -11  642.08   32.37
   2  -2  11  660.13   30.71
  -2  -2 -11  651.78   33.19
   2  -2  11  699.69   33.40
  -2  -2 -11  629.83   32.53
  -2   2 -12  162.05   13.99
  -2   2 -12  151.76   12.02
   2   2  12  121.34   11.83
   2  -2  12  121.91   11.99
  -2  -2 -12  125.91   12.20
  -2  -2 -12  114.66   11.59
   2   2  13  317.94   22.36
  -2   2 -13  334.68   20.64
  -2   2 -13  330.90   22.55
   2  -2  13  354.61   22.10
  -2  -2 -13  342.36   21.24
  -2  -2 -13  337.25   20.97
  -2  -2 -13  381.64   22.31
  -2   2 -14  136.36   12.22
  -2   2 -14  130.09   14.43
   2   2  14  124.09   13.59
  -2  -2 -14  128.28   12.50
  -2  -2 -14  134.32   13.61
   2  -2  14  133.45   12.86
  -2  -2 -14  118.60   12.50
  -2  -2 -15    3.94    7.02
   2  -3 -17   -5.19    8.33
   2   3 -16   85.19   11.20
  -2   3  16   49.90    9.76
   2  -3 -16   71.07   10.38
   2  -3 -16   75.12   10.81
  -2  -3  16   81.25   10.39
   2  -3 -16   44.31    9.36
   2   3 -15   15.62    5.32
   2   3 -15   26.75    8.42
  -2   3  15   20.25    7.24
   2  -3 -15   37.16    8.38
   2  -3 -15    3.60    6.54
   2  -3 -15   16.81    7.36
   2   3 -14  264.58   14.89
  -2   3  14  274.93   18.30
   2   3 -14  296.11   21.32
   2   3 -14  275.57   18.78
   2  -3 -14  239.11   17.11
   2  -3 -14  290.80   18.00
  -2   3  13   86.13    9.94
   2   3 -13   87.21   10.37
   2   3 -13   87.23   12.81
   2   3 -13   94.02    7.80
   2  -3 -13   84.65    9.50
   2  -3 -13  116.03   10.25
   2   3 -12   30.38    9.44
   2   3 -12   21.28    4.47
  -2   3  12    9.82    5.52
   2   3 -12   30.76    7.78
   2  -3 -12   21.87    6.57
  -2   3  11 1803.29   72.68
   2   3 -11 1431.34   71.76
   2   3 -11 1546.01   73.74
   2   3 -11 1700.81   72.89
   2  -3 -11 1829.49   72.02
   2   3 -10   97.81   11.91
  -2   3  10  129.54   10.55
   2   3 -10  109.43   10.37
   2  -3 -10  148.88   11.57
   2  -3 -10  131.97   10.16
  -2   3   9    1.14    4.54
   2   3  -9   -1.46    6.56
   2  -3  -9    6.88    4.03
   2  -3  -9    4.62    5.47
   2   3  -8 6363.79  251.59
  -2   3   8 6706.56  254.31
   2   3  -8 6336.00  255.10
  -2  -3   8 5814.73  253.27
   2  -3  -8 6600.48  253.72
   2  -3  -8 6080.69  254.74
   2   3  -7  468.58   20.51
  -2   3   7  494.91   22.93
   2  -3  -7  489.17   22.64
   2  -3  -7  423.38   23.01
   2   3  -6    2.84    1.92
  -2   3   6    2.67    3.66
  -2  -3   6   -2.08    3.40
   2  -3  -6    1.42    3.68
   2  -3  -6   -1.38    4.24
   2  -3  -5 3785.78  150.39
   2  -3  -5 3750.28  149.45
  -2  -3   5 3618.23  149.66
  -2   3   4  295.41   14.18
  -2   3   4  257.70   13.05
   2  -3  -4  280.32   13.19
  -2  -3   4  260.46   13.84
  -2   3   3  132.63    8.31
  -2   3   3  130.94    6.68
   2  -3  -3  114.28    6.44
  -2   3   2 2484.92   98.78
   2   3  -2 2537.57   97.06
   2  -3  -2 2385.32   96.42
  -2  -3   2 2302.74   97.62
   2  -3  -2 2423.30   98.46
   2   3  -1  558.14   23.32
  -2  -3   1  539.78   23.85
  -2  -3   1  543.56   23.32
   2  -3  -1  533.08   22.77
  -2   3   0 8448.05  332.95
   2   3   0 8314.29  333.88
   2  -3   0 8778.09  332.86
  -2  -3   0 7690.82  333.77
  -2  -3   0 8477.01  333.99
  -2   3  -1 1358.20   54.69
  -2   3  -1 1339.54   54.07
   2  -3   1 1359.48   54.42
   2  -3   1 1335.57   55.23
  -2   3  -2 1722.37   74.59
  -2   3  -2 1876.63   73.50
  -2   3  -2 1826.51   73.59
   2  -3   2 1820.47   74.19
  -2   3  -3 3408.85  132.43
  -2   3  -3 3185.76  132.55
  -2   3  -3 3508.91  134.07
  -2  -3  -3 3240.43  134.16
   2  -3   3 3243.03  132.02
  -2   3  -4  820.91   35.86
  -2   3  -4  780.61   33.81
  -2   3  -4  739.75   34.06
   2  -3   4  813.95   33.15
  -2  -3  -4  812.15   35.86
   2   3   5   29.10    5.57
  -2   3  -5   17.79    4.21
  -2   3  -5   30.78    6.14
  -2  -3  -5   27.69    5.58
  -2   3  -6  303.65   20.05
  -2   3  -6  422.60   19.27
   2   3   6  406.05   20.78
   2  -3   6  391.07   19.48
  -2  -3  -6  361.43   20.10
  -2   3  -7    4.83    4.50
   2   3   7   -0.63    5.09
  -2  -3  -7   12.15    5.14
   2  -3   7    1.55    4.43
   2  -3   7   -0.33    3.22
   2   3   8  153.73   12.20
  -2   3  -8  173.37   11.26
   2  -3   8  143.35    9.37
  -2  -3  -8  147.19   11.98
   2  -3   8  180.71   11.66
   2   3   9   20.75    6.99
  -2   3  -9   24.03    5.24
   2  -3   9   24.45    4.62
  -2  -3  -9   28.83    7.14
   2  -3   9   33.84    6.56
   2   3  10  296.00   17.58
  -2   3 -10  258.72   16.03
   2  -3  10  227.36   14.07
   2  -3  10  292.26   17.07
  -2  -3 -10  271.37   17.53
  -2   3 -11  132.10   11.40
   2   3  11  124.35   11.95
   2  -3  11  144.91   12.12
  -2  -3 -11  127.86   12.32
   2   3  12  243.62   17.33
  -2   3 -12  292.02   17.87
  -2   3 -12  236.79   19.52
  -2   3 -12  262.03   16.97
  -2  -3 -12  255.97   18.08
   2  -3  12  306.31   18.51
   2   3  13  155.56   13.72
  -2   3 -13  128.52   15.02
  -2   3 -13  171.08   13.37
  -2   3 -13  135.76   12.44
   2  -3  13  146.56   13.36
  -2  -3 -13  150.90   13.58
  -2   3 -14  969.98   44.93
  -2   3 -14  885.79   44.07
  -2   3 -14  950.05   47.74
  -2  -3 -14  839.73   44.64
   2  -3  14  865.33   44.60
  -2  -3 -14 1023.87   46.41
  -2  -3 -15   97.61   12.20
   2  -4 -17  113.26   13.56
   2  -4 -16  250.85   18.67
   2  -4 -16  249.52   18.02
  -2   4  15  422.48   25.46
   2   4 -15  445.73   26.43
   2  -4 -15  403.21   24.46
   2  -4 -15  454.40   24.90
   2   4 -14  653.91   33.60
  -2   4  14  589.83   32.10
   2   4 -14  589.94   27.12
   2  -4 -14  615.84   31.49
  -2   4  13   69.64    9.68
   2   4 -13   74.76    6.15
   2   4 -13   65.70    9.85
   2  -4 -13   96.60    9.79
   2   4 -12    7.05    6.23
   2   4 -12    2.83    3.16
  -2   4  12    1.56    4.99
   2  -4 -12    3.50    5.20
  -2   4  11  110.81   10.50
   2   4 -11   88.16    9.97
   2   4 -11  114.32    7.03
   2  -4 -11  104.65    9.67
  -2   4  10   58.34    7.24
   2   4 -10   48.61    7.60
   2   4 -10   51.53    4.53
   2  -4 -10   58.40    7.05
   2  -4 -10   55.75    8.06
   2   4  -9 1046.10   50.17
  -2   4   9 1158.39   50.40
   2  -4  -9 1164.31   49.64
  -2  -4   9 1147.62   49.67
   2  -4  -9 1132.38   51.34
  -2   4   8   77.85    7.79
   2  -4  -8   93.83    7.84
  -2  -4   8   75.62    7.22
   2  -4  -8   84.73    8.68
  -2   4   7 1885.47   87.00
   2   4  -7 2078.24   84.48
  -2  -4   7 2143.77   86.98
   2  -4  -7 2251.61   88.99
   2  -4  -7 2218.39   87.21
  -2  -4   7 2158.99   87.25
  -2   4   6  963.26   40.80
  -2   4   6  936.75   41.08
   2   4  -6  890.61   38.02
  -2  -4   6 1012.03   41.30
  -2  -4   6  963.57   40.53
   2  -4  -6 1025.98   42.27
  -2   4   5    3.68    3.45
  -2   4   5    5.05    4.35
  -2  -4   5   -1.58    3.02
  -2  -4   5    4.40    4.55
  -2   4   4 2968.02  117.99
   2   4  -4 2904.96  116.84
  -2   4   4 2962.33  119.36
  -2   4   3 1565.20   65.91
   2   4  -3 1573.55   63.66
  -2   4   3 1568.06   63.72
   2  -4  -3 1618.12   65.62
  -2   4   2 6185.44  245.42
   2   4  -2 6156.64  246.12
   2  -4  -2 6293.55  247.95
   2   4  -1 3003.67  115.17
  -2  -4   1 2876.45  115.06
   2  -4  -1 2736.33  114.64
  -2   4   0   33.85    3.58
   2  -4   0   39.66    3.79
  -2  -4   0   37.23    4.47
  -2  -4   0   34.17    4.79
  -2   4  -1  473.75   21.63
   2  -4   1  499.84   22.43
   2  -4   1  517.82   21.40
   2   4   2 1809.85   75.30
  -2   4  -2 1844.06   74.16
  -2   4  -2 1732.74   73.18
   2  -4   2 1857.59   74.68
   2  -4   2 1894.45   73.66
  -2   4  -3 1625.92   63.85
  -2   4  -3 1565.79   64.18
   2   4   3 1563.52   65.55
   2  -4   3 1473.56   64.76
   2   4   4  354.90   18.51
  -2   4  -4  375.66   17.18
  -2   4  -4  363.72   17.24
  -2   4  -4  339.73   18.97
   2  -4   4  386.32   16.13
  -2  -4  -4  322.92   18.85
  -2   4  -5  588.74   27.56
  -2   4  -5  641.24   27.92
   2   4   5  639.45   30.01
   2   4   5  657.25   29.29
  -2   4  -5  656.95   30.24
  -2  -4  -5  533.29   29.13
   2   4   6   49.40    6.84
  -2   4  -6   46.55    5.45
  -2   4  -6   48.03    5.69
   2   4   6   54.48    7.51
  -2   4  -6   44.68    8.10
  -2  -4  -6   51.67    7.05
  -2   4  -7  290.28   20.45
  -2   4  -7  379.48   19.39
   2   4   7  380.74   20.41
  -2   4  -7  359.27   18.84
   2   4   7  376.91   20.60
   2  -4   7  372.97   16.91
  -2  -4  -7  353.25   20.29
  -2   4  -8  354.63   18.63
  -2   4  -8  303.10   18.63
   2   4   8  337.98   20.11
   2   4   8  340.11   19.81
  -2  -4  -8  324.34   19.71
   2  -4   8  352.99   16.27
   2  -4   8  351.94   18.81
   2   4   9  591.84   29.49
   2   4   9  511.35   29.26
  -2   4  -9  615.71   28.15
   2  -4   9  584.42   25.35
  -2  -4  -9  571.11   29.43
   2  -4   9  623.13   28.39
   2   4  10  459.04   28.45
  -2   4 -10  588.32   27.84
   2   4  10  537.04   28.40
  -2   4 -10  533.07   28.15
  -2  -4 -10  517.87   28.44
   2  -4  10  573.06   27.90
   2  -4  10  543.05   24.50
  -2   4 -11   10.28    5.91
  -2   4 -11    7.31    6.75
   2   4  11   11.01    6.18
   2   4  11   11.03    7.88
   2  -4  11   13.56    6.59
  -2  -4 -11   13.28    7.59
   2   4  12  129.13   12.54
  -2   4 -12  123.07   12.04
  -2   4 -12  128.39   11.27
  -2  -4 -12  110.97   12.04
   2  -4  12  136.56   11.91
  -2   4 -13  718.12   35.41
   2   4  13  666.00   35.20
  -2   4 -13  675.83   34.30
  -2   4 -13  704.02   38.36
   2  -4  13  683.15   34.79
  -2  -4 -13  600.26   34.60
  -2   4 -14    5.94    7.49
  -2   4 -14   -2.76   10.23
  -2   4 -14    8.55    6.86
   2  -4  14   -1.94    6.65
  -2  -4 -14    4.18    7.28
  -2  -4 -15  303.31   21.36
   2  -5 -17   30.29    9.84
   2  -5 -16  470.16   27.18
   2  -5 -16  469.53   28.30
  -2   5  15   21.35    8.05
   2   5 -15   12.90    8.61
  -2   5  15   32.52    8.19
   2  -5 -15    5.42    7.04
   2   5 -14    5.54    8.69
  -2   5  14    1.90    7.00
   2  -5 -14    0.84    6.53
  -2   5  13 2169.35   89.95
   2  -5 -13 2126.62   88.39
  -2   5  12    3.28    6.50
   2   5 -12    4.19    1.91
   2   5 -12   -3.79    6.50
   2  -5 -12    6.35    5.88
  -2   5  11  148.95   12.35
   2   5 -11  137.12    7.18
   2   5 -11  142.99   12.55
   2  -5 -11  153.13   11.45
   2   5 -10  189.37    9.36
   2   5 -10  235.65   15.39
  -2   5  10  211.85   14.21
   2  -5 -10  225.22   13.51
   2  -5 -10  248.52   15.85
  -2   5   9    0.62    5.18
  -2   5   9    3.72    4.66
   2   5  -9    2.66    4.97
   2  -5  -9    5.44    5.77
  -2  -5   9    3.21    4.27
   2  -5  -9    4.79    4.49
  -2   5   8  839.10   36.47
   2   5  -8  751.36   36.43
  -2   5   8  705.88   35.67
   2  -5  -8  802.81   35.69
  -2  -5   8  810.11   36.03
   2  -5  -8  785.51   37.79
  -2  -5   8  820.38   35.77
   2   5  -7    2.56    4.40
  -2   5   7    2.98    4.77
  -2   5   7    0.94    3.96
   2  -5  -7    1.30    4.84
  -2  -5   7    1.95    3.97
  -2  -5   7    0.42    3.77
  -2   5   6  621.98   27.56
  -2   5   6  613.08   28.09
  -2  -5   6  591.01   28.22
   2  -5  -6  546.70   28.72
  -2  -5   6  621.34   27.33
  -2   5   5  209.88   11.97
  -2   5   5  190.30   10.59
  -2  -5   5  175.39   11.83
  -2  -5   5  200.70   11.07
  -2   5   4 2986.81  116.43
  -2   5   4 2868.37  118.29
   2   5  -4 2847.04  115.40
  -2   5   3  308.12   14.03
   2  -5  -3  308.49   15.81
   2  -5  -3  308.80   15.92
  -2   5   2 1529.40   62.98
   2  -5  -2 1555.42   62.74
   2  -5  -2 1684.70   66.18
   2  -5  -2 1554.51   64.82
  -2  -5   2 1575.38   63.69
  -2  -5   1  639.20   27.19
   2  -5  -1  605.94   27.08
   2  -5  -1  624.17   25.37
  -2   5   0  100.01    6.81
  -2  -5   0  112.21    7.30
   2  -5   0  104.37    6.54
  -2   5  -1  212.93   10.54
   2  -5   1  183.46    8.63
  -2  -5  -1  188.64   11.15
   2  -5   1  198.41    9.93
  -2  -5  -1  194.96   11.06
  -2   5  -2 9182.61  370.90
   2  -5   2 9567.36  370.24
  -2  -5  -2 8958.15  371.42
   2  -5   2 9515.11  371.55
   2  -5   2 9316.01  369.60
  -2   5  -3  951.80   40.17
   2   5   3  885.27   41.25
  -2  -5  -3  965.00   40.87
   2  -5   3  951.91   40.95
   2   5   4  142.82   10.62
  -2   5  -4  166.64    9.81
  -2   5  -4  168.28    9.30
  -2  -5  -4  181.80   10.60
   2  -5   4  168.17    8.12
   2  -5   4  172.04   10.66
  -2   5  -5  118.74    7.82
   2   5   5  119.19    9.33
  -2   5  -5   91.76    7.96
  -2  -5  -5  132.15   10.32
   2  -5   5  113.67    5.95
  -2  -5  -5  103.98    8.50
   2   5   6 1423.31   62.26
  -2   5  -6 1425.24   60.19
   2   5   6 1402.92   61.47
  -2   5  -6 1525.51   63.30
  -2   5  -6 1408.01   59.84
  -2  -5  -6 1337.59   61.79
  -2  -5  -6 1393.52   60.77
  -2   5  -7  618.14   32.09
  -2   5  -7  726.97   36.13
   2   5   7  699.04   34.14
   2   5   7  729.19   34.93
  -2   5  -7  749.31   33.17
  -2  -5  -7  680.83   34.47
   2  -5   7  730.10   29.84
  -2   5  -8  782.23   38.09
   2   5   8 1021.92   41.55
  -2   5  -8  928.11   39.42
  -2   5  -8  795.86   41.66
   2   5   8  950.14   41.03
   2   5   8  751.24   34.58
   2  -5   8  892.17   35.26
  -2  -5  -8  856.37   40.49
   2   5   9  309.91   14.81
  -2   5  -9  303.14   18.84
  -2   5  -9  340.58   18.79
   2   5   9  307.17   19.81
   2   5   9  342.14   20.53
  -2  -5  -9  314.47   19.88
   2  -5   9  344.74   18.69
   2  -5   9  325.67   14.94
   2   5  10  377.25   23.98
   2   5  10  377.78   17.94
  -2   5 -10  435.45   22.15
   2   5  10  404.83   23.28
  -2  -5 -10  439.12   23.98
   2  -5  10  430.89   22.02
  -2   5 -11  490.87   27.72
   2   5  11  527.61   28.15
   2   5  11  495.57   29.21
  -2   5 -11  516.32   26.83
   2  -5  11  516.10   26.93
  -2  -5 -11  468.59   27.73
  -2   5 -12   -3.80    7.46
   2   5  12    1.13    7.08
   2   5  12    0.95    7.85
  -2   5 -12    3.42    6.08
   2  -5  12   -5.67    6.01
  -2  -5 -12    5.92    6.77
   2   5  13  134.85   14.38
  -2   5 -13  138.04   12.68
  -2   5 -13  144.82   13.97
  -2  -5 -13  151.80   13.66
  -2  -5 -13  126.76   13.40
   2  -5  13  129.62   12.49
  -2   5 -14   -0.96    6.86
  -2   5 -14    3.21    7.72
   2  -5  14   -2.86    7.66
  -2  -5 -14    3.30    7.66
  -2  -5 -15   -1.16    8.08
   2  -6 -16   88.69   12.21
   2   6 -15   76.68   12.66
  -2   6  15   71.14   10.34
   2  -6 -15   79.40    9.94
   2   6 -14 1562.07   74.74
  -2   6  14 1604.06   73.33
  -2   6  14 1699.62   72.38
   2  -6 -14 1595.71   71.67
  -2   6  13  222.49   15.79
   2   6 -13  162.22   15.41
  -2   6  13  139.18   13.72
   2  -6 -13  195.60   13.85
  -2   6  12  193.22   15.40
  -2   6  12  251.75   16.62
   2   6 -12  249.96   18.12
   2  -6 -12  218.72   15.15
   2   6 -11  399.42   23.33
  -2   6  11  361.67   21.65
  -2   6  11  370.73   22.03
   2  -6 -11  387.79   20.93
   2   6 -10   12.03    6.42
  -2   6  10   17.45    6.83
  -2   6  10   25.24    6.43
  -2  -6  10   22.01    5.47
   2  -6 -10   25.71    5.66
   2  -6 -10   22.90    7.20
  -2   6   9  185.13   13.36
  -2   6   9  188.97   13.61
   2   6  -9  205.54   14.17
   2  -6  -9  213.47   13.00
  -2  -6   9  196.59   13.28
   2  -6  -9  174.65   14.57
  -2  -6   9  213.95   12.89
  -2   6   8   73.80    7.93
   2   6  -8   65.55    8.04
  -2   6   8   74.55    7.98
  -2  -6   8   84.16    7.94
  -2  -6   8   65.45    6.72
   2  -6  -8   63.49    8.84
  -2   6   7    4.75    4.52
  -2   6   7    2.16    4.58
   2   6  -7   -0.56    4.51
  -2  -6   7    7.62    4.95
   2  -6  -7   -1.43    5.88
  -2  -6   7   -0.43    3.46
  -2   6   6  318.30   17.16
  -2   6   6  318.42   16.20
   2   6  -6  287.71   16.93
  -2  -6   6  303.05   17.15
  -2  -6   6  318.02   15.91
  -2   6   5  120.08    7.62
   2   6  -5   97.47    8.40
  -2   6   4    3.46    2.91
   2  -6  -4    4.43    3.52
   2  -6  -4    3.59    4.32
  -2   6   3 3842.69  151.56
   2  -6  -3 3577.00  153.49
   2  -6  -3 3829.33  151.17
   2  -6  -3 3779.16  153.75
   2  -6  -2 1894.38   78.50
   2  -6  -2 1819.27   74.89
  -2  -6   2 1971.40   76.10
   2  -6  -2 1867.47   76.83
   2  -6  -2 1808.96   77.18
   2  -6  -1  580.02   25.46
   2  -6  -1  543.42   25.11
  -2  -6   1  564.76   25.05
   2  -6  -1  562.02   23.33
  -2   6   0  987.19   44.98
   2  -6   0 1131.97   45.12
  -2  -6   0 1083.57   45.53
   2   6   1 1892.24   79.15
  -2   6  -1 1834.03   77.58
  -2  -6  -1 1856.63   78.20
  -2  -6  -1 1956.52   78.66
   2  -6   1 1924.65   77.28
   2  -6   1 1883.36   75.69
  -2   6  -2  215.44   11.95
   2   6   2  221.22   13.57
   2  -6   2  207.67   10.01
   2  -6   2  217.27   11.02
   2  -6   2  208.06   12.42
  -2  -6  -2  220.82   12.22
  -2  -6  -2  207.50   12.82
   2   6   3  670.28   30.64
  -2   6  -3  647.39   29.60
   2   6   3  669.79   31.69
   2  -6   3  656.13   30.31
  -2  -6  -3  642.39   30.09
   2  -6   3  665.60   28.85
   2  -6   3  672.03   28.35
  -2   6  -4    2.39    3.78
   2   6   4    1.55    4.15
  -2  -6  -4    3.58    3.93
   2  -6   4   10.99    4.66
   2   6   5 1642.88   69.17
  -2   6  -5 1652.70   68.03
  -2  -6  -5 1622.91   68.49
   2  -6   5 1679.56   68.59
   2  -6   5 1583.75   64.93
  -2   6  -6  258.45   14.50
   2   6   6  253.16   15.25
  -2  -6  -6  255.42   14.64
  -2  -6  -6  232.39   15.86
   2  -6   6  239.44   10.74
  -2   6  -7 1746.08   71.64
  -2   6  -7 1695.15   70.99
   2   6   7 1837.02   73.95
   2   6   7 1769.61   73.02
   2  -6   7 1605.04   67.02
  -2  -6  -7 1678.78   71.71
  -2  -6  -7 1772.33   73.72
  -2   6  -8 2268.68  100.95
  -2   6  -8 2489.33  101.92
   2   6   8 2488.56  103.71
   2   6   8 2479.99  103.35
  -2  -6  -8 2444.67  103.60
   2   6   9  100.87   11.13
   2   6   9   99.99   11.18
  -2   6  -9  112.23   10.33
  -2   6  -9  114.18   10.71
  -2  -6  -9  120.11   11.74
  -2   6 -10  390.99   22.36
  -2   6 -10  397.96   23.34
   2   6  10  399.62   23.85
   2   6  10  387.07   24.11
   2  -6  10  413.61   22.12
  -2  -6 -10  401.55   23.92
  -2   6 -11 1325.74   53.09
   2   6  11 1239.40   54.39
   2   6  11 1094.07   54.33
  -2  -6 -11 1142.19   53.71
   2  -6  11 1232.19   51.99
   2   6  12   70.48   11.30
   2   6  12   69.16   10.55
  -2   6 -12   90.10   11.47
   2  -6  12   68.11    9.14
  -2  -6 -12   80.39   10.81
   2   6  13   19.96    8.93
  -2   6 -13   27.72    9.71
   2  -6  13   24.39    7.36
  -2  -6 -13   32.46    8.30
  -2  -6 -13   13.14    8.18
  -2   6 -14  229.39   18.08
  -2  -6 -14  225.62   17.97
   2  -6  14  166.96   15.23
   2   7 -15  169.58   17.04
  -2   7  15  177.99   15.77
   2  -7 -15  142.68   13.34
  -2   7  14    5.30    7.87
  -2   7  14    6.95    7.97
   2   7 -14    1.29    9.44
   2  -7 -14   15.27    7.37
  -2   7  13  722.64   37.28
   2   7 -13  719.12   39.66
  -2   7  13  769.78   38.68
   2  -7 -13  765.84   36.76
   2   7 -12   61.12   10.40
  -2   7  12   45.14    9.10
  -2   7  12   56.81    9.09
   2  -7 -12   59.37    8.24
   2   7 -11  141.29   13.18
  -2   7  11  122.01   11.55
  -2   7  11  115.12   11.87
   2  -7 -11  132.36   10.66
   2   7 -10  860.98   41.20
  -2   7  10  765.35   39.99
  -2   7  10  851.36   40.26
   2  -7 -10  837.71   38.95
  -2  -7  10  907.07   39.49
  -2   7   9  261.93   16.51
   2   7  -9  256.09   16.66
  -2   7   9  243.45   16.13
  -2  -7   9  269.75   15.34
   2  -7  -9  252.36   17.61
  -2  -7   9  261.86   16.09
   2   7  -8  764.33   38.40
  -2   7   8  825.09   38.61
  -2   7   8  898.09   38.60
  -2  -7   8  829.19   38.49
  -2  -7   8  858.02   37.48
   2  -7  -8  780.40   39.96
   2   7  -7  607.20   28.99
  -2   7   7  575.50   27.67
  -2  -7   7  586.52   28.61
  -2  -7   7  573.09   27.28
   2   7  -6  304.52   17.51
  -2   7   6  317.16   16.46
  -2  -7   6  316.12   16.22
  -2  -7   6  303.02   17.94
  -2   7   5   47.41    4.89
   2   7  -5   39.02    6.32
  -2   7   4  117.96    7.60
   2   7  -4  114.69    6.47
   2   7  -4   99.33    9.17
   2  -7  -4  118.87    9.64
   2  -7  -4  118.30    8.71
   2   7  -3  416.22   23.72
   2   7  -3  545.37   22.38
   2  -7  -3  500.51   24.37
   2  -7  -3  474.64   21.35
   2  -7  -3  517.83   24.47
   2   7  -2   26.16    4.55
  -2  -7   2   33.52    3.55
   2  -7  -2   24.47    4.36
   2  -7  -2   30.56    2.73
   2  -7  -2   25.02    5.40
   2  -7  -2   21.46    3.97
   2   7  -1   88.11    7.86
   2  -7  -1   94.13    5.17
  -2  -7   1   97.07    6.75
   2  -7  -1   97.91    7.26
   2  -7  -1   85.85    6.95
   2   7   0   97.48    8.54
   2  -7   0  104.16    7.05
   2  -7   0   93.40    6.98
  -2  -7   0  105.50    7.56
   2   7   1  192.29   12.89
  -2   7  -1  191.33   11.53
  -2  -7  -1  226.17   12.12
   2  -7   1  189.17   10.87
   2  -7   1  200.30   10.75
   2  -7   1  198.26    9.29
  -2  -7  -1  206.68   12.31
  -2   7  -2  435.16   21.14
   2   7   2  433.24   22.97
   2  -7   2  452.12   19.11
   2  -7   2  471.80   20.68
  -2  -7  -2  427.86   22.20
  -2  -7  -2  425.06   21.48
   2  -7   2  420.17   19.73
   2   7   3  472.76   23.66
  -2   7  -3  418.48   21.36
  -2  -7  -3  425.78   21.38
  -2  -7  -3  430.87   22.54
  -2  -7  -3  431.62   19.05
   2  -7   3  430.13   21.92
   2  -7   3  418.72   20.38
   2  -7   3  462.04   19.53
  -2   7  -4   53.14    6.17
   2   7   4   54.76    7.67
   2   7   4   44.88    6.76
  -2  -7  -4   55.82    6.09
   2  -7   4   49.39    6.33
   2   7   5 2016.74   78.75
  -2   7  -5 1966.88   77.47
   2  -7   5 1728.31   73.27
  -2  -7  -5 2022.87   77.93
   2  -7   5 2041.25   78.05
   2   7   6  450.03   24.22
  -2   7  -6  443.97   23.09
  -2  -7  -6  492.95   23.69
   2  -7   6  474.04   23.88
  -2   7  -7  203.90   13.49
   2   7   7  189.86   14.20
   2   7   7  174.31   14.48
  -2  -7  -7  218.85   13.65
  -2  -7  -7  201.23   14.93
   2   7   8  223.34   15.84
  -2   7  -8  221.57   14.92
   2   7   8  229.96   16.58
  -2  -7  -8  204.75   15.88
   2   7   9 1182.23   54.01
   2   7   9 1160.02   53.90
  -2   7  -9 1166.84   52.93
  -2  -7  -9 1084.57   53.62
   2   7  10  219.59   17.06
  -2   7 -10  238.37   16.88
   2   7  10  217.01   17.31
   2  -7  10  229.49   14.95
  -2  -7 -10  221.00   17.13
   2   7  11   24.83    8.47
  -2   7 -11   28.13    8.64
   2   7  11   38.32    9.72
  -2  -7 -11   31.35    9.07
   2  -7  11   36.64    7.28
   2   7  12  167.96   15.35
   2   7  12  159.47   15.80
  -2   7 -12  135.10   14.78
   2  -7  12  173.85   13.48
  -2  -7 -12  179.08   15.68
   2   7  13    2.60    8.51
  -2   7 -13    5.96    8.67
  -2  -7 -13   17.39    8.66
   2  -7  13    6.04    6.20
  -2   7 -14   11.35    7.83
   2  -7  14   13.10    7.14
  -2   8  15   40.41    9.90
   2  -8 -15   45.57    8.70
   2   8 -14   80.29   12.89
   2  -8 -14  105.50   11.01
  -2   8  13   -5.25    7.10
  -2   8  13   -3.39    7.28
   2   8 -13    1.24    8.76
   2  -8 -13    9.65    6.42
  -2   8  12  290.88   19.38
   2   8 -12  289.45   20.58
  -2   8  12  237.93   17.53
   2  -8 -12  268.80   17.18
  -2   8  11  505.47   29.32
   2   8 -11  560.49   30.64
  -2  -8  11  568.58   28.40
   2  -8 -11  569.57   28.14
   2   8 -10  244.03   17.32
  -2   8  10  231.07   16.42
  -2  -8  10  245.33   15.75
   2  -8 -10  267.68   15.73
  -2  -8  10  275.98   16.78
   2   8  -9  103.38   10.93
  -2   8   9  127.11   10.55
  -2  -8   9  113.12    9.73
   2  -8  -9   96.48   11.63
  -2  -8   9   93.80    9.90
   2   8  -8  299.85   18.71
  -2   8   8  317.73   17.89
  -2  -8   8  327.18   17.43
  -2  -8   8  321.76   18.62
  -2   8   7  999.43   44.16
   2   8  -7  969.88   45.60
  -2  -8   7 1063.80   44.00
  -2  -8   7  978.32   45.49
  -2  -8   7  956.40   44.19
  -2   8   6  135.55    9.31
   2   8  -6  125.64   10.52
  -2  -8   6  103.06   10.28
  -2  -8   6  131.97    9.76
  -2  -8   6  139.63    9.51
  -2   8   5 2337.89   97.45
   2   8  -5 2412.02  100.08
   2  -8  -5 2437.99  100.98
  -2  -8   5 2367.38   98.68
   2   8  -4 1345.06   57.16
  -2   8   4 1343.39   54.76
   2   8  -4 1235.72   53.17
   2  -8  -4 1365.48   57.87
   2  -8  -4 1345.17   56.65
   2  -8  -4 1285.54   54.02
   2   8  -3   39.43    4.40
   2   8  -3   25.09    6.04
  -2  -8   3   38.77    3.83
   2  -8  -3   29.75    5.89
   2  -8  -3   31.64    6.04
   2  -8  -3   35.40    5.41
   2  -8  -3   33.77    3.54
   2   8  -2  127.87    8.66
   2   8  -2  101.29    9.26
   2  -8  -2  125.21    6.70
   2  -8  -2   99.10    8.43
  -2  -8   2  130.63    7.83
   2  -8  -2  136.85    9.57
   2   8  -1 1763.90   78.45
   2  -8  -1 1876.45   78.79
   2  -8  -1 1940.29   76.10
   2  -8  -1 1807.82   78.32
  -2  -8   1 1935.60   77.98
   2   8   0   26.46    5.84
   2  -8   0   27.86    2.90
   2  -8   0   24.64    4.41
  -2  -8   0   25.42    4.54
  -2  -8   0   25.30    5.49
   2  -8   0   32.23    4.30
   2   8   1   49.85    7.07
  -2   8  -1   60.09    6.20
   2  -8   1   52.38    3.74
   2  -8   1   55.99    5.60
  -2  -8  -1   53.56    6.11
  -2  -8  -1   56.86    6.54
   2  -8   1   38.97    5.14
  -2   8  -2  719.70   33.93
   2   8   2  765.76   35.72
   2  -8   2  759.95   33.09
  -2  -8  -2  757.62   33.98
   2  -8   2  767.57   31.27
   2  -8   2  690.78   32.11
  -2  -8  -2  754.00   34.73
   2   8   3  103.32    9.80
  -2   8  -3  103.72    8.48
  -2  -8  -3  100.68    8.15
   2  -8   3   96.28    6.24
   2  -8   3   99.56    6.22
  -2  -8  -3   94.69    6.51
   2  -8   3   91.96    7.07
   2  -8   3   99.47    8.87
  -2  -8  -3  107.48    9.65
  -2   8  -4 2022.61   82.09
   2   8   4 2056.62   84.30
   2  -8   4 1960.34   78.41
   2  -8   4 1857.15   79.44
  -2  -8  -4 1830.34   83.10
   2  -8   4 2068.75   82.52
   2  -8   4 1926.28   80.41
  -2  -8  -4 1926.81   81.48
   2   8   5  199.99   14.02
   2   8   5  233.70   15.80
  -2   8  -5  196.57   13.46
   2  -8   5  230.16   14.49
  -2  -8  -5  246.02   13.97
   2   8   6  227.24   15.56
  -2   8  -6  246.15   15.29
   2  -8   6  254.02   15.38
  -2  -8  -6  263.48   15.34
   2   8   7   -3.09    5.42
  -2   8  -7   -2.54    5.51
   2  -8   7    9.76    6.04
  -2  -8  -7   -2.60    4.53
   2   8   8  127.85   12.18
  -2   8  -8  138.56   11.35
   2   8   8  127.12   12.05
  -2  -8  -8  125.99   12.48
   2   8   9   -6.70    7.01
   2   8   9   -0.97    6.69
  -2   8  -9   -0.81    5.88
  -2  -8  -9   19.01    7.42
   2   8  10   -1.07    7.75
   2   8  10   13.23    7.50
  -2   8 -10   -2.77    7.28
  -2  -8 -10   -3.16    6.90
   2   8  11   52.71   11.00
   2   8  11   53.07   10.45
  -2   8 -11   58.33   10.86
   2  -8  11   56.40    8.06
  -2  -8 -11   55.45   10.23
   2   8  12  403.57   25.15
   2   8  12  330.33   24.67
  -2   8 -12  359.65   24.97
   2  -8  12  412.86   22.58
  -2  -8 -12  409.00   25.45
  -2   8 -13   -3.79    8.12
   2   8  13   -4.05    9.05
  -2  -8 -13   -1.22    8.78
   2  -8  13   -0.86    5.94
   2  -8  14    7.45    6.59
  -2   9  14  102.09   12.78
   2   9 -14   65.03   12.78
   2  -9 -14   87.36   10.38
  -2   9  13  229.81   18.37
   2   9 -13  244.02   19.89
   2  -9 -13  229.60   16.22
   2   9 -12   14.94    9.29
  -2   9  12    6.12    8.12
   2  -9 -12   16.01    6.79
  -2   9  11 2787.70  120.65
   2   9 -11 2964.66  122.26
  -2  -9  11 2885.78  119.01
   2  -9 -11 2758.18  118.64
  -2   9  10  426.20   24.09
   2   9 -10  387.60   24.11
  -2  -9  10  421.19   22.25
  -2  -9  10  413.15   23.19
   2   9  -9   55.60    8.50
  -2   9   9   60.67    8.51
  -2  -9   9   52.62    8.02
  -2  -9   9   38.08    6.64
  -2   9   8 1944.61   83.23
   2   9  -8 1900.15   84.51
  -2  -9   8 1968.43   84.35
  -2  -9   8 2002.97   82.52
  -2   9   7   14.37    4.85
   2   9  -7    6.79    5.83
  -2  -9   7    2.97    5.71
  -2  -9   7   10.41    4.22
  -2  -9   7   12.88    5.28
  -2   9   6  145.04    9.97
   2   9  -6  149.19   12.06
  -2  -9   6  151.96   10.18
   2  -9  -6  126.23   12.44
  -2  -9   6  142.14   10.61
  -2  -9   6  135.35   11.96
  -2   9   5 1515.84   67.72
   2   9  -5 1547.39   70.33
   2  -9  -5 1727.59   71.76
   2  -9  -5 1711.82   69.68
  -2  -9   5 1642.11   69.29
   2   9  -4 2561.34  103.36
   2   9  -4 2662.32  107.80
   2  -9  -4 2507.17  108.16
   2  -9  -4 2620.88  107.05
  -2  -9   4 2590.83  106.85
   2  -9  -4 2506.72  104.12
   2   9  -3 2194.40   88.42
   2   9  -3 2091.88   91.39
   2  -9  -3 2136.02   91.54
  -2  -9   3 2193.78   88.28
   2  -9  -3 2139.53   90.63
   2  -9  -3 2221.34   91.94
   2  -9  -3 2136.33   87.81
  -2  -9   3 2156.94   90.87
   2   9  -2  882.96   38.47
   2   9  -2  874.93   40.42
   2  -9  -2  895.72   36.68
   2  -9  -2  862.93   40.10
  -2  -9   2  875.92   37.90
   2  -9  -2  816.58   39.02
   2   9  -1   25.15    5.15
   2  -9  -1   23.60    3.04
   2  -9  -1   18.35    4.51
   2  -9  -1   30.11    5.45
  -2  -9   1   24.34    4.16
   2   9   0 1459.25   63.75
  -2  -9   0 1484.59   62.84
   2  -9   0 1437.57   62.87
  -2  -9   0 1442.95   62.96
   2  -9   0 1496.92   62.83
   2  -9   0 1502.85   60.49
   2   9   1  422.54   23.79
  -2   9  -1  434.82   22.75
  -2  -9  -1  462.93   22.82
   2  -9   1  458.54   22.13
   2  -9   1  442.32   22.23
   2  -9   1  490.77   20.12
  -2  -9  -1  452.10   23.06
   2   9   2   20.50    6.87
  -2   9  -2   22.79    5.13
  -2  -9  -2   26.88    5.52
   2  -9   2   31.34    4.79
   2  -9   2   31.41    4.73
   2  -9   2   32.91    3.28
  -2  -9  -2   19.95    5.50
   2   9   3 1978.85   86.51
  -2   9  -3 2010.17   84.96
   2  -9   3 1996.90   82.20
  -2  -9  -3 2018.23   86.08
  -2  -9  -3 2036.80   82.92
   2  -9   3 2000.74   81.84
   2  -9   3 2037.38   85.59
   2  -9   3 1994.43   83.54
  -2  -9  -3 2070.97   84.52
  -2   9  -4   -2.38    4.84
   2   9   4    7.24    6.05
  -2  -9  -4    4.85    4.66
  -2  -9  -4    1.54    5.42
   2  -9   4   -5.11    5.38
   2  -9   4    4.67    3.84
   2  -9   4    2.27    2.17
   2  -9   4    1.50    2.88
  -2   9  -5 1668.95   74.20
   2   9   5 1803.17   76.57
  -2  -9  -5 1724.82   76.22
  -2  -9  -5 1747.98   73.87
   2  -9   5 1734.41   74.46
   2   9   6  877.01   43.14
  -2   9  -6  858.53   40.92
   2   9   6  900.27   41.94
  -2  -9  -6  926.17   40.86
   2  -9   6  862.43   41.05
   2   9   7   20.99    6.92
  -2   9  -7   21.92    6.42
  -2  -9  -7   30.34    6.85
   2  -9   7   35.81    7.09
   2   9   8  279.97   18.41
  -2   9  -8  276.56   17.67
  -2  -9  -8  266.27   19.14
   2   9   9  456.24   27.55
   2   9   9  478.11   27.53
  -2   9  -9  490.18   26.62
  -2  -9  -9  513.24   28.75
   2   9  10  204.72   17.29
   2   9  10  231.27   17.97
  -2   9 -10  215.56   16.69
  -2  -9 -10  216.66   17.52
   2   9  11 1228.94   60.47
   2   9  11 1258.43   59.61
  -2   9 -11 1283.90   59.47
   2  -9  11 1282.93   56.33
  -2  -9 -11 1169.37   59.61
   2   9  12    3.93    8.20
  -2   9 -12    5.98    8.40
   2  -9  12   15.84    6.26
  -2  -9 -12   14.85    9.13
   2  -9  13  311.53   19.75
  -2  10  14   85.89   12.51
   2 -10 -14  101.10   10.75
  -2  10  13   16.17    8.59
   2  10 -13   11.94    9.54
   2 -10 -13   18.46    6.77
  -2  10  12 1216.12   57.39
   2 -10 -12 1200.38   54.98
   2  10 -11  534.51   30.26
  -2  10  11  491.36   28.92
  -2 -10  11  534.56   27.61
   2 -10 -11  518.49   27.10
  -2 -10  11  524.76   28.28
  -2  10  10  348.69   21.12
   2  10 -10  338.53   22.07
  -2 -10  10  319.67   19.18
  -2 -10  10  367.02   21.11
   2  10  -9  407.00   24.55
  -2  10   9  430.76   23.26
  -2 -10   9  379.07   23.23
  -2 -10   9  446.05   22.30
  -2  10   8   59.16    7.73
   2  10  -8   55.87    8.71
  -2 -10   8   35.35    7.94
  -2 -10   8   53.43    6.65
  -2  10   7  512.10   25.54
   2  10  -7  518.54   27.82
  -2 -10   7  484.13   25.57
   2 -10  -7  513.80   28.78
  -2 -10   7  510.49   27.65
  -2 -10   7  530.30   25.17
  -2  10   6    3.06    4.62
   2  10  -6    7.29    5.52
  -2 -10   6    3.55    4.32
   2 -10  -6    8.26    6.73
  -2 -10   6    4.27    4.99
   2  10  -5 1588.96   69.25
   2 -10  -5 1588.69   67.99
  -2 -10   5 1568.33   67.78
   2 -10  -5 1496.21   69.64
   2  10  -4 1181.76   51.65
   2 -10  -4 1190.87   52.53
   2 -10  -4 1125.68   50.85
   2 -10  -4 1083.13   47.60
  -2 -10   4 1204.35   50.89
   2 -10  -4 1062.30   50.47
   2  10  -3  605.35   29.93
   2  10  -3  579.71   26.37
  -2 -10   3  556.13   26.21
   2 -10  -3  533.07   29.37
   2 -10  -3  578.47   29.91
   2 -10  -3  613.37   25.96
  -2 -10   3  590.57   29.12
   2 -10  -3  629.08   29.15
   2  10  -2  221.47   15.09
   2  10  -2  220.15   13.00
   2 -10  -2  217.10   14.69
   2 -10  -2  231.12   14.25
   2 -10  -2  230.61   11.38
  -2 -10   2  249.41   14.90
  -2 -10   2  222.90   12.54
   2  10  -1 1846.05   76.72
   2 -10  -1 1846.65   73.91
  -2 -10   1 1647.93   77.14
   2 -10  -1 1799.22   77.40
  -2 -10   1 1841.40   75.93
   2 -10  -1 1819.79   76.72
   2  10   0  117.87    9.83
   2 -10   0   99.95    6.38
   2 -10   0   82.18    8.42
  -2 -10   0  106.08    8.58
   2 -10   0  101.29    8.60
  -2 -10   0   89.66    9.74
  -2 -10   0  122.08    9.30
   2  10   1   26.12    6.90
   2 -10   1   35.14    5.43
  -2 -10  -1   38.15    6.26
  -2 -10  -1   40.52    6.21
   2 -10   1   27.27    5.11
   2  10   2  539.25   27.26
  -2  10  -2  516.95   25.79
  -2 -10  -2  491.05   25.13
   2 -10   2  506.55   23.97
  -2 -10  -2  517.28   26.39
   2 -10   2  521.46   24.81
   2 -10   2  503.75   22.37
  -2  10  -3   87.47    8.67
   2  10   3   76.86    9.13
  -2 -10  -3   61.68    8.48
   2 -10   3   78.00    5.97
   2 -10   3   75.79    7.06
  -2 -10  -3   67.61    7.36
   2 -10   3   64.62    8.57
  -2 -10  -3   71.11    6.84
   2 -10   3   73.32    5.43
   2  10   4  173.50   13.90
  -2  10  -4  153.54   12.21
  -2 -10  -4  169.88    9.73
   2 -10   4  199.10   13.47
   2 -10   4  165.97   10.78
   2 -10   4  159.57    9.41
  -2 -10  -4  166.90   11.69
  -2 -10  -4  150.64   13.06
   2  10   5    2.70    6.46
  -2  10  -5    0.69    5.73
  -2 -10  -5   -3.60    6.17
   2 -10   5    0.70    5.67
  -2 -10  -5    0.61    4.82
  -2  10  -6  549.50   29.02
   2  10   6  608.28   31.19
  -2 -10  -6  570.08   31.00
   2 -10   6  573.84   29.06
  -2 -10  -6  548.51   28.13
   2  10   7  116.85   12.24
  -2  10  -7  102.63   10.31
   2 -10   7   96.41   10.24
  -2 -10  -7  106.46   10.03
  -2  10  -8  108.11   10.52
   2  10   8   90.52   10.87
   2  10   9   73.48   10.35
  -2  10  -9   70.01   10.02
  -2 -10  -9   45.63    9.73
  -2  10 -10  705.95   35.94
   2  10  10  654.88   36.70
   2  10  10  667.97   36.76
  -2 -10 -10  667.62   37.00
   2  10  11  312.02   23.05
  -2  10 -11  360.35   23.23
   2  10  11  369.43   24.65
  -2 -10 -11  332.36   23.82
   2 -10  11  346.37   20.07
  -2  10 -12  156.25   15.79
   2  10  12  162.41   17.17
   2 -10  12  156.05   12.88
   2 -10  13   84.77   10.33
  -2  11  14   -5.17    9.00
   2 -11 -14    7.38    7.07
   2  11 -13  278.83   22.31
  -2  11  13  309.66   21.59
   2 -11 -13  305.99   19.24
  -2  11  12   31.39    8.81
   2  11 -12   36.00   10.19
   2 -11 -12   21.79    7.16
   2  11 -11   95.97   12.46
  -2  11  11   74.03   11.10
  -2 -11  11   95.56    9.97
  -2 -11  11  102.00   11.54
   2 -11 -11  105.50   10.60
  -2  11  10  676.84   33.67
   2  11 -10  632.18   34.84
  -2 -11  10  600.82   33.03
  -2 -11  10  691.02   32.53
   2  11  -9   83.69   11.03
  -2  11   9   86.62    9.54
  -2 -11   9   92.15   10.51
  -2 -11   9   89.91    8.79
   2  11  -8  579.30   32.59
  -2  11   8  604.39   30.70
  -2 -11   8  656.47   32.69
  -2 -11   8  640.31   30.20
   2  11  -7  360.07   22.37
  -2 -11   7  377.81   20.44
  -2 -11   7  348.33   21.71
  -2 -11   7  359.16   19.33
   2  11  -6  176.55   14.79
  -2 -11   6  190.72   13.10
   2 -11  -6  197.31   15.77
  -2 -11   6  171.58   11.95
   2  11  -5    5.95    6.67
   2 -11  -5   -3.59    5.12
  -2 -11   5    6.17    5.54
   2 -11  -5    9.44    5.40
   2 -11  -5    5.59    6.96
   2  11  -4    4.90    6.22
   2 -11  -4    5.31    5.89
   2 -11  -4    6.08    3.28
   2 -11  -4    2.26    4.67
  -2 -11   4   -0.70    5.21
   2 -11  -4    1.48    5.25
   2  11  -3  320.19   16.19
   2  11  -3  304.93   19.44
   2 -11  -3  330.74   15.64
   2 -11  -3  320.47   19.50
  -2 -11   3  320.15   19.07
   2 -11  -3  355.89   20.47
   2 -11  -3  288.77   18.24
  -2 -11   3  316.44   16.11
   2  11  -2   69.02    7.11
  -2 -11   2   79.90    6.82
   2 -11  -2   74.10    8.61
   2 -11  -2   76.74    5.68
   2 -11  -2   85.75    8.17
  -2 -11   2   68.10    8.62
   2  11  -1   13.79    5.23
   2 -11  -1   14.18    2.96
   2 -11  -1   11.24    5.10
  -2 -11   1    9.23    6.21
   2 -11  -1    5.56    4.55
  -2 -11   1   14.67    4.23
   2  11   0  152.07   11.65
   2 -11   0  147.79   11.14
   2 -11   0  135.25   10.26
   2 -11   0  138.21    8.27
  -2 -11   0  150.76   10.72
  -2 -11   0  148.67   11.87
  -2 -11   0  149.70   10.96
   2  11   1  144.91   12.06
   2 -11   1  133.89   10.29
   2 -11   1  143.88   10.74
  -2 -11  -1  125.90   10.59
  -2 -11  -1  163.64   11.23
  -2 -11  -1  155.39   13.05
  -2  11  -2   74.59    8.42
   2  11   2   57.12    8.59
  -2 -11  -2   69.53    8.73
  -2 -11  -2   82.33    8.14
   2 -11   2   76.99    6.95
  -2 -11  -2   67.66    9.53
   2 -11   2   81.04    5.45
   2 -11   2   66.73    7.19
   2  11   3  301.86   19.12
  -2  11  -3  261.56   17.49
   2 -11   3  290.86   14.05
  -2 -11  -3  270.85   16.37
  -2 -11  -3  283.72   15.98
   2 -11   3  301.02   16.34
   2 -11   3  285.01   18.21
  -2 -11  -3  307.14   18.54
  -2  11  -4   29.56    7.31
   2  11   4   19.89    7.63
  -2 -11  -4   21.29    6.59
   2 -11   4   20.73    5.03
  -2 -11  -4   22.68    4.68
   2 -11   4    9.24    6.74
   2 -11   4   20.28    3.89
  -2 -11  -4   32.61    6.56
   2  11   5 1199.26   57.37
  -2  11  -5 1281.69   56.14
   2 -11   5 1241.72   56.03
   2 -11   5 1256.50   53.73
  -2 -11  -5 1236.55   54.79
  -2 -11  -5 1178.59   57.28
   2  11   6  128.04   12.49
  -2  11  -6  109.43   11.40
  -2 -11  -6  104.23   12.21
   2 -11   6  134.28   11.85
  -2 -11  -6  117.63   10.42
  -2  11  -7   -0.82    5.88
   2  11   7   -1.04    7.24
  -2 -11  -7   -0.73    5.92
  -2 -11  -7    4.38    7.63
   2 -11   7    2.33    6.23
   2  11   8   58.25   10.22
  -2  11  -8   47.42    9.05
   2 -11   8   64.02    9.21
  -2  11  -9  406.62   24.81
  -2  11 -10  174.32   15.44
   2  11  10  162.27   15.69
  -2 -11 -10  177.72   16.81
  -2  11 -11    1.13    7.94
   2  11  11    2.55    8.41
  -2 -11 -11    6.62    8.66
  -2  11 -12  128.33   14.68
   2 -11  12  157.28   12.35
  -2  12  13    8.58    8.91
   2 -12 -13    5.28    7.03
  -2  12  12  242.32   18.99
   2  12 -12  254.93   20.13
   2 -12 -12  232.93   16.52
   2  12 -11  110.94   13.69
  -2  12  11  119.65   12.61
  -2 -12  11  135.35   13.04
  -2 -12  11  115.24   11.07
   2 -12 -11  104.76   10.73
  -2  12  10    2.60    6.69
   2  12 -10   -4.48    8.26
  -2 -12  10   -2.77    6.82
  -2 -12  10    0.71    5.87
   2  12  -9  356.98   23.26
  -2  12   9  368.86   21.46
  -2 -12   9  365.44   22.59
  -2 -12   9  349.26   19.93
   2  12  -8    3.02    7.32
  -2 -12   8   -0.94    7.41
  -2 -12   8   -1.24    5.29
  -2 -12   8   -0.72    5.66
   2  12  -7   -3.92    7.07
  -2 -12   7    1.43    5.69
  -2 -12   7    3.49    4.70
   2  12  -6  597.21   33.18
  -2 -12   6  665.54   30.24
   2 -12  -6  599.57   32.21
  -2 -12   6  607.07   30.97
   2  12  -5  252.73   18.23
   2 -12  -5  283.56   19.13
  -2 -12   5  251.78   16.65
   2 -12  -5  224.66   16.52
   2 -12  -5  279.15   17.03
   2  12  -4   26.55    8.11
   2 -12  -4   37.24    5.03
   2 -12  -4   41.80    7.55
   2 -12  -4   43.13    7.61
   2 -12  -4   32.96    8.12
  -2 -12   4   46.58    8.08
   2  12  -3 2192.17   95.03
   2 -12  -3 2270.62   90.42
  -2 -12   3 2278.53   94.31
   2 -12  -3 2294.34   95.47
   2 -12  -3 2171.72   95.26
  -2 -12   3 2092.15   91.07
   2 -12  -3 2162.04   93.99
   2  12  -2 1618.11   69.35
   2 -12  -2 1571.01   72.19
   2 -12  -2 1684.92   67.89
   2 -12  -2 1724.91   71.82
   2 -12  -2 1621.67   73.60
  -2 -12   2 1571.26   71.65
  -2 -12   2 1647.09   69.41
   2  12  -1    5.78    4.87
  -2 -12   1    5.01    5.25
   2 -12  -1    0.62    2.86
   2 -12  -1    0.74    4.99
  -2 -12   1   -1.54    6.47
  -2 -12   1    0.55    3.73
   2 -12  -1    1.34    4.59
   2  12   0  684.32   32.71
   2 -12   0  646.75   32.03
  -2 -12   0  669.62   31.97
   2 -12   0  649.17   29.21
   2 -12   0  709.07   32.66
  -2 -12   0  697.72   33.94
  -2 -12   0  630.90   31.66
   2  12   1  880.59   44.40
   2 -12   1 1003.03   40.43
   2 -12   1  936.64   43.44
  -2 -12  -1  969.48   45.79
  -2 -12  -1  919.45   43.99
  -2 -12  -1  925.86   43.35
   2 -12   1  975.71   41.00
   2  12   2   63.45    9.07
   2 -12   2   59.94    7.16
  -2 -12  -2   63.15    7.77
   2 -12   2   61.49    5.12
  -2 -12  -2   63.15    8.61
  -2 -12  -2   60.45    9.54
  -2  12  -3    0.75    6.18
   2  12   3    0.90    6.72
   2 -12   3   -1.76    4.78
  -2 -12  -3   -0.62    4.99
  -2 -12  -3    8.66    6.90
   2 -12   3    0.84    7.84
  -2 -12  -3   -1.13    5.52
  -2 -12  -3   -0.86    6.11
   2 -12   3    1.78    2.86
   2  12   4  755.79   39.64
  -2  12  -4  724.46   37.98
   2 -12   4  767.72   34.19
   2 -12   4  845.27   39.34
  -2 -12  -4  845.84   35.64
  -2 -12  -4  758.28   36.92
   2 -12   4  796.74   36.56
  -2 -12  -4  800.87   39.93
  -2 -12  -4  787.38   40.19
  -2  12  -5  254.07   18.26
   2  12   5  276.70   19.83
   2 -12   5  298.94   15.07
   2 -12   5  291.67   18.80
  -2 -12  -5  279.56   17.06
  -2 -12  -5  264.83   20.20
   2 -12   5  276.53   16.42
  -2 -12  -5  336.22   20.86
   2  12   6   39.86    9.51
  -2  12  -6   24.57    7.59
   2 -12   6   44.64    8.95
  -2 -12  -6   34.14    6.67
  -2 -12  -6   37.46    9.29
  -2  12  -7 1019.57   50.43
   2  12   7 1160.53   53.17
  -2 -12  -7 1054.34   52.71
  -2 -12  -7 1079.40   49.52
   2 -12   7 1078.60   50.30
   2  12   8  698.40   36.55
  -2  12  -8  626.79   34.51
  -2 -12  -8  679.72   37.22
   2 -12   8  654.29   34.04
  -2  12  -9   21.99    8.51
   2  12   9   20.04    8.73
  -2  12 -11  203.95   17.38
  -2  13  13  874.96   46.44
   2 -13 -13  898.39   43.30
  -2  13  12   12.30    8.58
   2  13 -11  135.37   14.62
   2 -13 -11  110.66   11.13
  -2 -13  11  119.44   11.53
  -2 -13  11  110.31   12.57
   2  13 -10  277.52   20.54
  -2 -13  10  265.54   19.10
  -2 -13  10  274.54   17.23
   2  13  -9   -7.82    8.92
  -2 -13   9    5.52    5.48
  -2 -13   9   -1.00    7.04
   2  13  -8  112.28   13.03
  -2 -13   8  122.18   11.19
  -2 -13   8   88.55   11.94
  -2 -13   8  112.74   10.34
   2  13  -7   14.65    8.14
  -2 -13   7   27.64    7.04
  -2 -13   7   14.07    5.67
   2 -13  -7   10.86    6.81
   2  13  -6  305.83   21.22
  -2 -13   6  344.72   18.51
  -2 -13   6  343.05   19.91
   2 -13  -6  285.47   19.84
   2  13  -5  114.71   12.61
  -2 -13   5  146.13   12.40
   2 -13  -5  144.03   12.60
   2 -13  -5  136.79   12.23
   2  13  -4  581.51   31.30
  -2 -13   4  594.07   29.97
   2 -13  -4  575.80   30.24
   2 -13  -4  569.46   26.31
   2 -13  -4  536.70   29.69
  -2 -13   3   28.11    7.48
   2 -13  -3   34.22    4.34
  -2 -13   3   24.83    4.83
   2 -13  -3   25.68    7.37
   2 -13  -3   25.25    6.64
  -2 -13   2  553.54   29.36
  -2 -13   2  561.05   26.93
   2 -13  -2  554.66   25.28
   2 -13  -2  572.55   29.10
   2 -13  -2  565.43   31.09
   2 -13  -1  227.25   11.73
   2 -13  -1  202.73   14.52
  -2 -13   1  221.65   16.00
  -2 -13   1  208.73   13.53
  -2 -13   1  222.70   14.68
   2  13   0   10.51    6.15
  -2 -13   0    7.34    5.06
   2 -13   0   13.72    3.48
   2 -13   0    6.93    4.67
  -2 -13   0    9.68    6.92
  -2 -13   0   19.52    6.43
   2  13   1  233.51   15.85
  -2 -13  -1  229.29   14.52
   2 -13   1  186.43   13.76
   2 -13   1  213.28   11.90
  -2 -13  -1  217.86   14.74
  -2 -13  -1  231.53   16.67
   2 -13   1  222.46   11.44
   2  13   2 2494.05  104.89
  -2 -13  -2 2470.59  102.53
   2 -13   2 2448.64  102.64
  -2 -13  -2 2523.09  106.13
  -2 -13  -2 2287.51  103.81
   2 -13   2 2442.60   99.15
  -2  13  -3  243.12   16.73
   2  13   3  222.11   17.23
   2 -13   3  217.20   14.75
  -2 -13  -3  261.68   18.83
  -2 -13  -3  228.54   16.94
  -2 -13  -3  254.40   15.33
  -2 -13  -3  222.80   14.86
   2 -13   3  230.41   12.37
   2 -13   3  236.38   17.65
   2  13   4  211.09   16.88
  -2  13  -4  202.88   15.63
  -2 -13  -4  169.62   15.43
  -2 -13  -4  204.12   12.92
   2 -13   4  216.88   11.47
   2 -13   4  194.31   10.15
  -2 -13  -4  188.73   13.90
   2 -13   4  249.35   16.88
   2 -13   4  211.21   13.72
  -2 -13  -4  222.30   17.40
   2  13   5  132.17   13.68
  -2  13  -5  131.93   12.94
   2 -13   5  109.64   12.42
   2 -13   5  131.85   10.24
  -2 -13  -5  163.17   14.97
  -2 -13  -5  132.47   11.02
  -2 -13  -5   92.32   12.92
   2  13   6  366.43   24.15
  -2  13  -6  353.08   22.70
  -2 -13  -6  381.23   21.60
   2 -13   6  398.16   23.14
  -2 -13  -6  396.99   24.54
  -2 -13  -6  356.52   24.18
  -2  13  -7  352.16   23.53
   2  13   7  398.72   25.45
  -2 -13  -7  379.21   22.37
  -2 -13  -7  401.21   25.53
  -2 -13  -7  400.59   25.95
   2 -13   7  405.27   23.69
   2  13   8  572.78   32.63
  -2  13  -8  531.74   30.57
   2 -13   8  571.62   30.42
  -2 -13  -8  569.83   33.39
  -2  13  -9   92.48   12.46
  -2 -13  -9  132.38   14.90
  -2  13 -10  214.42   17.32
  -2  13 -11  265.45   20.25
   2 -14 -12   37.94    8.08
  -2 -14  11    0.84    6.63
   2 -14 -11   -3.24    6.90
   2  14 -10   -4.99    9.00
  -2 -14  10   -3.17    8.13
  -2 -14  10    1.54    6.09
   2  14  -9  337.66   23.57
  -2 -14   9  367.45   20.48
  -2 -14   9  342.48   22.92
   2  14  -8    3.42    8.74
   2 -14  -8    9.80    7.37
  -2 -14   8    4.07    5.55
  -2 -14   8   12.25    7.02
   2  14  -7  233.52   18.70
  -2 -14   7  266.52   17.45
  -2 -14   7  253.66   15.55
   2 -14  -7  212.74   17.47
   2  14  -6  272.09   19.91
  -2 -14   6  284.51   16.74
  -2 -14   6  266.14   18.03
   2 -14  -6  290.49   19.50
   2  14  -5   23.37    9.13
   2 -14  -5   21.51    6.84
  -2 -14   5   23.53    7.72
   2 -14  -5   22.35    6.93
   2 -14  -4  282.06   19.62
   2 -14  -4  340.97   16.65
  -2 -14   4  305.04   19.72
   2 -14  -4  307.06   20.05
   2 -14  -3  103.38    7.34
   2 -14  -3   86.86    9.94
  -2 -14   3   94.98    8.06
  -2 -14   3  112.96   11.37
   2 -14  -3   95.37   10.83
   2 -14  -2  489.98   26.42
   2 -14  -2  498.56   22.50
   2 -14  -2  462.52   28.29
  -2 -14   2  485.94   24.19
  -2 -14   2  462.26   25.57
  -2 -14   2  448.44   26.45
  -2 -14   1  229.00   15.45
  -2 -14   1  237.04   14.85
   2 -14  -1  245.77   12.59
   2 -14  -1  224.95   15.73
  -2 -14   1  237.57   17.19
  -2 -14   0    6.41    4.92
   2 -14   0   -2.24    5.51
   2 -14   0    2.16    2.93
  -2 -14   0   -0.69    5.96
  -2 -14   0    2.81    7.53
  -2 -14  -1   96.82    9.46
  -2 -14  -1   75.86    9.46
   2 -14   1   86.03    6.78
   2 -14   1   97.30    6.78
   2 -14   1  102.21    9.49
  -2 -14  -1  103.50   12.10
   2  14   2  130.68   12.85
  -2 -14  -2  146.65   11.60
  -2 -14  -2  142.35   13.04
  -2 -14  -2  143.29   14.39
   2 -14   2  123.96    8.95
   2 -14   2  147.07   11.41
   2 -14   2  131.35    8.33
   2  14   3  747.28   38.70
  -2 -14  -3  729.46   38.39
   2 -14   3  745.70   32.74
   2 -14   3  701.63   32.99
   2 -14   3  766.83   36.20
  -2 -14  -3  842.92   40.90
  -2 -14  -3  709.40   35.90
  -2 -14  -3  790.00   36.35
   2 -14   3  873.34   39.99
   2  14   4  356.78   23.60
  -2  14  -4  398.07   23.21
   2 -14   4  360.24   23.58
  -2 -14  -4  376.24   21.30
   2 -14   4  356.54   17.05
  -2 -14  -4  421.95   25.43
   2 -14   4  401.52   21.15
   2 -14   4  373.04   18.29
  -2 -14  -4  396.19   24.64
  -2 -14  -4  392.35   20.39
   2  14   5    5.56    7.34
  -2  14  -5    3.76    6.74
  -2 -14  -5    8.15    5.92
  -2 -14  -5   11.68    7.77
   2 -14   5   -2.92    8.21
   2 -14   5    7.24    5.32
  -2 -14  -5    2.35    8.41
  -2  14  -6   78.51   10.88
  -2 -14  -6   67.96    8.69
  -2 -14  -6   56.19   11.02
   2 -14   6   65.10   10.25
  -2 -14  -6   80.83   12.15
  -2  14  -7   24.90    8.13
  -2 -14  -7   30.71    7.37
  -2 -14  -7   35.62   10.66
   2 -14   7   40.98    9.64
  -2 -14  -7   23.18    9.87
  -2  14  -8  253.68   19.08
   2 -14   8  257.87   18.45
  -2 -14  -8  245.95   20.62
  -2 -14  -8  281.30   21.24
  -2  14  -9    3.32    7.66
  -2  14 -10    2.37    7.35
  -2 -15  11  218.82   16.29
  -2 -15  10   52.79    8.32
   2  15  -9   81.16   11.75
   2 -15  -9   80.03   11.68
  -2 -15   9   62.77    9.29
   2  15  -8 1704.63   79.74
  -2 -15   8 1744.48   75.46
  -2 -15   8 1778.38   77.05
   2 -15  -8 1717.02   79.08
   2  15  -7   28.38    9.41
  -2 -15   7   36.26    8.07
  -2 -15   7   34.82    6.94
   2 -15  -7   16.73    7.68
   2  15  -6   12.74    8.56
  -2 -15   6   21.41    5.77
   2 -15  -6    7.53    6.38
  -2 -15   6   24.27    7.55
   2  15  -5  509.42   31.97
  -2 -15   5  580.74   30.79
   2 -15  -5  542.66   31.19
   2 -15  -5  634.18   31.52
  -2 -15   5  583.78   28.51
   2 -15  -4  107.60    8.00
   2 -15  -4   93.59   10.84
   2 -15  -4   93.58   10.78
  -2 -15   4   96.90   11.47
  -2 -15   3    0.53    4.21
   2 -15  -3    4.68    6.13
   2 -15  -3   11.66    3.62
  -2 -15   3   -4.55    6.88
   2 -15  -3   -5.40    6.31
  -2 -15   2  436.97   24.11
   2 -15  -2  412.16   26.58
  -2 -15   2  448.21   23.02
   2 -15  -2  459.91   21.03
   2 -15  -2  430.00   25.01
  -2 -15   2  453.12   26.01
  -2 -15   1  135.66   11.59
  -2 -15   1  146.22   13.07
  -2 -15   1  122.34   10.29
   2 -15  -1  129.67   11.75
   2 -15  -1  124.46    8.40
   2 -15   0  634.36   32.65
   2 -15   0  666.51   29.37
  -2 -15   0  637.50   32.48
  -2 -15   0  637.41   34.47
  -2 -15   0  658.85   32.69
  -2 -15  -1  210.65   14.71
   2 -15   1  222.51   12.24
   2 -15   1  189.27   14.38
  -2 -15  -1  241.76   17.80
  -2 -15  -1  213.80   15.39
   2 -15   1  212.01   11.56
   2 -15   2  333.77   15.89
  -2 -15  -2  310.07   19.17
   2 -15   2  304.22   18.97
  -2 -15  -2  327.76   22.52
  -2 -15  -2  317.83   20.09
  -2 -15  -2  286.77   20.10
   2 -15   2  340.75   16.65
  -2 -15  -3  399.90   24.53
   2 -15   3  363.69   21.44
   2 -15   3  399.18   18.44
  -2 -15  -3  364.74   21.71
   2 -15   3  390.28   24.85
  -2 -15  -3  384.41   21.70
   2 -15   3  385.53   19.15
  -2 -15  -3  389.74   25.25
   2 -15   3  360.67   18.54
  -2 -15  -4  176.11   16.78
   2 -15   4  177.93   13.59
   2 -15   4  191.16   11.06
   2 -15   4  187.04    9.75
  -2 -15  -4  214.11   13.82
   2 -15   4  209.33   17.58
  -2 -15  -4  186.35   17.38
  -2 -15  -4  184.44   13.80
  -2  15  -5   -2.01    8.54
  -2 -15  -5    1.24    8.15
   2 -15   5   -6.29    8.97
   2 -15   5    4.24    5.17
  -2 -15  -5   -1.24    8.84
  -2 -15  -5   -4.67    6.00
  -2  15  -6   32.82    9.05
  -2 -15  -6   49.80    8.26
  -2 -15  -6   33.03   10.49
   2 -15   6   38.98   10.09
  -2 -15  -6   48.15   10.47
  -2  15  -7   -8.47    8.55
  -2 -15  -7    1.74    6.34
   2 -15   7    1.02    7.69
  -2 -15  -7    1.39    8.39
  -2 -15  -7   -3.86    9.04
  -2  15  -8   59.52   10.79
  -2  15  -9   -5.78    7.43
  -2 -16   9   49.55    8.04
   2 -16  -8   65.73   11.73
  -2 -16   8   96.37    9.95
   2  16  -7  630.43   36.40
  -2 -16   7  644.76   34.05
  -2 -16   7  677.71   32.38
   2 -16  -7  649.36   36.04
   2  16  -6   16.01    8.19
  -2 -16   6    3.74   10.01
   2 -16  -6    5.72    6.95
  -2 -16   6    0.66    5.22
  -2 -16   6   -1.82    6.63
   2 -16  -5  383.06   24.54
  -2 -16   5  402.89   21.69
   2 -16  -5  388.90   23.75
  -2 -16   5  397.66   23.81
   2 -16  -4 1047.00   51.11
  -2 -16   4 1090.92   51.11
   2 -16  -4 1062.57   51.44
   2 -16  -3  112.49    7.93
  -2 -16   3   99.74   10.14
  -2 -16   3  113.85   12.43
   2 -16  -3  129.37   12.85
   2 -16  -3   99.36   11.51
  -2 -16   2  238.81   15.85
   2 -16  -2  236.00   18.43
   2 -16  -2  217.14   12.31
  -2 -16   2  220.48   17.20
   2 -16  -2  211.36   16.11
  -2 -16   2  220.45   14.13
  -2 -16   1  637.87   32.57
   2 -16  -1  668.69   29.58
   2 -16  -1  681.10   37.90
  -2 -16   1  684.09   33.48
  -2 -16   1  674.91   35.64
   2 -16  -1  648.64   34.01
  -2 -16   0   -1.51    5.84
  -2 -16   0   -4.26    7.91
   2 -16   0   -2.87    3.51
   2 -16   0   -2.67    4.00
   2 -16   0   -6.02    5.91
  -2 -16   0    3.21    4.37
   2 -16   1  134.22   11.91
  -2 -16  -1  133.99   12.66
   2 -16   1  135.54    8.57
  -2 -16  -1  134.68   11.70
   2 -16   1  152.21    9.08
  -2 -16  -1  133.68   14.35
   2 -16   2  712.26   30.87
  -2 -16  -2  710.57   37.94
   2 -16   2  673.58   30.04
   2 -16   2  677.71   34.41
  -2 -16  -2  679.23   33.96
   2 -16   2  683.16   31.85
  -2 -16  -2  687.12   35.13
  -2 -16  -2  646.12   35.50
   2 -16   3   -1.31    3.82
   2 -16   3   -4.71   10.16
  -2 -16  -3    1.11    7.23
  -2 -16  -3    4.60    6.94
   2 -16   3    0.79    5.53
  -2 -16  -3    1.26    9.58
   2 -16   3   -4.77    4.10
   2 -16   3    3.06    3.66
  -2 -16  -3   -1.53    6.75
  -2 -16  -4   15.72    8.51
  -2 -16  -4   17.33    6.60
   2 -16   4   15.01    9.45
  -2 -16  -4   16.83    9.88
   2 -16   4   19.94    6.37
  -2 -16  -5  133.53   15.27
   2 -16   5  108.77   13.33
  -2 -16  -5   92.39   10.96
   2 -16   5  121.34   10.90
  -2 -16  -5  110.96   14.26
  -2  16  -6    7.63    8.46
  -2 -16  -6    8.57    6.73
  -2 -16  -6    4.18    8.96
  -2  16  -7    8.93    8.01
  -2 -16  -7   -0.91    7.09
  -2  16  -8   19.64    8.72
  -2 -17   7  134.71   11.56
  -2 -17   6  137.37   11.31
   2 -17  -6  133.03   14.05
   2 -17  -5   49.53    9.75
   2 -17  -5   49.66    9.33
  -2 -17   5   38.01    9.11
  -2 -17   5   56.99    7.50
  -2 -17   4   39.88    9.46
   2 -17  -4   49.74    9.14
   2 -17  -4   50.86    9.71
  -2 -17   4   39.80    7.32
  -2 -17   3   65.23    8.94
  -2 -17   3   89.07   11.18
   2 -17  -3   64.14    9.78
   2 -17  -3   61.16   10.21
  -2 -17   2   46.33   10.14
  -2 -17   2   47.73    8.08
  -2 -17   2   40.48    6.50
   2 -17  -2   48.29    9.87
   2 -17  -2   21.57    6.85
  -2 -17   1   12.50    5.74
  -2 -17   1   18.25    5.39
  -2 -17   1   36.87    9.40
   2 -17  -1   19.28    8.60
   2 -17  -1   24.40    6.96
  -2 -17   0    0.79    5.35
  -2 -17   0   -0.84    4.97
   2 -17   0    5.24    4.64
   2 -17   0    0.91    5.51
  -2 -17   0   -9.10    8.10
   2 -17   1   14.26    6.50
  -2 -17  -1   17.26    6.73
   2 -17   1   15.87    5.15
  -2 -17  -1   10.33    6.01
  -2 -17  -1    9.57    8.42
  -2 -17  -2  166.91   14.21
  -2 -17  -2  142.66   13.32
   2 -17   2  146.30   13.15
  -2 -17  -2  167.64   16.51
  -2 -17  -2  160.74   12.87
   2 -17   3   47.68   11.20
  -2 -17  -3   38.42   10.74
  -2 -17  -3   55.07    8.63
   2 -17   3   43.22    8.09
  -2 -17  -3   46.11   10.12
  -2 -17  -4  102.53   12.99
  -2 -17  -4  116.07   11.48
   2 -17   4  121.95   11.10
   2 -17   4  128.99   15.24
   2 -17   5  534.98   28.26
  -2 -17  -5  567.24   28.98
  -2 -17  -5  479.16   31.77
  -2 -17  -6    7.17    7.12
   2 -18  -4   44.64    9.58
   2 -18  -4   77.71   10.84
   2 -18  -3   15.12    7.68
   2 -18  -3   12.94    7.42
   2 -18  -2   -2.80    8.01
  -2 -18   2   -0.79    5.58
   2 -18  -2   -1.00    6.69
   2 -18  -2    1.03    6.28
  -2 -18   1    6.40    5.98
   2 -18  -1   -3.11    9.18
   2 -18  -1   21.96    6.04
   2 -18  -1    8.95    6.29
   2 -18   0   10.04    9.25
  -2 -18   0   11.45    6.12
  -2 -18   0   23.19    6.56
   2 -18   0   16.43    6.86
  -2 -18  -1   19.17    7.28
   2 -18   1   30.93    7.31
  -2 -18  -1   35.20    7.75
   2 -18   2  180.62   14.56
  -2 -18  -2  172.70   13.73
  -2 -18  -2  172.66   15.44
   2 -18   3   19.25    7.19
  -2 -18  -3   24.00    9.29
   2 -18   4  495.53   27.16
   2 -19  -2    1.45    8.36
   2 -19  -1   -8.04    9.68
   3   0 -17  286.09   21.28
  -3   0  16   44.69    8.85
   3   0 -16   42.85    7.62
   3   0 -16   33.23   10.37
  -3   0  15  733.50   38.07
   3   0 -15  785.32   39.11
   3   0 -14   17.36    7.35
   3   0 -14    6.23    7.81
   3   0 -13    4.99    6.45
   3   0 -13   -0.81    6.44
   3   0 -12  301.96   19.32
   3   0 -12  347.84   19.77
   3   0 -11  755.05   34.02
   3   0 -11  787.28   34.70
   3   0 -10 1030.96   44.93
   3   0 -10 1084.90   45.63
   3   0  -9  333.23   17.73
   3   0  -9  316.58   17.70
   3   0  -9  324.87   17.40
   3   0  -8    4.04    3.68
   3   0  -8   -3.36    3.90
   3   0  -8    0.43    3.80
   3   0  -7 3966.12  163.73
  -3   0   7 4155.18  163.94
   3   0  -7 4112.85  164.41
   3   0  -7 4034.24  163.79
   3   0  -6 1457.05   60.10
   3   0  -6 1498.29   60.67
  -3   0   6 1410.60   60.15
  -3   0   5 4741.15  191.37
   3   0  -5 4828.49  191.01
   3   0  -4 1445.38   59.96
  -3   0   4 1537.63   60.57
   3   0  -3 1042.87   42.39
   3   0  -2 9284.93  367.37
   3   0  -1  427.88   17.13
  -3   0   1  368.65   18.57
  -3   0   0   69.34    5.78
   3   0   0   74.39    5.65
  -3   0   0   76.23    5.17
   3   0   1 1978.84   79.41
  -3   0  -1 1968.88   79.29
   3   0   1 1922.41   79.53
  -3   0  -2 1806.35   73.56
   3   0   2 1861.79   74.10
   3   0   2 1756.17   73.71
  -3   0  -3 7883.46  317.05
   3   0   3 7906.34  317.25
   3   0   3 8117.49  317.40
   3   0   410536.40  408.07
  -3   0  -4 9854.65  408.14
   3   0   410356.40  408.18
  -3   0  -5    8.60    4.42
   3   0   5   16.81    4.62
   3   0   6  109.50    8.88
  -3   0  -6  104.28    8.96
   3   0   7 1782.22   78.27
  -3   0  -7 1668.34   77.46
  -3   0  -8   86.34    9.44
   3   0   8   98.28    9.87
   3   0   8  114.08   10.04
   3   0   9  255.69   16.04
   3   0   9  241.50   16.76
  -3   0  -9  283.78   16.93
  -3   0 -10   -5.63    5.68
   3   0  10    2.68    5.78
  -3   0 -10    2.20    5.75
   3   0  10    1.68    6.18
  -3   0 -11  589.15   30.33
   3   0  11  639.53   32.04
   3   0  11  578.89   29.53
  -3   0 -11  554.05   29.67
  -3   0 -12  212.04   16.96
  -3   0 -12  228.85   16.44
   3   0  12  253.03   16.13
   3   0  12  261.04   18.23
  -3   0 -13   19.92    8.50
   3   0  13   15.80    7.95
   3   0  13   15.84    6.39
  -3   0 -14   -1.93    6.68
   3   0  14    4.53    8.07
  -3   0 -14   11.04    8.62
   3   1 -17   64.39   12.21
   3  -1 -17   68.75   11.36
  -3   1  16  110.88   12.08
   3   1 -16  133.65   10.91
   3   1 -16  106.40   13.81
   3  -1 -16  120.24   13.45
   3  -1 -16  113.54   12.07
   3  -1 -16  137.53   12.46
   3   1 -15   27.16    7.10
  -3   1  15   31.93    7.69
   3   1 -15   19.22    9.38
   3  -1 -15   26.29    7.91
   3  -1 -15   32.53    9.13
   3   1 -14  129.15   13.77
  -3   1  14  133.28   12.21
   3  -1 -14  148.57   12.92
   3  -1 -14  138.94   12.39
   3   1 -13  176.58   15.20
  -3   1  13  207.51   14.29
   3  -1 -13  203.08   14.59
   3  -1 -13  184.55   13.84
   3   1 -12   89.60   10.95
   3  -1 -12   85.84    9.37
   3  -1 -12   89.58    9.58
   3  -1 -12   67.02    8.61
   3   1 -11   17.43    5.24
   3   1 -11   26.48    7.33
   3  -1 -11   20.04    6.24
   3  -1 -11   26.04    6.30
   3  -1 -11   30.81    7.09
   3   1 -10   34.43    5.76
   3   1 -10   28.06    7.10
   3  -1 -10   46.00    6.80
   3  -1 -10   51.77    6.89
   3  -1 -10   35.04    6.17
   3   1  -9  235.59   15.02
   3   1  -9  253.18   13.76
   3  -1  -9  220.07   14.23
   3  -1  -9  240.42   14.51
   3  -1  -9  286.94   14.47
   3   1  -8  587.54   26.12
   3   1  -8  572.22   27.36
   3  -1  -8  583.78   26.28
  -3  -1   8  531.15   26.39
   3  -1  -8  574.76   26.98
   3  -1  -8  576.31   26.94
   3   1  -7 1438.60   57.14
  -3  -1   7 1261.76   56.31
   3  -1  -7 1391.34   56.93
   3  -1  -7 1299.09   56.66
   3  -1  -7 1342.25   55.98
  -3   1   6 9337.17  361.68
   3   1  -6 9195.43  361.93
   3  -1  -6 9884.43  362.04
   3  -1  -6 8369.93  360.93
  -3  -1   6 8993.65  361.78
   3   1  -5   93.18    6.12
  -3   1   5   72.19    5.49
   3  -1  -5   77.58    5.22
   3  -1  -5   92.58    6.09
  -3  -1   5   78.07    5.84
  -3  -1   5   76.45    5.36
   3   1  -4  197.95   10.29
  -3   1   4  195.98   10.12
  -3  -1   4  221.11   10.25
   3  -1  -4  223.36    9.60
  -3   1   3 9684.01  360.59
   3   1  -3 8811.90  360.76
  -3  -1   3 8792.46  360.49
   3   1  -2  125.44    6.46
  -3  -1   2  119.04    6.37
   3   1  -1  947.26   38.51
  -3  -1   1  964.05   38.47
   3  -1  -1  878.67   39.67
  -3   1   0  651.46   27.36
  -3  -1   0  678.38   27.90
  -3  -1   0  672.40   28.30
   3  -1   0  629.41   28.85
   3   1   1   88.51    5.51
  -3   1  -1   98.92    5.54
   3   1   1   80.11    6.34
  -3  -1  -1  102.26    6.48
   3  -1   1   94.67    5.78
   3   1   2 1484.47   59.81
   3   1   2 1389.04   60.80
   3   1   2 1414.82   60.69
  -3   1  -2 1448.60   59.95
  -3  -1  -2 1511.05   60.61
   3  -1   2 1534.25   60.62
   3  -1   2 1486.00   60.19
   3   1   3 1440.00   59.35
   3   1   3 1320.21   59.00
   3  -1   3 1388.51   58.68
  -3  -1  -3 1418.53   59.54
  -3  -1  -3 1464.78   58.98
   3  -1   3 1469.83   58.80
   3   1   4  691.14   32.28
  -3  -1  -4  736.51   31.94
   3  -1   4  760.26   31.78
  -3  -1  -4  683.49   32.45
   3  -1   4  719.00   31.94
   3   1   5 1699.25   72.39
   3  -1   5 1737.32   72.04
  -3  -1  -5 1710.62   72.70
   3   1   6    7.78    5.03
   3  -1   6    4.13    3.91
  -3  -1  -6    3.98    4.49
   3   1   7 1326.89   57.16
   3   1   7 1351.08   56.90
   3  -1   7 1248.65   56.37
  -3  -1  -7 1252.38   56.87
  -3   1  -8 1503.01   66.60
   3   1   8 1490.23   68.16
   3   1   8 1617.50   67.92
   3  -1   8 1550.84   66.69
   3  -1   8 1619.04   67.98
  -3  -1  -8 1582.34   68.04
  -3   1  -9 1024.72   47.15
   3   1   9 1100.46   48.03
   3   1   9  961.63   48.43
  -3  -1  -9 1046.39   48.14
   3  -1   9 1074.94   47.02
   3  -1   9 1076.28   48.33
   3   1  10  610.67   32.54
   3   1  10  652.03   31.58
  -3   1 -10  576.18   30.45
   3  -1  10  657.50   32.27
   3  -1  10  639.56   30.57
  -3  -1 -10  616.88   31.76
   3   1  11    2.85    6.42
  -3   1 -11   18.51    6.28
   3   1  11    7.57    6.64
   3  -1  11   10.50    6.54
   3  -1  11    4.46    5.95
  -3  -1 -11    1.58    5.68
  -3  -1 -11    5.76    6.54
   3   1  12  161.54   12.86
   3   1  12  145.48   14.16
  -3   1 -12  147.59   12.46
  -3  -1 -12  133.20   13.06
   3  -1  12  143.58   13.48
  -3  -1 -12  155.87   13.31
  -3  -1 -12  123.45   11.80
   3  -1  12  159.01   12.06
  -3   1 -13    6.12    6.41
   3   1  13    2.46    6.61
   3   1  13    1.10    7.55
  -3   1 -13   -2.09    8.63
   3  -1  13    5.09    7.71
  -3  -1 -13   10.67    7.61
  -3  -1 -13    4.58    6.04
   3  -1  13   -0.69    5.66
  -3  -1 -13    3.59    6.62
   3   1  14   24.70    9.27
  -3   1 -14   29.35    7.81
  -3  -1 -14   30.98    9.10
   3  -1  14   38.24    9.44
  -3  -1 -14   49.01    9.12
   3  -2 -17   40.97    9.65
   3  -2 -17   42.66    8.09
  -3   2  16    0.99    7.01
   3  -2 -16    4.73    8.09
   3  -2 -16   -2.97    7.01
   3   2 -15  466.17   28.23
  -3   2  15  431.37   25.63
   3   2 -15  478.89   23.76
   3  -2 -15  436.32   25.49
   3  -2 -15  463.94   26.03
  -3   2  14  413.65   23.30
   3   2 -14  374.04   24.63
   3  -2 -14  394.30   22.86
   3  -2 -14  401.38   22.56
   3   2 -13   12.90    8.91
  -3   2  13   22.40    6.03
   3  -2 -13   28.95    7.04
   3  -2 -13   30.17    7.10
  -3   2  12 2385.30  103.71
   3   2 -12 2373.48  105.23
   3  -2 -12 2562.90  102.92
   3  -2 -12 2404.56  104.08
   3  -2 -12 2530.56  103.78
   3   2 -11  120.30    9.61
   3   2 -11  131.69   12.49
   3  -2 -11  136.19   11.53
   3  -2 -11  147.39   11.14
   3  -2 -11  139.12   10.33
   3   2 -10    3.64    6.73
   3   2 -10   14.35    4.32
   3  -2 -10    7.78    5.70
   3  -2 -10   15.83    4.76
   3   2  -9 3314.15  134.53
   3   2  -9 3173.43  131.74
   3  -2  -9 3315.38  134.02
   3  -2  -9 3261.17  133.24
   3   2  -8  168.79    9.67
   3   2  -8  165.02   11.85
   3  -2  -8  177.75   11.05
   3  -2  -8  164.61   11.19
   3   2  -7  293.05   16.45
   3  -2  -7  351.34   17.00
   3  -2  -7  355.02   17.40
   3   2  -6 1238.47   52.63
  -3  -2   6 1256.71   52.22
   3  -2  -6 1268.71   52.62
   3   2  -5  496.16   23.18
  -3  -2   5  522.08   23.15
   3  -2  -5  545.06   23.12
   3   2  -4   24.70    3.99
  -3   2   4   22.95    3.08
  -3  -2   4   19.39    3.31
   3  -2  -4   22.54    3.01
  -3   2   3    0.34    3.69
   3   2  -3    0.23    3.19
  -3   2   3    2.27    1.94
  -3  -2   3    4.01    2.84
   3   2  -2  727.59   31.68
  -3   2   2  771.01   30.49
  -3  -2   2  727.83   31.45
   3   2  -1  916.09   38.08
  -3  -2   1  876.46   37.91
   3  -2  -1  924.52   36.79
  -3   2   0 2920.55  115.54
  -3   2   0 2997.76  114.97
   3  -2   0 2800.48  117.50
  -3  -2   0 2872.91  116.12
  -3  -2   0 2629.65  116.56
  -3   2  -1 1189.45   47.96
  -3   2  -1 1282.92   48.92
  -3   2  -1 1168.70   47.52
   3  -2   1 1152.05   48.07
  -3  -2  -1 1208.50   47.95
  -3  -2  -1 1090.50   49.16
  -3   2  -2 1064.79   43.05
  -3  -2  -2  985.59   42.96
   3  -2   2 1017.44   42.03
  -3  -2  -2  985.13   43.54
   3   2   3 2349.35   96.20
  -3   2  -3 2137.01   95.88
  -3  -2  -3 2477.56   96.87
   3  -2   3 2411.15   95.18
  -3  -2  -3 2316.06   95.71
   3  -2   3 2375.59   95.17
  -3   2  -4   49.31    6.41
   3  -2   4   56.17    5.21
   3  -2   4   61.98    5.79
  -3  -2  -4   62.14    6.09
  -3  -2  -4   62.05    6.79
  -3   2  -5  918.75   42.93
  -3  -2  -5 1014.17   43.70
  -3  -2  -5  948.14   42.44
   3  -2   5  904.81   42.15
   3  -2   5 1045.64   41.69
   3  -2   6 2066.27   92.30
  -3  -2  -6 2167.92   93.37
  -3   2  -7    5.24    6.03
  -3   2  -7    5.97    4.57
   3   2   7   10.27    5.68
   3   2   7    9.38    5.57
   3  -2   7   10.25    4.64
  -3  -2  -7    4.72    5.46
  -3   2  -8    8.81    4.99
   3   2   8    5.30    6.18
   3   2   8   10.51    6.65
  -3   2  -8    3.61    6.21
   3  -2   8   12.83    5.30
  -3  -2  -8    5.82    5.75
   3  -2   8    8.40    4.54
   3   2   9    5.89    6.65
  -3   2  -9    7.30    4.85
   3   2   9   12.57    6.52
   3  -2   9   12.12    5.09
   3  -2   9    9.96    5.40
  -3  -2  -9   12.36    6.69
   3   2  10  859.28   42.61
  -3   2 -10  834.47   40.27
   3   2  10  866.62   41.44
   3  -2  10  859.87   41.62
  -3  -2 -10  905.78   42.23
   3  -2  10  895.46   39.76
   3   2  11   79.64   10.34
  -3   2 -11   63.26    8.56
   3   2  11   94.88   10.76
   3  -2  11   82.03    9.69
   3  -2  11   80.81    8.18
  -3  -2 -11   72.71   10.06
  -3  -2 -11   63.98    8.95
  -3   2 -12  125.50   11.28
   3   2  12  115.18   11.76
   3   2  12  119.06   13.11
  -3  -2 -12  110.80   11.83
   3  -2  12  136.43   12.82
   3  -2  12  122.86   10.38
  -3  -2 -12  132.80   12.66
  -3   2 -13  580.32   32.18
   3   2  13  668.90   35.51
   3   2  13  668.11   33.34
   3  -2  13  650.90   34.21
  -3  -2 -13  592.80   33.11
  -3  -2 -13  573.85   33.03
  -3   2 -14  101.44   11.39
   3  -2  14  127.51   13.50
  -3  -2 -14  126.36   12.72
   3  -3 -17    1.04    7.19
   3  -3 -17   -1.01    7.68
  -3   3  16  448.02   26.61
   3  -3 -16  493.95   26.80
   3  -3 -16  431.41   26.14
  -3   3  15  327.85   21.53
   3   3 -15  340.25   18.05
   3  -3 -15  355.53   21.11
   3  -3 -15  362.02   21.61
   3   3 -14  561.59   25.76
  -3   3  14  508.29   28.64
   3  -3 -14  539.85   27.81
   3  -3 -14  527.41   28.55
  -3   3  13  187.39   14.35
   3  -3 -13  201.32   14.27
   3  -3 -13  195.47   13.71
  -3   3  12  372.62   21.29
   3  -3 -12  387.10   22.42
   3  -3 -12  386.11   21.49
  -3   3  11 1769.20   75.90
   3  -3 -11 1837.30   75.89
   3  -3 -11 1684.55   76.76
  -3   3  10  625.44   30.69
   3   3 -10  634.71   28.55
   3  -3 -10  611.55   31.49
   3  -3 -10  677.03   30.80
   3   3  -9    7.75    3.58
   3  -3  -9   10.13    5.83
   3  -3  -9    3.64    4.36
   3   3  -8 3324.94  131.62
   3  -3  -8 3334.69  133.49
   3  -3  -8 3087.18  134.22
  -3  -3   7  523.99   25.01
   3  -3  -7  584.28   26.34
   3  -3  -7  533.03   25.15
   3  -3  -6   24.03    4.09
  -3  -3   6   30.21    4.81
   3  -3  -6   27.74    4.74
  -3  -3   5 4052.04  163.16
   3  -3  -5 4052.84  162.40
  -3   3   4 1779.03   71.03
   3   3  -4 1521.42   69.96
  -3  -3   4 1713.78   69.67
   3  -3  -4 1770.03   68.97
   3   3  -3  604.98   28.15
  -3   3   3  677.48   29.42
   3  -3  -3  652.68   26.60
  -3  -3   3  640.91   27.85
   3   3  -2 2432.69   95.38
  -3  -3   2 2475.43   95.25
   3   3  -1 3158.35  129.67
   3   3  -1 3057.55  129.44
   3  -3  -1 3478.16  128.08
  -3  -3   1 3202.71  129.57
   3  -3  -1 3001.53  128.47
  -3   3   0   99.13    5.28
   3   3   0  113.51    7.27
   3  -3   0  103.00    6.38
   3  -3   0  129.39    5.38
  -3  -3   0  101.46    7.04
   3  -3   0   92.55    4.87
  -3   3  -1  281.40   14.33
  -3   3  -1  312.08   13.21
   3  -3   1  288.39   12.93
   3  -3   1  303.10   13.84
  -3   3  -2  149.55    9.10
  -3   3  -2  154.61    7.65
   3  -3   2  141.41    7.73
  -3   3  -3 2507.06  106.28
  -3   3  -3 2623.28  108.12
  -3  -3  -3 2741.67  108.99
   3  -3   3 2715.76  106.83
   3  -3   3 2689.21  106.70
  -3   3  -4  699.94   34.62
  -3   3  -4  834.37   33.40
   3  -3   4  697.85   33.15
   3  -3   4  788.94   32.76
  -3  -3  -4  768.03   35.23
  -3   3  -5  358.77   16.63
  -3   3  -5  289.70   17.83
   3  -3   5  291.15   16.47
  -3  -3  -5  307.24   18.11
   3  -3   5  347.07   15.77
   3   3   6 2191.26   87.34
  -3   3  -6 2299.91   85.53
   3  -3   6 2088.60   85.55
  -3  -3  -6 1996.42   87.09
   3   3   7  733.13   35.29
  -3   3  -7  730.37   33.51
  -3   3  -7  712.05   35.81
   3  -3   7  733.19   34.11
  -3  -3  -7  752.43   35.79
  -3   3  -8  313.81   19.24
  -3   3  -8  305.30   17.09
   3   3   8  301.07   18.57
   3  -3   8  288.23   17.24
   3  -3   8  320.24   16.31
  -3  -3  -8  268.01   18.22
  -3   3  -9  906.78   40.32
  -3   3  -9  866.96   42.74
   3   3   9  904.72   41.95
   3  -3   9  807.49   38.84
  -3  -3  -9  844.58   41.82
   3  -3   9  935.82   41.18
   3   3  10 1116.49   52.71
  -3   3 -10 1148.86   51.16
   3  -3  10 1183.82   52.23
   3  -3  10 1148.66   49.52
  -3  -3 -10 1075.01   52.63
   3   3  11   59.77    9.11
  -3   3 -11   68.49    8.42
   3  -3  11   70.64    9.15
  -3  -3 -11   69.76    9.92
   3  -3  11   74.55    7.43
  -3   3 -12  549.27   30.03
   3   3  12  519.10   32.24
  -3   3 -12  671.29   31.57
   3   3  12  580.09   31.51
  -3  -3 -12  610.27   31.79
  -3  -3 -12  598.34   31.87
   3  -3  12  602.43   31.70
   3  -3  12  625.65   28.64
  -3   3 -13  294.62   18.81
   3   3  13  261.52   20.73
  -3   3 -13  286.32   18.50
   3   3  13  278.36   19.18
   3  -3  13  270.07   19.30
  -3  -3 -13  272.52   18.92
  -3  -3 -13  300.51   19.82
  -3   3 -14  262.99   17.50
  -3   3 -14  222.63   16.84
   3  -3  14  260.26   18.60
  -3  -3 -14  228.63   17.74
  -3  -3 -15  186.69   16.62
   3  -4 -17   -3.32    9.17
   3  -4 -17   10.76    8.57
   3   4 -16  100.54   12.58
  -3   4  16   88.09   11.08
   3  -4 -16  101.58   11.25
   3  -4 -16   86.60   10.65
   3   4 -15  686.94   31.95
  -3   4  15  738.17   37.33
   3   4 -15  750.30   38.63
   3  -4 -15  801.82   36.63
   3  -4 -15  713.19   36.46
  -3   4  14  226.67   16.28
   3   4 -14  223.11   12.29
   3  -4 -14  203.28   15.52
   3  -4 -14  248.52   15.67
  -3   4  13  129.59   11.49
   3   4 -13  125.55    8.31
   3  -4 -13  131.30   11.38
  -3   4  12  444.11   24.50
   3  -4 -12  464.35   25.71
   3  -4 -12  437.83   23.71
  -3   4  11    5.38    5.28
   3  -4 -11    0.83    5.94
   3  -4 -11    5.05    5.27
  -3   4  10    3.05    4.65
  -3  -4  10    7.02    5.20
   3  -4 -10   -4.60    6.39
   3  -4 -10    8.55    4.90
  -3   4   9 1244.09   51.91
   3   4  -9 1166.57   48.83
   3  -4  -9 1089.70   52.49
  -3  -4   9 1140.44   51.28
   3  -4  -9 1246.71   51.52
   3   4  -8  446.95   19.17
  -3   4   8  423.24   21.64
   3  -4  -8  433.71   22.68
  -3  -4   8  399.95   21.05
   3  -4  -8  427.43   21.21
  -3  -4   8  446.02   21.56
  -3   4   7  581.32   26.75
  -3  -4   7  593.87   26.83
   3  -4  -7  628.65   27.98
   3  -4  -7  507.13   25.87
  -3   4   6 4030.92  164.42
  -3   4   6 3863.50  163.09
   3  -4  -6 4208.10  163.05
   3  -4  -6 4049.83  164.35
  -3  -4   6 4095.78  163.91
  -3   4   5  413.21   19.52
  -3   4   5  453.86   21.32
  -3  -4   5  413.08   19.98
   3  -4  -5  435.04   19.45
  -3   4   4   37.19    5.73
  -3   4   4   38.56    3.75
   3  -4  -4   40.86    3.76
  -3  -4   4   45.46    4.97
  -3   4   3  851.79   38.17
   3   4  -3  854.00   35.89
  -3   4   3  857.91   34.99
   3  -4  -3  833.01   34.86
  -3  -4   3  876.93   36.80
   3  -4  -3  900.53   37.93
   3   4  -2 1033.79   41.73
   3   4  -2  915.53   42.31
  -3  -4   2 1022.97   42.30
   3   4  -1  445.82   20.93
   3   4  -1  431.35   21.32
  -3  -4   1  461.82   21.35
   3  -4  -1  482.70   19.82
   3   4   0 5947.66  236.70
  -3   4   0 5876.39  235.14
   3  -4   0 5947.81  234.95
   3  -4   0 5965.66  235.92
  -3  -4   0 5790.67  236.83
  -3  -4   0 5965.61  236.73
  -3   4  -1 1940.06   79.97
   3   4   1 1859.20   81.63
  -3   4  -1 1981.90   79.16
   3  -4   1 1978.88   80.69
   3  -4   1 2031.60   79.26
   3  -4   1 1995.82   79.59
  -3   4  -2 5091.96  200.59
  -3   4  -2 5078.62  200.98
   3  -4   2 5013.13  200.62
   3  -4   2 4942.35  201.65
  -3   4  -3 1701.46   68.57
  -3   4  -3 1640.61   66.37
  -3   4  -3 1566.25   66.24
   3  -4   3 1613.09   66.42
  -3   4  -4   11.85    4.86
  -3   4  -4   12.67    3.47
  -3   4  -4   12.64    3.31
  -3  -4  -4   12.33    5.07
   3  -4   4   13.97    2.91
   3  -4   4   10.27    3.32
  -3   4  -5  568.99   26.76
  -3   4  -5  636.90   29.59
  -3   4  -5  611.27   26.89
  -3  -4  -5  565.05   29.02
   3  -4   5  615.51   25.93
   3  -4   5  537.33   27.00
   3   4   6  756.61   36.66
  -3   4  -6  788.63   37.40
  -3   4  -6  756.28   34.47
  -3   4  -6  806.15   34.78
   3  -4   6  778.87   34.74
  -3  -4  -6  709.92   36.33
   3   4   7  559.24   27.81
  -3   4  -7  546.91   25.71
  -3   4  -7  532.55   25.34
   3  -4   7  563.35   25.84
  -3  -4  -7  567.20   27.90
  -3   4  -8    1.85    7.07
  -3   4  -8   34.41    5.89
  -3   4  -8   19.94    5.62
   3   4   8   23.01    6.88
  -3  -4  -8   23.44    6.91
   3  -4   8   26.89    4.86
   3  -4   8   29.39    5.69
  -3   4  -9 1825.70   78.90
  -3   4  -9 1811.01   75.24
   3   4   9 1731.53   77.09
   3  -4   9 1819.62   75.78
   3  -4   9 1846.41   73.18
  -3  -4  -9 1794.65   77.48
  -3   4 -10   -0.75    5.35
   3   4  10    3.51    6.51
  -3   4 -10    8.78    8.81
  -3   4 -10    7.42    5.33
   3  -4  10    8.04    5.87
   3  -4  10    4.50    4.15
  -3  -4 -10    2.71    5.86
  -3   4 -11    6.50    6.71
   3   4  11    5.49    7.18
  -3   4 -11    5.88    5.60
   3  -4  11    1.67    4.01
   3  -4  11    3.99    5.76
  -3  -4 -11   -2.85    6.16
   3   4  12    3.81    8.08
  -3   4 -12    1.60    5.89
  -3   4 -12    6.10    6.92
   3  -4  12   -4.34    6.14
  -3  -4 -12    6.98    8.01
  -3   4 -13  914.93   42.66
   3   4  13  848.88   42.66
  -3   4 -13  817.39   41.05
   3  -4  13  842.36   42.14
  -3  -4 -13  833.71   42.96
  -3   4 -14    0.94    6.40
  -3   4 -14    8.89    7.56
  -3  -4 -14    1.10    7.75
   3  -4  14    3.04    7.16
  -3  -4 -15    1.16    7.63
   3  -5 -17   32.77   10.15
   3  -5 -17   66.73   10.29
  -3   5  16   -1.04    6.88
   3  -5 -16   -0.95    6.66
   3  -5 -16    0.86    7.05
  -3   5  15  377.70   23.57
   3   5 -15  412.81   25.73
   3  -5 -15  400.12   22.63
   3  -5 -15  363.88   22.71
   3   5 -14   -3.34    7.59
  -3   5  14   -1.79    6.74
   3   5 -14    2.41    2.57
   3  -5 -14    5.68    6.36
  -3   5  13  526.16   27.70
   3   5 -13  502.58   22.15
   3  -5 -13  584.32   27.40
  -3   5  12   99.90   10.12
   3   5 -12   99.21    5.98
   3  -5 -12   89.80   11.11
   3  -5 -12  112.10    9.94
  -3   5  11  137.20   11.11
   3   5 -11  125.07    7.10
  -3  -5  11  140.33   11.26
   3  -5 -11  148.57   10.74
   3  -5 -11  147.01   13.40
  -3   5  10   47.40    6.93
  -3   5  10   56.55    8.14
  -3  -5  10   38.19    6.22
   3  -5 -10   35.59    7.61
   3  -5 -10   41.32    6.27
   3   5  -9 1138.22   48.90
  -3   5   9 1376.30   54.58
  -3   5   9 1138.73   52.55
   3  -5  -9 1249.15   52.29
  -3  -5   9 1219.04   52.38
   3  -5  -9 1281.01   54.77
  -3  -5   9 1199.43   52.39
  -3   5   8  125.81    9.65
   3   5  -8  132.13    6.80
  -3   5   8  144.51   11.10
  -3  -5   8  126.36    9.32
   3  -5  -8  154.16    9.85
  -3  -5   8  127.91    9.83
   3  -5  -8  126.01   10.80
  -3   5   7  149.61   10.60
  -3   5   7  174.14   11.81
  -3  -5   7  189.05   11.79
   3  -5  -7  174.67   10.62
   3  -5  -7  190.84   12.51
  -3  -5   7  192.48   11.03
  -3   5   6 1936.57   81.53
  -3   5   6 1862.31   79.79
  -3  -5   6 1963.70   80.39
  -3  -5   6 1888.75   81.09
   3  -5  -6 2026.46   79.80
  -3   5   5  447.93   23.30
  -3   5   5  475.20   21.17
   3   5  -5  481.01   20.35
   3  -5  -5  455.55   21.01
   3   5  -4 2685.09  105.83
  -3   5   4 2758.82  105.68
  -3   5   4 2755.10  108.93
  -3  -5   4 2537.37  107.21
   3  -5  -4 2461.47  105.52
  -3   5   3 6047.39  242.56
   3   5  -3 6144.17  243.70
   3  -5  -3 6143.25  242.55
   3  -5  -3 6327.89  246.00
  -3  -5   3 6013.84  244.86
   3   5  -2  374.40   17.39
   3  -5  -2  359.49   15.15
   3  -5  -2  392.92   19.66
   3  -5  -2  404.49   17.19
  -3  -5   2  371.45   18.32
   3   5  -1 1881.15   79.14
  -3  -5   1 1930.08   79.31
  -3  -5   1 1998.42   79.98
   3  -5  -1 1921.63   78.25
  -3   5   0 5261.06  213.41
  -3  -5   0 5501.52  215.09
   3  -5   0 5324.78  213.22
  -3  -5   0 5436.51  215.11
  -3   5  -1  318.72   15.30
  -3  -5  -1  314.92   16.88
   3  -5   1  336.94   14.00
   3  -5   1  310.94   15.87
   3  -5   1  324.53   14.76
  -3  -5  -1  325.08   16.90
  -3   5  -2 1710.19   67.39
  -3   5  -2 1662.23   68.50
   3  -5   2 1584.92   69.03
  -3   5  -3   84.08    6.08
   3   5   3   91.32    7.91
  -3   5  -3   79.01    5.40
   3  -5   3   71.54    6.44
  -3   5  -4  832.50   36.13
   3   5   4  800.27   37.87
  -3   5  -4  852.84   35.87
   3  -5   4  844.25   35.15
   3  -5   4  814.12   36.03
  -3   5  -5   43.41    7.50
   3   5   5   54.21    6.74
  -3   5  -5   50.53    5.61
  -3   5  -5   51.84    5.59
   3  -5   5   65.12    6.31
  -3  -5  -5   39.35    7.21
   3  -5   5   54.93    4.42
   3   5   6  559.00   28.41
   3   5   6  541.80   28.80
  -3   5  -6  533.31   26.17
  -3   5  -6  588.80   26.76
  -3   5  -6  560.15   29.57
   3  -5   6  602.41   26.93
  -3  -5  -6  555.13   28.93
   3   5   7  933.97   44.99
  -3   5  -7  993.95   43.12
  -3   5  -7  947.49   42.64
  -3   5  -7 1019.01   46.84
   3   5   7  951.99   44.82
   3  -5   7  975.98   42.79
  -3  -5  -7  879.28   44.69
  -3   5  -8   69.01   11.69
  -3   5  -8  101.32    8.95
   3   5   8  108.08   10.96
   3   5   8   87.55   10.60
  -3   5  -8  109.25    9.81
   3  -5   8   97.06    6.94
  -3  -5  -8   96.41   10.60
   3  -5   8  115.63    9.50
   3   5   9    0.88    6.44
   3   5   9    2.83    6.68
  -3   5  -9   10.23    5.14
  -3   5  -9    2.17    5.88
  -3   5  -9   -4.54    9.01
   3  -5   9    4.53    5.29
  -3  -5  -9    2.70    7.06
   3  -5   9    5.12    3.37
   3   5  10  367.32   21.51
  -3   5 -10  367.38   19.65
  -3   5 -10  279.63   19.24
  -3   5 -10  318.80   22.88
   3   5  10  290.48   21.01
   3  -5  10  338.73   19.34
   3  -5  10  319.54   15.84
  -3  -5 -10  319.96   21.22
   3   5  11  875.58   41.33
  -3   5 -11  810.25   39.97
  -3   5 -11  898.70   44.49
  -3   5 -11  782.22   38.62
   3  -5  11  825.86   39.06
  -3  -5 -11  796.73   40.87
   3   5  12  589.41   32.58
  -3   5 -12  634.35   31.47
  -3   5 -12  605.66   31.99
  -3  -5 -12  539.72   31.89
   3  -5  12  592.50   31.14
  -3   5 -13  154.99   13.49
   3   5  13  122.81   13.14
  -3   5 -13  132.21   12.28
   3  -5  13  100.19   11.57
  -3  -5 -13  123.01   13.51
  -3   5 -14   28.71    9.19
  -3   5 -14   40.87    8.13
   3  -5  14   10.89    6.96
  -3  -5 -14   23.19    8.94
   3  -6 -16   59.66    9.69
  -3   6  15   11.03    7.05
  -3   6  15   15.84    7.91
   3   6 -15   12.84    8.96
   3  -6 -15    3.51    6.86
  -3   6  14 1465.96   62.39
  -3   6  14 1313.41   61.85
   3  -6 -14 1424.91   60.85
   3   6 -13  647.99   35.91
  -3   6  13  748.17   34.82
   3  -6 -13  716.60   33.36
  -3   6  12    7.27    6.12
  -3   6  12    5.45    7.21
   3   6 -12    6.00    7.48
   3  -6 -12    7.56    5.43
  -3   6  11  143.08   12.11
  -3   6  11  146.77   13.71
   3   6 -11  143.26   13.27
  -3  -6  11  152.02   11.84
   3  -6 -11  165.52   11.73
   3  -6 -11  163.35   13.92
  -3   6  10 1090.96   53.77
  -3   6  10 1343.20   55.88
  -3  -6  10 1269.16   53.90
   3  -6 -10 1088.51   55.46
  -3  -6  10 1209.84   53.88
   3  -6 -10 1295.86   53.62
  -3   6   9  141.55   12.03
  -3   6   9  127.39   10.51
  -3  -6   9  140.95   10.75
   3  -6  -9  130.45   12.00
   3  -6  -9  151.00   10.27
  -3  -6   9  142.38   10.20
  -3   6   8   63.67    8.26
  -3   6   8   50.20    6.57
  -3  -6   8   47.11    6.19
   3  -6  -8   49.22    7.81
  -3  -6   8   52.44    6.77
   3  -6  -8   56.50    6.33
  -3   6   7 2460.18  100.67
   3   6  -7 2231.99   95.53
  -3   6   7 2617.56   99.08
  -3  -6   7 2587.08   99.02
   3  -6  -7 2580.10   98.61
  -3  -6   7 2566.65  100.27
   3  -6  -7 2280.58  100.39
   3   6  -6  724.33   31.31
  -3   6   6  759.82   35.44
  -3   6   6  770.03   33.29
  -3  -6   6  771.21   33.90
   3  -6  -6  823.65   33.31
  -3  -6   6  723.87   34.93
  -3   6   5  301.01   14.81
   3   6  -5  315.27   14.14
  -3   6   4 3251.78  132.85
   3   6  -4 3435.14  133.22
   3  -6  -4 3460.47  135.97
   3  -6  -4 3113.84  135.01
  -3   6   3 1165.79   48.52
   3   6  -3 1215.61   49.80
   3  -6  -3 1228.23   52.23
  -3  -6   2 3384.90  148.20
   3  -6  -2 3808.14  150.09
   3  -6  -2 3785.63  147.30
  -3  -6   1 1950.45   85.50
  -3  -6   1 2078.14   84.77
   3  -6  -1 2112.53   84.05
  -3   6   0 3130.63  130.50
   3  -6   0 3315.74  130.37
  -3  -6   0 3436.61  132.05
  -3  -6   0 3080.33  132.02
  -3   6  -1 8287.76  347.50
   3  -6   1 8958.45  347.03
   3  -6   1 8662.91  348.46
  -3  -6  -1 8461.59  349.06
  -3  -6  -1 9074.28  349.41
  -3  -6  -1 9069.25  349.51
  -3   6  -2   -1.67    3.42
   3  -6   2    0.50    2.30
  -3  -6  -2   -1.86    4.25
  -3  -6  -2   -2.16    4.32
   3  -6   2    0.40    3.56
  -3   6  -3  128.42    8.37
   3  -6   3  120.38    8.89
  -3  -6  -3  129.11    9.18
  -3   6  -4 1829.68   72.44
  -3   6  -4 1689.25   73.13
   3   6   4 1771.46   75.05
   3  -6   4 1775.10   73.98
  -3  -6  -4 1720.31   74.14
  -3   6  -5   14.59    4.19
   3   6   5   16.45    5.29
  -3   6  -5   14.86    3.72
  -3  -6  -5   21.33    5.36
   3  -6   5   14.45    2.70
   3   6   6  218.38   15.71
  -3   6  -6  233.72   13.93
   3   6   6  255.44   15.58
  -3   6  -6  233.04   13.48
   3  -6   6  258.43   13.84
  -3  -6  -6  220.25   14.27
  -3  -6  -6  215.38   15.67
   3   6   7 1211.06   54.12
  -3   6  -7 1269.57   52.47
   3   6   7 1171.80   54.49
  -3   6  -7 1022.46   51.03
  -3  -6  -7 1214.13   53.10
   3  -6   7 1252.12   51.86
  -3  -6  -7 1205.10   54.71
   3   6   8  599.83   31.98
  -3   6  -8  547.34   29.06
   3   6   8  622.89   32.14
  -3   6  -8  690.62   30.85
   3  -6   8  608.02   26.25
  -3  -6  -8  585.25   31.89
   3  -6   8  615.61   29.38
  -3   6  -9  133.21   11.03
   3   6   9  144.04   13.34
  -3   6  -9  155.55   12.60
   3   6   9  133.06   13.27
  -3  -6  -9  144.30   12.84
   3  -6   9  133.15    7.59
   3  -6   9  129.99   10.72
  -3   6 -10  196.29   15.59
   3   6  10  216.92   17.47
  -3   6 -10  254.08   15.74
   3   6  10  219.09   16.82
  -3  -6 -10  193.08   16.35
   3  -6  10  237.84   15.20
  -3   6 -11   22.80    7.16
   3   6  11    8.23    8.36
   3   6  11   25.35    8.85
  -3   6 -11   18.11    8.08
   3  -6  11   28.30    7.24
  -3  -6 -11   28.22    8.48
  -3   6 -12  286.57   19.82
   3   6  12  257.49   19.99
   3   6  12  267.80   21.04
  -3   6 -12  304.33   18.91
  -3  -6 -12  250.22   19.45
   3  -6  12  252.74   17.85
  -3   6 -13   59.58   10.49
  -3   6 -13   77.59    9.68
   3   6  13   72.89   11.50
   3   6  13   70.90   11.75
   3  -6  13   46.07    9.00
  -3  -6 -13   48.26   10.59
   3   7 -15  109.91   14.44
  -3   7  15  112.25   12.48
   3  -7 -15  134.92   12.51
  -3   7  14   45.49    9.26
   3   7 -14   47.30   10.77
  -3   7  14   37.82    9.40
   3  -7 -14   28.88    7.42
  -3   7  13   23.10    8.01
   3   7 -13   25.72    9.23
  -3   7  13   27.26    9.21
   3  -7 -13   27.22    7.15
  -3   7  12  181.20   15.18
  -3   7  12  171.98   13.77
   3   7 -12  167.71   14.96
   3  -7 -12  165.08   12.65
   3   7 -11   75.43   10.01
  -3   7  11   99.06   11.54
  -3   7  11   57.94    8.67
   3  -7 -11   50.82    9.30
   3  -7 -11   75.82    8.20
  -3  -7  11   64.84    8.23
  -3   7  10    3.51    5.67
  -3   7  10    1.64    6.73
   3   7 -10   -0.83    6.21
   3  -7 -10    4.03    4.93
   3  -7 -10   -0.95    7.20
  -3  -7  10    0.66    5.57
  -3  -7  10   -1.22    5.12
  -3   7   9  550.08   28.18
   3   7  -9  526.36   29.01
  -3   7   9  596.16   29.81
  -3  -7   9  609.55   27.99
   3  -7  -9  582.73   27.56
  -3  -7   9  587.63   28.73
   3  -7  -9  547.00   30.28
  -3   7   8   38.34    6.19
  -3   7   8   44.43    7.94
  -3  -7   8   38.10    6.71
  -3  -7   8   40.46    5.64
   3  -7  -8   43.18    5.58
   3  -7  -8   28.66    6.98
  -3   7   7    4.38    3.52
  -3   7   7    2.04    6.01
  -3  -7   7    3.14    5.55
  -3  -7   7    4.27    3.77
  -3   7   6 2357.80   96.56
  -3   7   5   33.68    4.10
   3  -7  -5   32.28    6.41
  -3   7   4  308.76   14.74
   3  -7  -4  313.31   17.23
   3  -7  -4  310.89   17.35
   3  -7  -3 4542.52  185.23
   3  -7  -3 4544.67  183.87
  -3  -7   2  218.92   12.25
   3  -7  -2  235.88   14.96
   3  -7  -2  244.70   13.20
   3  -7  -2  230.98   12.51
  -3  -7   1  227.45   11.43
   3  -7  -1  172.32    7.77
   3  -7  -1  212.87   10.79
  -3  -7   0 1991.63   73.64
  -3  -7   0 1942.33   73.13
   3  -7   0 1748.40   68.84
   3  -7   0 1922.29   71.46
  -3  -7   0 1687.26   72.98
   3  -7   0 1597.19   68.91
  -3   7  -1   61.82    5.91
   3  -7   1   66.73    6.69
  -3  -7  -1   57.61    6.73
   3  -7   1   68.96    5.32
  -3  -7  -1   74.73    7.70
  -3  -7  -1   73.55    7.14
   3   7   2   16.63    5.79
  -3   7  -2   11.30    4.20
  -3  -7  -2   15.11    4.51
  -3  -7  -2   11.35    5.41
   3  -7   2   15.50    4.48
  -3  -7  -2   12.77    5.02
   3  -7   2   13.12    2.77
  -3   7  -3  277.66   14.59
   3   7   3  274.45   16.50
   3  -7   3  254.46   13.30
  -3  -7  -3  244.95   14.78
   3  -7   3  275.91   14.99
  -3  -7  -3  264.59   16.10
  -3   7  -4  810.53   37.24
   3   7   4  824.82   39.83
  -3  -7  -4  858.62   38.13
   3  -7   4  855.26   37.88
  -3   7  -5  497.87   24.56
   3   7   5  474.76   26.04
  -3  -7  -5  515.57   25.42
   3  -7   5  513.53   25.31
   3  -7   5  523.22   22.03
   3   7   6   -3.68    5.56
  -3   7  -6   -2.63    4.55
  -3  -7  -6    5.59    4.45
  -3  -7  -6   -0.84    5.75
   3   7   7  552.70   28.88
   3   7   7  530.16   29.24
  -3   7  -7  547.63   26.99
  -3  -7  -7  547.12   27.57
  -3  -7  -7  542.11   29.28
   3  -7   7  523.22   22.77
   3  -7   7  568.73   26.32
  -3   7  -8  453.81   23.89
   3   7   8  411.65   25.32
   3   7   8  460.14   25.53
   3  -7   8  442.26   22.53
  -3  -7  -8  412.02   24.98
  -3   7  -9  263.33   17.36
   3   7   9  247.69   18.45
   3   7   9  259.73   18.77
   3  -7   9  285.25   16.22
  -3  -7  -9  244.02   18.39
   3   7  10  344.08   22.99
   3   7  10  338.68   22.57
  -3   7 -10  356.76   21.79
   3  -7  10  355.12   19.79
  -3  -7 -10  294.38   21.40
   3   7  11  111.79   13.40
   3   7  11  106.11   12.96
  -3   7 -11   88.68   12.24
   3  -7  11  133.84   11.33
  -3  -7 -11  144.04   14.10
   3   7  12   35.56    9.95
   3   7  12   37.93   10.62
  -3   7 -12   40.84   10.19
  -3  -7 -12   27.69    9.18
   3  -7  12   51.55    8.64
   3   7  13   23.16    9.04
  -3   7 -13   36.73    9.46
  -3  -7 -13   16.96    8.12
   3  -7  13   30.31    8.55
  -3   8  15   37.10    9.79
   3  -8 -15   27.91    7.25
  -3   8  14    2.12    7.70
   3   8 -14   10.75    9.44
  -3   8  14    9.20    8.26
   3  -8 -14    6.67    6.47
  -3   8  13  239.05   18.00
   3   8 -13  268.44   20.22
  -3   8  13  202.99   17.61
   3  -8 -13  259.02   16.53
  -3   8  12 1006.85   51.15
   3   8 -12 1156.56   53.89
  -3   8  12 1088.05   52.41
  -3  -8  12 1126.62   50.83
   3  -8 -12 1128.59   50.12
  -3   8  11  157.51   13.88
   3   8 -11  168.28   14.02
  -3   8  11   98.17   11.18
  -3  -8  11  138.53   11.25
   3  -8 -11  146.01   11.23
  -3  -8  11  135.76   11.62
   3  -8 -11  109.96   12.80
   3   8 -10    0.87    6.19
  -3   8  10   -0.86    7.07
  -3   8  10   -2.20    5.85
  -3  -8  10    1.87    4.99
   3  -8 -10   -2.35    4.93
   3  -8 -10   12.97    6.95
  -3  -8  10    5.61    5.82
  -3   8   9 2150.85   88.54
   3   8  -9 2025.76   89.57
   3  -8  -9 1880.21   90.26
  -3  -8   9 2124.87   87.85
  -3  -8   9 2044.49   88.67
   3  -8  -9 2196.30   87.52
  -3   8   8   11.87    4.78
   3   8  -8   11.06    5.99
  -3  -8   8    5.53    5.86
   3  -8  -8    3.35    4.45
  -3  -8   8    3.70    4.37
   3   8  -7   11.28    6.11
  -3   8   7   11.36    4.61
  -3  -8   7   11.68    4.19
  -3  -8   7    7.69    5.88
  -3   8   6    8.37    3.87
   3   8  -6    7.37    1.86
   3  -8  -6    5.78    5.97
  -3   8   5  963.50   41.24
   3   8  -5  993.62   40.59
   3  -8  -5  899.85   44.00
   3   8  -4  195.24   10.94
   3  -8  -4  201.88   13.38
   3  -8  -4  193.32   13.03
   3  -8  -3   65.10    7.76
   3  -8  -3   56.76    6.43
   3  -8  -3   51.53    5.95
   3  -8  -2  685.93   28.12
   3  -8  -2  650.09   30.69
   3  -8  -2  683.53   33.69
   3  -8  -2  711.73   31.61
  -3  -8   2  676.00   30.55
   3   8  -1 1109.30   47.38
   3  -8  -1 1039.82   43.20
   3  -8  -1 1114.01   46.82
  -3  -8   1 1075.12   46.48
   3  -8  -1 1148.21   46.41
   3   8   0  535.13   25.46
  -3  -8   0  563.36   24.80
   3  -8   0  485.29   20.56
   3  -8   0  519.50   23.59
  -3  -8   0  561.95   25.24
   3  -8   0  539.23   23.51
   3  -8   0  473.30   20.78
  -3   8  -1   17.03    4.71
   3   8   1   17.16    5.69
  -3  -8  -1   16.65    4.96
   3  -8   1   14.58    3.44
   3  -8   1   19.09    1.98
  -3  -8  -1   11.87    4.99
   3   8   2  546.46   26.66
  -3   8  -2  511.12   24.20
  -3  -8  -2  556.60   26.06
   3  -8   2  455.73   23.18
  -3  -8  -2  477.61   26.02
   3  -8   2  509.93   24.98
  -3  -8  -2  524.30   25.07
  -3   8  -3 4346.60  167.57
   3   8   3 4334.26  170.12
   3  -8   3 4314.48  168.13
  -3  -8  -3 4391.70  168.21
  -3  -8  -3 3780.06  164.00
  -3  -8  -3 4286.25  169.44
   3  -8   3 4368.37  166.12
   3   8   4  722.69   36.16
  -3   8  -4  760.61   34.02
   3  -8   4  783.59   34.69
  -3  -8  -4  715.74   34.20
  -3  -8  -4  687.50   35.66
   3   8   5  889.90   43.78
  -3   8  -5  886.04   41.18
   3  -8   5  983.93   42.04
   3  -8   5  910.90   37.81
  -3  -8  -5  932.13   41.85
  -3   8  -6  915.00   42.81
   3   8   6  970.14   44.81
  -3  -8  -6  975.77   43.68
   3   8   7    2.55    6.13
  -3   8  -7    1.89    5.32
  -3  -8  -7   -1.40    5.07
  -3  -8  -7    5.70    6.52
  -3   8  -8  282.42   17.84
   3   8   8  289.35   19.78
   3   8   8  297.64   19.31
  -3  -8  -8  280.94   19.68
   3  -8   8  299.05   16.72
   3   8   9  157.16   14.74
   3   8   9  156.90   14.40
  -3   8  -9  167.97   13.39
  -3  -8  -9  158.48   14.48
   3  -8   9  128.62   11.09
   3   8  10  382.20   26.33
  -3   8 -10  453.80   25.80
   3   8  10  495.08   27.32
   3  -8  10  416.12   23.10
  -3  -8 -10  445.54   27.07
  -3   8 -11  170.93   15.36
   3   8  11  195.69   17.65
   3   8  11  183.02   16.10
   3  -8  11  186.93   13.61
  -3  -8 -11  176.56   15.97
   3   8  12   56.90   12.07
   3   8  12   51.08   10.20
   3  -8  12   49.40    8.43
  -3  -8 -12   35.27    9.94
  -3   8 -13  404.03   25.90
   3  -8  13  377.33   23.04
  -3   9  15   27.52    8.85
   3  -9 -15   12.82    7.14
  -3   9  14  222.99   18.18
   3   9 -14  209.15   18.97
   3  -9 -14  196.37   14.90
  -3   9  13  643.32   36.32
   3   9 -13  735.91   39.01
   3  -9 -13  704.76   34.51
   3   9 -12   92.42   12.56
  -3   9  12   71.89   10.63
  -3  -9  12   76.68    9.56
   3  -9 -12   89.66    9.74
   3   9 -11 1654.22   72.86
  -3   9  11 1527.33   71.14
  -3  -9  11 1596.22   69.78
   3  -9 -11 1632.79   69.34
  -3  -9  11 1588.39   70.49
   3   9 -10   72.66   10.09
  -3   9  10   70.91    9.08
   3  -9 -10   68.04   10.17
  -3  -9  10   66.66    9.20
   3  -9 -10   62.37    7.73
  -3  -9  10   73.89    8.55
   3   9  -9   95.14   10.61
  -3   9   9  103.79    9.88
   3  -9  -9  105.10    9.05
  -3  -9   9   98.98    9.44
  -3  -9   9  107.80   10.40
  -3   9   8 3441.60  142.89
   3   9  -8 3411.88  145.11
  -3  -9   8 3569.85  142.93
  -3  -9   8 3497.12  144.75
   3   9  -7  974.02   45.79
  -3   9   7  968.03   42.96
   3  -9  -7  933.16   46.06
  -3  -9   7 1047.65   44.04
  -3  -9   7  932.03   45.25
   3   9  -6 2153.81   87.68
   3   9  -6 1988.07   81.32
  -3   9   6 2029.53   84.08
   3  -9  -6 2129.26   87.93
   3   9  -5 2209.55  100.55
   3   9  -5 2370.91   96.42
  -3   9   5 2475.91   97.57
   3  -9  -5 2460.21  100.52
   3  -9  -5 2327.55  100.83
   3   9  -4  166.99    9.83
   3  -9  -4  153.26   12.00
   3  -9  -4  151.84   11.75
   3  -9  -4  153.54   10.89
   3   9  -3  220.82   12.97
   3  -9  -3  206.23   13.90
   3  -9  -3  215.97   14.94
   3  -9  -3  240.19   13.55
   3   9  -2 1125.57   51.81
   3  -9  -2 1162.08   54.36
   3  -9  -2 1177.25   51.56
   3  -9  -2 1121.47   52.08
   3  -9  -2 1237.27   48.53
  -3  -9   2 1206.05   51.10
   3   9  -1 1152.28   53.98
   3  -9  -1 1232.96   49.83
   3  -9  -1 1145.77   53.17
  -3  -9   1 1298.15   53.31
   3  -9  -1 1323.23   53.33
   3   9   0  531.48   26.38
   3  -9   0  545.74   24.30
   3  -9   0  513.44   24.67
  -3  -9   0  565.27   25.94
   3  -9   0  494.22   21.09
  -3  -9   0  495.69   24.88
   3  -9   0  500.89   21.48
  -3   9  -1  144.28   10.52
   3   9   1  168.39   12.62
  -3  -9  -1  164.80   11.46
   3  -9   1  158.26    9.95
   3  -9   1  151.25    7.39
   3  -9   1  155.65    9.70
  -3  -9  -1  143.52   11.17
   3   9   2 2174.68   88.56
  -3   9  -2 2072.03   85.90
  -3  -9  -2 2159.06   87.61
   3  -9   2 1873.27   84.25
   3  -9   2 2034.21   84.70
   3  -9   2 2149.74   86.96
  -3  -9  -2 2097.88   86.58
   3   9   3   78.49    9.55
  -3   9  -3   73.99    7.97
   3  -9   3   74.66    8.04
  -3  -9  -3   69.43    8.83
   3  -9   3   69.56    5.97
   3  -9   3   75.75    6.35
  -3  -9  -3   78.91    7.96
  -3  -9  -3   66.70    5.09
  -3  -9  -3   62.31    9.09
  -3   9  -4   48.33    6.84
   3   9   4   48.22    8.34
  -3  -9  -4   51.14    8.10
  -3  -9  -4   38.06    6.25
   3  -9   4   52.43    7.33
   3  -9   4   42.21    4.15
   3   9   5    5.35    6.35
  -3   9  -5    2.40    5.19
   3  -9   5   11.91    5.70
   3  -9   5    2.03    1.65
  -3  -9  -5   10.17    4.78
  -3  -9  -5    5.29    6.80
   3  -9   5    4.83    1.85
  -3   9  -6  993.89   46.14
   3   9   6  951.84   48.50
  -3  -9  -6 1049.41   46.81
   3  -9   6 1083.28   47.03
  -3   9  -7 1329.41   59.01
   3   9   7 1326.24   60.86
  -3  -9  -7 1341.49   59.51
   3   9   8   89.34   11.44
  -3   9  -8   94.33   10.26
  -3  -9  -8   89.20   10.01
  -3  -9  -8   98.38   11.73
  -3   9  -9 2057.48   90.16
   3   9   9 2163.37   92.76
   3   9   9 2146.23   92.51
  -3  -9  -9 2021.17   92.56
   3  -9   9 2063.32   88.06
  -3   9 -10  841.36   40.52
   3   9  10  802.78   41.30
   3   9  10  784.76   41.70
   3  -9  10  757.48   37.20
  -3  -9 -10  775.16   41.50
   3   9  11  351.45   23.84
  -3   9 -11  387.42   23.48
   3   9  11  360.73   24.66
  -3  -9 -11  322.67   23.37
   3  -9  11  310.24   19.49
   3   9  12  542.38   31.03
  -3   9 -12  426.88   28.77
   3  -9  12  514.92   26.95
  -3  -9 -12  512.73   30.63
  -3   9 -13  231.60   20.03
   3  -9  13  282.86   18.32
  -3  10  15  115.37   13.92
  -3  10  14   38.80    9.57
   3 -10 -14   54.09    9.05
  -3  10  13    1.09    7.80
   3  10 -13   13.08    9.58
   3 -10 -13    5.58    6.22
   3  10 -12 2384.64  103.13
  -3  10  12 2234.83  100.74
   3 -10 -12 2362.32   98.72
  -3 -10  12 2321.08   99.38
   3  10 -11  316.46   21.02
  -3  10  11  292.37   19.50
  -3 -10  11  288.85   18.04
   3 -10 -11  294.69   17.75
  -3 -10  11  285.89   19.13
  -3  10  10    0.76    5.56
   3  10 -10   -3.92    7.47
  -3 -10  10   -5.75    6.78
  -3 -10  10    0.67    5.26
   3 -10 -10    4.37    5.24
  -3  10   9 1702.01   74.91
   3  10  -9 1656.09   76.84
   3 -10  -9 1766.25   74.07
  -3 -10   9 1780.65   74.71
  -3 -10   9 1764.54   76.33
  -3  10   8  344.14   19.51
   3  10  -8  374.19   22.31
   3 -10  -8  338.53   22.62
  -3 -10   8  393.16   20.70
  -3 -10   8  357.94   21.70
  -3 -10   8  368.74   19.62
  -3  10   7  378.77   19.34
   3  10  -7  347.27   22.14
  -3 -10   7  369.21   22.10
  -3 -10   7  424.61   20.53
  -3 -10   7  332.45   20.23
   3 -10  -7  367.01   22.78
   3  10  -6  194.71   14.37
  -3  10   6  175.15   11.11
   3 -10  -6  192.80   14.70
  -3 -10   6  159.71   12.58
   3  10  -5  293.79   14.00
   3  10  -5  276.83   18.34
   3 -10  -5  272.08   18.43
   3 -10  -5  309.10   18.06
   3  10  -4   56.00    5.77
   3  10  -4   67.18    8.93
   3 -10  -4   70.96    8.26
   3 -10  -4   58.97    8.34
   3 -10  -4   70.88    7.41
   3  10  -3   11.86    6.12
   3  10  -3   18.70    5.09
   3 -10  -3   13.88    6.21
   3 -10  -3   22.47    5.98
   3 -10  -3   13.78    5.00
   3  10  -2   82.53    8.54
   3 -10  -2  106.06    8.70
   3 -10  -2  104.20   10.76
   3 -10  -2  112.80    5.83
   3 -10  -2   87.38    8.74
  -3 -10   2   98.98    7.92
   3  10  -1  391.75   23.25
   3 -10  -1  453.23   23.30
   3 -10  -1  455.85   19.46
   3 -10  -1  490.28   22.94
  -3 -10   1  485.69   22.98
   3  10   0  170.40   13.36
   3 -10   0  202.02    9.28
  -3 -10   0  212.10   13.13
   3 -10   0  212.38    9.75
   3 -10   0  188.43   12.60
   3 -10   0  218.26   12.50
  -3 -10   0  201.56   13.57
   3  10   1   40.96    7.41
  -3 -10  -1   30.48    6.33
   3 -10   1   32.11    2.70
  -3 -10  -1   37.79    6.34
   3 -10   1   31.43    4.69
   3 -10   1   26.13    5.33
   3  10   2   51.77    8.60
  -3  10  -2   63.62    7.62
  -3 -10  -2   60.86    7.52
   3 -10   2   66.37    6.15
   3 -10   2   61.38    4.29
   3 -10   2   65.06    8.10
   3 -10   2   57.70    6.32
  -3 -10  -2   48.49    7.32
  -3  10  -3 2152.96   88.71
   3  10   3 2125.45   91.03
   3 -10   3 2131.49   86.15
   3 -10   3 2059.96   86.93
   3 -10   3 2153.43   89.36
  -3 -10  -3 2121.57   88.87
  -3 -10  -3 2059.68   85.83
  -3 -10  -3 2017.05   89.97
   3  10   4  177.71   14.32
  -3  10  -4  171.53   12.82
  -3 -10  -4  195.46   12.77
   3 -10   4  184.69    9.61
   3 -10   4  171.50   12.65
   3 -10   4  167.04   10.89
  -3 -10  -4  168.09   13.98
   3  10   5  379.05   22.00
  -3  10  -5  365.39   19.61
  -3 -10  -5  365.43   19.55
   3 -10   5  350.13   19.49
   3 -10   5  316.47   14.16
   3 -10   5  314.83   14.34
  -3 -10  -5  327.17   20.93
   3  10   6  921.27   43.88
  -3  10  -6  882.34   41.05
   3 -10   6  893.35   41.17
  -3 -10  -6  865.46   40.83
  -3 -10  -6  786.27   42.79
  -3  10  -7    7.32    6.54
  -3 -10  -7    5.29    5.31
  -3  10  -8   49.71    8.35
  -3 -10  -8   56.65    9.03
   3  10   9   11.03    8.52
  -3  10  -9   16.60    7.53
   3  10   9    8.87    8.46
  -3 -10  -9   25.13    8.78
   3 -10   9   14.10    5.53
   3  10  10  972.55   49.70
   3  10  10  970.22   49.05
  -3  10 -10  950.75   47.30
   3 -10  10 1002.59   44.80
  -3 -10 -10  960.42   49.65
   3  10  11  212.85   18.39
   3  10  11  147.78   16.34
  -3  10 -11  190.96   15.92
   3 -10  11  177.81   13.49
  -3 -10 -11  137.58   15.45
  -3  10 -12   74.47   12.32
   3 -10  12   63.66    8.60
  -3  11  14   38.07   10.88
   3 -11 -14   26.26    7.69
   3  11 -13  107.56   13.87
  -3  11  13   88.78   12.52
   3 -11 -13   99.33   10.96
   3  11 -12  184.19   17.67
  -3  11  12  206.21   16.23
  -3 -11  12  202.38   15.03
   3 -11 -12  189.01   14.11
  -3 -11  12  198.51   15.76
  -3  11  11    4.44    6.97
   3  11 -11    4.53    8.56
   3 -11 -11   11.83    6.27
  -3 -11  11   -0.75    6.45
  -3 -11  11   -2.65    7.03
  -3  11  10   -0.78    6.03
   3  11 -10    1.06    7.38
  -3 -11  10   -0.88    6.99
  -3 -11  10   -0.69    5.57
   3 -11 -10    4.50    5.30
  -3  11   9  125.71   10.80
   3  11  -9  111.75   12.46
   3 -11  -9  107.20   13.40
  -3 -11   9  125.18   10.15
  -3 -11   9   89.62   11.38
   3  11  -8  108.56   11.96
  -3  11   8  101.82    9.77
  -3 -11   8  100.18   11.66
  -3 -11   8  125.28   10.17
   3 -11  -8  113.35   13.13
  -3 -11   8  127.94   10.96
   3  11  -7    3.73    6.46
  -3 -11   7    8.19    7.55
  -3 -11   7    5.57    5.27
   3 -11  -7   11.07    7.76
  -3 -11   7    4.83    5.01
   3  11  -6 1146.51   52.99
   3 -11  -6 1094.06   53.22
  -3 -11   6 1132.77   51.13
   3  11  -5   44.78    4.41
   3  11  -5   28.90    7.63
  -3 -11   5   35.26    7.20
   3 -11  -5   42.89    7.46
   3 -11  -5   56.52    8.76
   3 -11  -5   38.16    6.98
   3  11  -4   96.12    7.45
   3  11  -4  101.56   10.78
   3 -11  -4  109.04   10.44
  -3 -11   4   83.93    9.97
   3 -11  -4  105.07    9.46
   3 -11  -4  112.67   10.77
   3  11  -3 2096.44   92.99
   3  11  -3 2353.20   96.43
   3 -11  -3 2268.39   96.10
   3 -11  -3 2289.85   94.69
   3 -11  -3 2307.88   96.88
   3  11  -2    5.76    5.02
   3 -11  -2    1.47    4.93
   3 -11  -2   -1.20    4.21
   3 -11  -2   -1.00    1.84
  -3 -11   2    0.50    3.52
   3 -11  -2    6.74    6.55
   3  11  -1   71.20    8.61
   3 -11  -1   78.44    7.69
   3 -11  -1   73.28    4.54
   3 -11  -1   63.54    7.73
  -3 -11   1   70.52    7.31
   3  11   0  231.47   16.54
   3 -11   0  268.03   15.37
   3 -11   0  277.84   12.47
   3 -11   0  251.33   15.83
   3 -11   0  273.68   12.06
  -3 -11   0  266.83   15.95
  -3 -11   0  257.74   16.00
   3  11   1    9.65    6.29
   3 -11   1   14.88    2.82
  -3 -11  -1    8.23    5.04
  -3 -11  -1   12.28    5.38
   3 -11   1   11.40    5.02
   3 -11   1   11.32    2.11
   3 -11   1    4.73    4.12
  -3  11  -2  256.48   15.39
   3  11   2  205.28   16.20
   3 -11   2  274.02   14.32
  -3 -11  -2  236.45   15.19
   3 -11   2  241.87   11.56
   3 -11   2  228.03   13.95
  -3 -11  -2  251.36   16.23
   3 -11   2  248.16   16.23
   3  11   3  125.46   12.17
  -3  11  -3   99.06    9.99
  -3 -11  -3  111.82    8.08
  -3 -11  -3   94.51   10.53
   3 -11   3   97.33    7.57
   3 -11   3  100.30    8.16
   3 -11   3   93.30   10.12
  -3 -11  -3  129.30   10.27
  -3  11  -4  593.39   29.40
   3  11   4  574.59   31.40
  -3 -11  -4  545.26   28.57
  -3 -11  -4  574.68   30.98
   3 -11   4  580.61   25.34
   3 -11   4  581.03   27.24
   3 -11   4  575.81   29.61
   3  11   5  410.51   24.62
  -3  11  -5  409.17   22.91
  -3 -11  -5  402.91   22.05
   3 -11   5  398.70   22.60
  -3 -11  -5  384.08   24.11
  -3  11  -6   17.51    6.58
   3  11   6   10.31    6.72
  -3 -11  -6   19.38    8.58
   3 -11   6   19.50    6.94
  -3 -11  -6   22.11    5.96
  -3  11  -7  156.87   13.45
   3  11   7  174.15   15.18
  -3 -11  -7  154.66   15.61
  -3 -11  -7  181.05   13.92
   3 -11   7  190.56   14.25
  -3  11  -8  137.85   12.82
  -3 -11  -8  162.23   13.24
  -3  11  -9  250.66   17.61
   3 -11   9  236.57   15.04
   3  11  10  303.24   22.83
  -3  11 -10  379.74   22.74
   3 -11  10  330.89   18.92
  -3 -11 -10  315.70   23.29
  -3  11 -11   -2.26    7.98
   3 -11  11   12.32    5.62
  -3  11 -12   26.38    9.50
  -3  12  14  220.83   19.57
   3 -12 -14  260.97   17.74
  -3  12  13   50.49   10.33
   3 -12 -13   47.31    8.19
   3  12 -12    3.94    8.79
  -3  12  12   -1.02    7.84
  -3 -12  12    7.75    8.37
   3 -12 -12   -3.85    6.42
  -3 -12  12    4.23    6.57
  -3  12  11   13.49    6.98
   3  12 -11   17.01    9.14
  -3 -12  11   -3.79    7.39
   3 -12 -11    3.57    5.73
  -3 -12  11    5.47    5.91
  -3  12  10  406.76   22.40
   3  12 -10  354.60   24.24
  -3 -12  10  399.07   23.78
   3 -12 -10  361.82   20.64
  -3 -12  10  363.14   21.11
  -3  12   9   13.17    6.11
   3  12  -9    2.14    7.19
  -3 -12   9   10.63    7.68
  -3 -12   9    8.14    5.30
   3  12  -8   76.47   11.53
   3 -12  -8   78.34   11.73
  -3 -12   8   82.81   10.98
  -3 -12   8   82.43    9.53
  -3 -12   8   89.32    9.02
   3  12  -7  388.71   23.55
  -3 -12   7  354.51   21.14
   3 -12  -7  363.82   23.68
  -3 -12   7  380.12   20.38
  -3 -12   7  325.89   22.45
   3  12  -6    0.97    6.53
   3 -12  -6    8.18    8.17
   3 -12  -6    1.67    5.52
  -3 -12   6   -5.31    6.42
   3  12  -5  399.11   25.28
   3 -12  -5  426.52   25.94
  -3 -12   5  441.02   24.19
   3 -12  -5  455.31   24.46
   3 -12  -5  450.99   24.72
   3  12  -4  850.50   35.55
   3  12  -4  776.40   39.62
   3 -12  -4  742.53   39.59
  -3 -12   4  832.49   39.04
   3 -12  -4  809.12   39.61
   3 -12  -4  750.95   38.09
   3  12  -3  392.17   19.75
   3 -12  -3  361.79   22.42
   3 -12  -3  394.87   23.17
   3 -12  -3  381.93   21.29
  -3 -12   3  357.26   21.79
   3  12  -2 2230.55   87.19
   3 -12  -2 1952.14   88.41
   3 -12  -2 2176.64   91.14
   3 -12  -2 2086.60   87.43
  -3 -12   2 2128.61   86.36
   3 -12  -2 2023.25   83.24
  -3 -12   2 1844.59   87.83
   3  12  -1   62.66    8.28
  -3 -12   1   66.82    7.10
   3 -12  -1   57.99    7.77
  -3 -12   1   55.63    8.19
   3 -12  -1   55.16    7.20
   3 -12  -1   57.26    4.22
   3  12   0 1656.74   74.87
   3 -12   0 1689.21   69.35
  -3 -12   0 1817.26   74.56
   3 -12   0 1585.56   73.73
  -3 -12   0 1800.57   74.21
   3 -12   0 1739.09   69.82
   3 -12   0 1770.69   73.57
   3  12   1 2832.08  132.11
   3 -12   1 3096.42  130.35
   3 -12   1 3237.73  127.11
   3 -12   1 3138.18  126.39
   3 -12   1 3213.89  130.33
  -3 -12  -1 3314.58  131.50
  -3 -12  -1 3179.44  131.78
   3  12   2   94.48   11.07
  -3 -12  -2  100.60   10.44
   3 -12   2   84.74    8.09
   3 -12   2   93.50    5.71
   3 -12   2   82.62    8.17
   3 -12   2   77.45   10.15
  -3 -12  -2   90.91    9.33
   3  12   3  807.10   40.86
  -3  12  -3  851.23   39.06
  -3 -12  -3  809.02   38.37
   3 -12   3  777.65   36.80
  -3 -12  -3  801.70   36.38
   3 -12   3  824.90   39.56
   3 -12   3  803.55   35.67
  -3 -12  -3  846.77   40.40
   3  12   4 1724.39   75.95
  -3  12  -4 1678.74   73.58
  -3 -12  -4 1586.37   72.60
   3 -12   4 1699.16   71.38
   3 -12   4 1772.69   74.35
  -3 -12  -4 1645.95   75.28
   3  12   5    8.30    7.65
  -3  12  -5   -1.58    6.18
  -3 -12  -5    5.35    7.40
   3 -12   5   -3.19    6.36
  -3 -12  -5   -0.73    5.97
  -3  12  -6   84.83   10.46
   3  12   6  116.12   12.69
  -3 -12  -6   88.40   12.25
   3 -12   6   86.77   10.64
  -3 -12  -6   97.00    9.78
  -3  12  -7  448.79   25.58
   3  12   7  495.46   28.17
  -3 -12  -7  440.00   25.16
  -3 -12  -7  468.76   28.81
   3 -12   7  461.14   25.89
  -3  12  -8    3.65    6.45
   3  12   8    1.16    7.29
  -3 -12  -8   11.59    8.06
  -3 -12  -8   -1.76    6.70
  -3  12  -9   21.79    8.50
   3 -12   9   30.31    6.16
  -3  12 -10  178.28   15.44
   3 -12  10  167.53   12.25
  -3  12 -11    7.12    8.33
  -3  13  13  333.54   23.38
   3 -13 -13  351.54   21.04
  -3  13  12  114.26   12.96
  -3 -13  12  125.43   12.06
   3 -13 -12  117.73   11.55
  -3  13  11   45.31    8.86
   3  13 -11   34.37   10.75
  -3 -13  11   48.67   10.25
   3 -13 -11   49.35    8.21
  -3 -13  11   37.97    7.66
   3  13 -10   -2.39    8.08
   3 -13 -10   -1.35    5.59
  -3 -13  10    1.51    5.70
  -3 -13  10    2.04    7.71
   3  13  -9  397.41   25.77
  -3 -13   9  420.60   25.65
  -3 -13   9  412.11   22.84
   3  13  -8   16.61    8.70
  -3 -13   8   23.37    8.78
  -3 -13   8   26.27    6.26
  -3 -13   8   33.65    7.72
   3  13  -7   12.86    7.66
  -3 -13   7   17.93    5.91
   3 -13  -7   13.46    8.77
  -3 -13   7   22.52    6.78
  -3 -13   7    9.49    8.01
   3 -13  -7   23.51    7.01
   3  13  -6 1546.97   68.76
  -3 -13   6 1497.49   66.42
   3 -13  -6 1400.01   68.32
   3 -13  -6 1501.49   67.07
   3  13  -5   33.49    8.85
   3 -13  -5   68.99    9.32
   3 -13  -5   51.18    8.28
   3 -13  -5   70.19   10.65
  -3 -13   5   49.37    8.80
   3  13  -4  509.20   29.70
  -3 -13   4  532.12   28.70
   3 -13  -4  536.01   29.47
   3 -13  -4  561.20   28.94
   3 -13  -4  560.72   30.39
   3  13  -3 2219.60   92.59
   3 -13  -3 2176.20   96.56
  -3 -13   3 2255.31   95.60
   3 -13  -3 2283.73   95.10
   3 -13  -3 2170.06   96.98
   3  13  -2   68.58    7.96
   3 -13  -2   45.23    7.40
   3 -13  -2   58.46    4.57
   3 -13  -2   73.84    8.98
   3 -13  -2   68.82   10.30
  -3 -13   2   52.90    8.51
  -3 -13   2   59.91    7.25
   3  13  -1  782.24   37.20
   3 -13  -1  721.02   37.50
   3 -13  -1  808.98   32.60
  -3 -13   1  771.90   37.22
   3 -13  -1  754.43   36.69
  -3 -13   1  736.29   38.20
  -3 -13   1  737.64   36.22
   3  13   0 2295.09  103.96
  -3 -13   0 2463.23  103.62
   3 -13   0 2506.83  103.99
  -3 -13   0 2449.20  103.41
   3 -13   0 2439.12   98.50
   3 -13   0 2439.09  103.04
   3 -13   0 2526.19   98.91
  -3 -13   0 2343.43  105.15
   3  13   1  200.16   15.69
   3 -13   1  233.20   14.51
   3 -13   1  220.56   10.93
  -3 -13  -1  211.75   16.78
   3 -13   1  206.46   10.25
   3 -13   1  213.92   14.06
  -3 -13  -1  209.35   14.78
  -3 -13  -1  226.79   15.58
   3  13   2  568.42   32.39
   3 -13   2  627.26   30.09
   3 -13   2  611.53   26.54
   3 -13   2  637.40   29.31
   3 -13   2  660.34   32.95
  -3 -13  -2  599.97   30.94
  -3 -13  -2  600.42   32.19
   3 -13   2  630.60   27.30
   3  13   3   -3.00    7.46
  -3  13  -3   -0.78    6.75
   3 -13   3    1.77    7.31
  -3 -13  -3   -1.55    4.73
  -3 -13  -3    6.50    5.66
   3 -13   3    0.58    4.48
  -3 -13  -3   -3.85    7.05
   3  13   4  340.41   22.73
  -3  13  -4  343.75   21.46
  -3 -13  -4  341.69   23.09
  -3 -13  -4  337.13   20.25
   3 -13   4  348.14   18.98
   3 -13   4  387.49   22.23
  -3  13  -5   71.30    9.68
   3  13   5   55.43   10.02
  -3 -13  -5   56.05    8.26
  -3 -13  -5   59.43   11.00
   3 -13   5   54.96    9.25
  -3  13  -6   65.72    9.42
   3  13   6   54.28   11.10
  -3 -13  -6   68.58   11.92
   3 -13   6   65.21   10.14
  -3 -13  -6   88.30    9.90
  -3  13  -7  398.80   24.85
   3  13   7  436.36   27.21
   3 -13   7  413.39   24.96
  -3 -13  -7  462.82   25.07
  -3 -13  -7  454.27   28.45
  -3  13  -8  233.37   18.30
   3  13   8  301.40   20.99
  -3 -13  -8  245.12   17.86
  -3 -13  -8  296.78   22.01
  -3  13  -9    1.04    8.00
  -3  13 -10  140.74   14.58
  -3 -14  12  301.99   20.02
  -3 -14  11   27.72    7.91
   3  14 -10   46.88   10.42
  -3 -14  10   65.00    9.48
   3 -14 -10   51.78    7.93
  -3 -14  10   64.18   10.55
   3  14  -9  517.23   29.92
   3 -14  -9  476.49   24.62
  -3 -14   9  458.87   28.13
  -3 -14   9  505.76   25.85
   3 -14  -9  415.94   27.04
   3  14  -8   -3.52    8.29
  -3 -14   8    2.55    6.32
   3 -14  -8    1.05    6.43
  -3 -14   8   13.39    6.03
  -3 -14   8    7.94    8.42
   3  14  -7   19.50    9.05
  -3 -14   7   29.71    6.64
   3 -14  -7   28.01    7.99
  -3 -14   7   16.93    8.85
  -3 -14   7   16.21    7.21
   3  14  -6 1520.68   71.79
   3 -14  -6 1647.47   70.90
  -3 -14   6 1516.81   69.54
   3  14  -5  180.39   15.90
   3 -14  -5  167.56   13.91
  -3 -14   5  185.38   14.54
   3 -14  -5  156.27   13.95
   3 -14  -4  121.69   12.14
  -3 -14   4  103.79   11.50
   3 -14  -4  122.34   11.16
   3 -14  -4  114.44   11.98
   3 -14  -3   54.95    9.04
   3 -14  -3   53.66    9.91
  -3 -14   3   46.98    8.36
   3 -14  -3   57.91    8.37
   3  14  -2  140.52   11.20
   3 -14  -2  150.16    7.98
   3 -14  -2  125.34   12.22
  -3 -14   2  137.27   10.72
  -3 -14   2  154.48   13.48
   3 -14  -2  140.73   11.74
  -3 -14   2  145.49   12.38
   3 -14  -2  121.01   13.45
   3  14  -1   10.15    6.05
   3 -14  -1   -0.73    5.28
  -3 -14   1   -0.77    6.00
  -3 -14   1    3.42    4.48
   3 -14  -1    1.78    2.09
  -3 -14   1    3.72    7.07
   3 -14  -1    4.20    5.81
   3  14   0  762.96   36.11
   3 -14   0  707.23   29.73
  -3 -14   0  703.92   35.21
   3 -14   0  738.97   34.67
   3 -14   0  675.00   29.98
  -3 -14   0  734.23   34.95
  -3 -14   0  720.26   37.09
   3  14   1  608.07   32.34
   3 -14   1  640.82   26.40
   3 -14   1  587.41   25.72
   3 -14   1  582.68   30.06
  -3 -14  -1  586.75   31.23
  -3 -14  -1  605.65   30.81
  -3 -14  -1  616.73   33.35
   3  14   2  417.60   26.08
   3 -14   2  423.77   19.54
  -3 -14  -2  462.08   24.45
  -3 -14  -2  479.52   27.76
   3 -14   2  429.56   23.32
   3 -14   2  475.43   20.40
  -3 -14  -2  408.54   24.85
   3 -14   2  444.50   26.45
   3  14   3   71.53   10.81
   3 -14   3   73.94    8.36
   3 -14   3   90.08   11.71
  -3 -14  -3   71.01    9.11
  -3 -14  -3   84.49   12.37
  -3 -14  -3   76.47   10.93
  -3 -14  -3   83.76    8.72
  -3  14  -4   12.29    7.11
   3  14   4   23.11    8.55
  -3 -14  -4   10.82    6.13
   3 -14   4   19.78    8.04
   3 -14   4   17.32    5.22
   3 -14   4   13.03    2.98
  -3 -14  -4   14.52    8.20
   3  14   5   53.74   10.21
  -3  14  -5   39.79    8.51
  -3 -14  -5   58.07   11.26
   3 -14   5   45.38    9.43
  -3 -14  -5   53.74    8.64
   3  14   6  180.91   16.49
  -3  14  -6  143.41   13.79
  -3 -14  -6  178.68   16.99
  -3 -14  -6  173.48   13.77
   3 -14   6  155.58   14.20
   3  14   7   57.49   11.63
  -3  14  -7   89.45   10.68
  -3 -14  -7   58.99   12.27
  -3 -14  -7   61.78    9.50
   3 -14   7   72.10   10.65
  -3  14  -8   89.12   12.24
  -3 -14  -8  108.05   11.48
  -3  14  -9   73.20   11.75
  -3  14 -10   49.39   10.58
  -3 -15  11  244.44   17.16
  -3 -15  10  155.39   12.89
   3 -15 -10  131.78   14.37
   3  15  -9   29.41    9.76
   3 -15  -9   45.11    7.39
   3 -15  -9   19.66    8.17
  -3 -15   9   36.32    8.08
   3  15  -8  640.91   36.35
  -3 -15   8  697.54   34.38
  -3 -15   8  649.78   32.34
  -3 -15   8  664.70   36.53
   3 -15  -8  606.82   34.65
   3  15  -7  307.27   21.75
  -3 -15   7  308.76   18.42
  -3 -15   7  305.52   19.99
   3 -15  -7  307.80   20.55
  -3 -15   7  267.12   21.19
   3  15  -6   26.27    9.59
  -3 -15   6   35.20    8.08
   3 -15  -6   43.63    8.41
  -3 -15   6   37.60    7.08
  -3 -15   5 1068.69   49.36
   3 -15  -5  993.18   49.11
   3 -15  -5 1018.82   49.35
  -3 -15   4  597.65   31.18
   3 -15  -4  554.00   30.29
   3 -15  -4  551.13   31.11
   3 -15  -3  164.55   13.27
   3 -15  -3  168.58   15.14
  -3 -15   3  154.73   14.29
   3 -15  -2  263.80   20.49
  -3 -15   2  269.31   16.39
   3 -15  -2  268.09   17.58
  -3 -15   2  291.86   19.49
  -3 -15   2  283.49   18.28
   3 -15  -1  169.63    8.48
  -3 -15   1  153.49   12.38
   3 -15  -1  147.75   12.16
  -3 -15   1  192.92   15.61
  -3 -15   1  148.23   12.77
   3 -15  -1  130.51   15.68
   3  15   0    8.49    6.90
  -3 -15   0    3.20    5.05
   3 -15   0    0.86    2.00
  -3 -15   0    1.58    6.13
   3 -15   0    2.29    5.16
   3 -15   0   -1.49    1.84
  -3 -15   0    4.21    7.97
   3  15   1   87.88   10.86
  -3 -15  -1   90.50    9.95
  -3 -15  -1   81.41   10.14
   3 -15   1  105.13    9.56
  -3 -15  -1  102.03   12.70
   3 -15   1   90.92    5.44
   3  15   2   45.25    9.79
  -3 -15  -2   60.62    9.77
   3 -15   2   75.98    5.33
   3 -15   2   49.87   10.12
   3 -15   2   62.74    7.84
  -3 -15  -2   50.68    8.80
  -3 -15  -2   42.65   10.96
  -3 -15  -2   72.70    9.11
   3  15   3  358.93   24.89
  -3 -15  -3  469.69   27.87
  -3 -15  -3  421.93   21.91
   3 -15   3  390.52   21.92
  -3 -15  -3  421.94   23.31
  -3 -15  -3  394.10   25.19
   3 -15   3  397.44   25.02
   3  15   4  104.95   13.07
  -3 -15  -4  128.97   11.48
   3 -15   4  119.90   13.27
   3 -15   4  145.66   10.95
   3 -15   4  120.36    7.05
  -3 -15  -4  116.68   13.69
  -3 -15  -4  118.85   14.21
  -3  15  -5   59.85   10.08
   3  15   5   69.59   11.29
  -3 -15  -5   63.91    8.93
   3 -15   5   63.68   10.58
  -3 -15  -5   60.00   11.63
  -3 -15  -5   71.44   11.97
   3  15   6  604.71   35.59
  -3  15  -6  618.74   34.14
  -3 -15  -6  607.87   36.31
  -3 -15  -6  667.17   33.41
   3 -15   6  680.79   34.76
  -3 -15  -6  639.16   36.52
  -3  15  -7  189.17   16.33
  -3 -15  -7  222.54   16.31
  -3  15  -8  128.29   13.99
  -3  15  -9  228.02   18.52
  -3 -16  10   11.78    7.42
  -3 -16   9  542.47   28.86
  -3 -16   8    2.28    6.33
   3 -16  -8   -1.18    7.28
   3  16  -7   38.67   10.18
  -3 -16   7   43.35    9.11
   3 -16  -7   45.99    8.95
  -3 -16   7   36.41    7.30
  -3 -16   6   99.10   10.10
  -3 -16   6   95.50   11.41
   3 -16  -6   97.12   11.60
   3 -16  -5   74.61   10.36
   3 -16  -5   78.98   10.59
  -3 -16   5   88.04   11.28
   3 -16  -4  154.80   14.22
  -3 -16   4  174.63   14.93
   3 -16  -4  162.34   13.83
   3 -16  -3  165.63   14.52
   3 -16  -3  122.85   12.20
  -3 -16   3  114.88   11.86
  -3 -16   3  143.39   13.54
  -3 -16   2  138.50   12.70
   3 -16  -2  152.80   12.50
  -3 -16   2  141.23   11.26
   3 -16  -2  140.40   15.02
  -3 -16   2  139.79   13.51
   3 -16  -1  343.98   20.42
   3 -16  -1  375.14   25.34
  -3 -16   1  334.81   19.90
  -3 -16   1  332.51   22.17
   3 -16  -1  326.68   14.99
  -3 -16   1  342.81   20.87
   3 -16   0  647.49   27.64
   3 -16   0  668.26   33.29
  -3 -16   0  704.60   34.12
  -3 -16   0  648.32   35.89
  -3 -16   0  673.20   33.60
  -3 -16  -1  265.27   18.66
  -3 -16  -1  323.71   21.91
   3 -16   1  271.79   17.56
  -3 -16  -1  278.64   18.18
  -3 -16  -2  681.32   33.02
  -3 -16  -2  688.42   36.82
  -3 -16  -2  619.36   32.26
   3 -16   2  610.04   31.77
  -3 -16  -2  597.53   33.75
   3 -16   2  632.53   35.14
  -3 -16  -3  878.87   44.81
  -3 -16  -3  910.94   42.19
   3 -16   3  881.41   44.77
  -3 -16  -3  898.98   46.57
   3 -16   3  819.85   40.75
   3 -16   4   56.54    7.76
  -3 -16  -4   47.24   10.81
   3 -16   4   50.30   10.71
  -3 -16  -4   53.62    8.36
  -3 -16  -4   32.02   10.15
  -3 -16  -5  490.55   27.36
   3 -16   5  537.72   29.76
  -3 -16  -5  481.52   30.91
  -3  16  -6  648.33   36.35
  -3 -16  -6  729.98   35.79
  -3  16  -7    5.41    8.08
  -3 -16  -7    4.82    7.25
  -3 -17   8  190.23   14.19
  -3 -17   7  362.43   20.80
   3 -17  -7  308.88   22.43
   3 -17  -6 1071.35   54.90
  -3 -17   6 1205.88   52.72
   3 -17  -5  124.07   12.86
   3 -17  -5  136.65   13.67
   3 -17  -4   -1.02    6.10
  -3 -17   4    5.09    6.33
  -3 -17   4    2.07    7.20
   3 -17  -4   -1.20    6.36
  -3 -17   3  499.31   28.66
   3 -17  -3  490.14   29.77
  -3 -17   3  468.04   26.70
   3 -17  -3  516.10   27.94
   3 -17  -2   21.51    8.11
  -3 -17   2   10.28    6.78
   3 -17  -2   12.89    6.24
  -3 -17   2    7.67    7.48
   3 -17  -1  228.06   15.81
   3 -17  -1  219.29   19.69
  -3 -17   1  212.91   15.66
  -3 -17   1  206.68   14.91
  -3 -17   1  196.33   17.48
   3 -17   0  288.11   18.33
  -3 -17   0  253.00   17.93
  -3 -17   0  288.70   21.04
  -3 -17   0  304.63   18.98
   3 -17   0  273.63   23.09
   3 -17   1    9.22    5.81
  -3 -17  -1   18.03    7.25
  -3 -17  -1    1.26    8.56
  -3 -17  -1   10.81    6.96
  -3 -17  -2   14.07    8.04
   3 -17   2    6.13    9.91
  -3 -17  -2   11.96    9.80
   3 -17   2    8.90    5.85
  -3 -17  -2    1.71    6.76
  -3 -17  -3   52.89    8.30
   3 -17   3   30.44    7.01
  -3 -17  -3   39.37    8.81
   3 -17   3   37.01   10.38
  -3 -17  -4   63.90   11.76
   3 -17   4   88.47    9.64
  -3 -17  -4   71.25   10.13
  -3 -17  -5   58.80    9.51
  -3 -17  -6   28.68    8.30
   3 -18  -5  250.53   18.62
   3 -18  -5  214.02   17.77
   3 -18  -4  306.58   21.99
   3 -18  -4  349.09   21.94
  -3 -18   4  317.92   20.13
   3 -18  -3   17.70    8.52
   3 -18  -3    2.02    6.83
   3 -18  -2  382.92   26.00
   3 -18  -2  325.70   21.86
  -3 -18   2  394.27   22.08
   3 -18  -1  108.54   11.32
   3 -18  -1  115.13   15.32
  -3 -18   0   10.24    6.59
   3 -18   0    7.06    9.02
  -3 -18   0    7.00    6.42
   3 -18   0    5.50    5.95
  -3 -18  -1  105.86   12.18
   3 -18   1  107.67   11.12
  -3 -18  -1  125.64   11.98
   3 -18   1  113.93   14.80
   3 -18   2  183.87   14.08
  -3 -18  -2  162.77   15.38
  -3 -18  -2  180.58   14.55
   3 -18   3  261.86   17.39
  -3 -18  -3  264.78   20.63
   3 -18   4  606.40   31.50
   3 -19  -3  750.16   41.39
   4   0 -17  176.06   16.63
   4   0 -16  454.87   27.93
  -4   0  16  497.02   27.66
   4   0 -15  744.27   38.49
   4   0 -14  931.39   44.91
   4   0 -14  922.53   44.63
   4   0 -13   15.60    6.51
   4   0 -13   22.70    8.19
   4   0 -13   16.05    6.74
   4   0 -12  106.94   10.04
   4   0 -12   99.13   10.62
   4   0 -12   86.46    9.73
   4   0 -11 1942.24   81.55
   4   0 -11 1959.72   82.06
   4   0 -11 1857.82   82.14
   4   0 -10 1234.03   50.71
   4   0 -10 1086.74   50.65
   4   0 -10 1137.20   51.36
   4   0  -9  329.15   17.95
   4   0  -9  351.21   17.86
  -4   0   8 1229.50   52.81
   4   0  -8 1249.15   52.85
  -4   0   7 4429.44  179.25
   4   0  -7 4481.88  179.04
  -4   0   6 3726.91  147.32
   4   0  -6 3601.76  146.73
  -4   0   5 1722.58   70.53
   4   0  -4 2294.02   91.26
  -4   0   4 2257.08   90.47
   4   0  -3 1648.74   66.51
  -4   0   2 8214.73  320.70
   4   0  -2 7967.34  320.90
  -4   0   1   28.44    4.91
  -4   0   0  586.12   24.27
  -4   0   0  604.95   23.48
   4   0   1   98.33    6.76
  -4   0  -1   92.67    6.43
   4   0   1   90.84    6.44
   4   0   2    1.47    3.61
   4   0   2   -0.67    3.75
   4   0   2    0.97    3.21
  -4   0  -2    1.17    3.13
   4   0   3    4.33    4.05
   4   0   3    0.37    3.70
  -4   0  -3    2.36    3.32
   4   0   4  653.32   28.40
  -4   0  -4  578.30   27.77
   4   0   4  593.71   28.23
   4   0   5   12.16    4.63
   4   0   6  463.17   23.74
   4   0   7 4629.61  189.10
   4   0   8 2918.03  116.36
   4   0   8 2634.24  116.66
   4   0   9  179.44   14.57
   4   0   9  213.88   14.39
   4   0  10   16.53    7.29
   4   0  10   22.56    7.20
  -4   0 -10   17.96    6.02
   4   0  11   37.83    9.36
  -4   0 -11   27.42    6.84
   4   0  11   30.30    7.78
   4   0  12  432.08   25.91
   4   0  12  397.53   23.06
  -4   0 -12  391.38   23.41
   4   0  13    0.82    6.54
   4   0  13   17.13    8.48
  -4   0 -13    9.33    6.31
   4  -1 -17   23.97    9.60
  -4   1  16  101.72   11.45
   4   1 -16  114.35   11.93
   4   1 -16   80.45   13.44
   4  -1 -16   95.10   11.57
   4  -1 -16  128.27   13.21
   4   1 -15  411.19   23.50
  -4   1  15  391.16   23.32
   4   1 -15  351.66   24.42
   4  -1 -15  396.91   23.79
   4  -1 -15  393.25   23.65
   4   1 -14   35.40    9.90
   4   1 -14   32.08    7.26
   4  -1 -14   25.18    7.47
   4  -1 -14   22.31    7.64
   4   1 -13   16.66    6.40
   4   1 -13    8.13    7.70
   4  -1 -13    8.50    6.43
   4  -1 -13    5.83    6.22
   4  -1 -13   12.51    6.36
   4   1 -12  411.70   21.92
   4   1 -12  408.30   23.84
   4  -1 -12  416.89   22.87
   4  -1 -12  417.28   23.30
   4  -1 -12  411.26   22.36
   4   1 -11   25.20    5.92
   4   1 -11   10.90    7.25
   4  -1 -11   38.48    6.97
   4  -1 -11   26.42    6.96
   4  -1 -11   40.58    6.62
   4   1 -10  326.47   18.75
   4   1 -10  315.22   17.26
   4  -1 -10  349.57   18.66
   4  -1 -10  327.82   17.84
   4  -1 -10  334.17   18.39
   4   1  -9  160.27   11.45
   4   1  -9  158.24   10.43
  -4  -1   9  177.48   11.13
   4  -1  -9  183.20   11.38
   4  -1  -9  158.65   11.33
   4  -1  -9  163.11   10.75
   4   1  -8  514.47   25.01
   4  -1  -8  481.18   23.94
  -4  -1   8  556.24   24.93
   4  -1  -8  575.16   25.58
   4   1  -7  464.71   22.13
  -4   1   7  458.07   21.97
   4  -1  -7  478.89   22.31
   4  -1  -7  470.15   21.41
  -4  -1   7  492.76   22.32
   4   1  -6 5363.70  212.98
  -4   1   6 5275.06  212.83
   4  -1  -6 5284.84  212.11
  -4  -1   6 5363.44  212.19
  -4  -1   6 5340.17  213.24
  -4   1   5 1931.71   80.56
   4   1  -5 1897.72   80.72
   4  -1  -5 1992.96   79.70
  -4  -1   5 2045.33   80.22
  -4  -1   5 2047.88   81.23
  -4   1   4  362.68   16.24
   4   1  -4  355.30   16.44
   4   1  -3 1321.22   53.32
  -4  -1   3 1326.23   52.96
   4  -1  -3 1277.05   52.35
   4   1  -2  514.57   21.92
   4  -1  -2  507.99   20.82
  -4  -1   2  513.84   21.68
  -4   1   1  147.16    9.85
  -4  -1   1  148.08    7.58
   4  -1  -1  144.81    9.28
  -4   1   0 1902.22   76.01
   4  -1   0 1832.44   77.43
  -4  -1   0 1871.04   76.65
  -4  -1   0 1890.36   76.92
  -4   1  -1  532.40   23.70
  -4  -1  -1  552.18   24.47
   4  -1   1  557.64   25.32
   4  -1   1  546.42   23.94
   4   1   2  279.33   15.01
   4   1   2  318.70   15.59
   4   1   2  285.29   13.98
  -4   1  -2  302.20   14.17
  -4  -1  -2  295.20   14.67
   4  -1   2  294.36   15.02
   4  -1   2  293.15   14.47
   4   1   3  591.58   24.97
  -4   1  -3  526.52   23.57
   4   1   3  521.71   23.24
   4   1   3  513.59   24.37
  -4  -1  -3  502.09   23.86
   4  -1   3  491.60   23.67
   4  -1   3  504.67   23.94
   4   1   4  722.59   31.70
   4   1   4  686.55   31.65
  -4  -1  -4  695.10   31.07
   4  -1   4  647.21   31.06
   4  -1   4  694.35   30.95
   4   1   5   15.53    4.93
  -4  -1  -5   20.00    5.40
   4  -1   5   27.56    4.42
   4  -1   5   25.08    5.04
  -4  -1  -5   23.36    5.02
   4   1   6  962.70   42.14
   4  -1   6  897.57   41.45
  -4  -1  -6  893.87   42.04
   4   1   7  146.96   11.59
  -4  -1  -7  126.96   11.11
   4  -1   7  136.93   11.23
   4   1   8  417.83   24.12
   4   1   8  430.11   23.78
  -4   1  -8  465.23   23.87
   4  -1   8  475.23   23.33
  -4  -1  -8  401.45   23.67
   4  -1   8  413.36   23.49
   4   1   9  604.96   32.05
  -4   1  -9  644.19   31.32
  -4   1  -9  593.16   30.02
   4   1   9  582.49   30.94
   4  -1   9  627.24   30.44
  -4  -1  -9  604.78   31.33
   4  -1   9  609.10   31.44
   4   1  10   13.43    7.18
  -4   1 -10    3.58    5.68
  -4   1 -10   29.02    7.58
   4   1  10   12.07    6.73
   4  -1  10   13.93    6.04
   4  -1  10    7.87    6.29
   4   1  11  208.49   16.98
  -4   1 -11  217.26   15.45
   4   1  11  234.89   16.48
   4  -1  11  221.90   16.72
  -4  -1 -11  216.82   15.96
   4  -1  11  238.84   15.57
   4   1  12  326.89   19.98
   4   1  12  295.61   21.21
  -4   1 -12  290.64   18.73
   4  -1  12  281.53   18.23
   4  -1  12  314.46   20.91
   4   1  13   17.83    8.17
  -4   1 -13    3.64    6.21
   4   1  13    7.97    6.84
   4  -1  13   15.40    7.79
  -4  -1 -13   12.52    7.02
   4  -1  13   12.73    6.23
   4   1  14  197.68   15.75
   4  -2 -17  101.40   12.90
   4   2 -16    1.87    5.29
   4   2 -16   10.05    7.46
  -4   2  16   -0.96    6.43
   4  -2 -16   -6.46    8.32
   4  -2 -16    8.00    7.33
  -4   2  15  652.72   34.10
   4   2 -15  673.80   34.87
   4  -2 -15  691.75   34.99
   4  -2 -15  640.11   33.64
   4   2 -14  307.25   19.70
  -4   2  14  295.63   19.32
   4  -2 -14  302.53   18.97
   4  -2 -14  314.19   19.66
   4   2 -13   45.94    7.90
   4  -2 -13   41.15    7.72
   4  -2 -13   30.94    7.89
   4  -2 -13   42.07    7.69
   4   2 -12 1002.33   49.03
   4   2 -12 1084.09   47.50
   4  -2 -12 1090.62   48.01
   4  -2 -12 1082.40   49.64
   4  -2 -12 1101.83   49.11
   4   2 -11    6.85    5.43
   4   2 -11   11.10    4.80
   4  -2 -11   24.48    6.54
   4  -2 -11   15.92    5.38
   4  -2 -11   15.00    5.66
   4   2 -10   10.17    4.12
   4   2 -10   15.23    5.28
   4  -2 -10    4.68    4.42
   4  -2 -10   10.76    4.65
  -4  -2  10    9.57    4.79
   4  -2 -10   17.52    5.80
   4   2  -9  746.69   34.13
   4   2  -9  745.89   32.58
  -4  -2   9  642.92   33.11
   4  -2  -9  766.82   34.32
   4  -2  -9  708.09   33.53
   4  -2  -9  785.25   32.77
   4   2  -8  723.43   32.17
   4  -2  -8  725.90   32.05
  -4  -2   8  652.68   31.57
   4  -2  -8  711.12   32.38
   4   2  -7 1076.90   45.81
   4  -2  -7 1190.91   46.18
  -4  -2   7 1071.55   45.06
  -4   2   6  325.20   15.98
   4   2  -6  320.30   16.53
   4  -2  -6  353.23   16.41
  -4  -2   6  325.13   16.65
  -4  -2   6  365.38   16.33
  -4   2   5  920.31   39.05
   4   2  -5  947.09   39.90
  -4  -2   5  939.83   39.53
   4   2  -4  147.74    8.28
  -4   2   4  128.89    7.05
  -4  -2   4  132.97    7.75
  -4   2   3  101.67    5.53
   4   2  -3  104.67    6.90
  -4  -2   3   99.38    6.37
   4   2  -2 4833.34  195.90
  -4  -2   2 4971.49  195.66
  -4   2   1  236.87   10.68
  -4   2   1  231.73   10.70
   4  -2  -1  251.78   13.50
  -4  -2   1  232.92   11.61
  -4   2   0  494.04   19.91
  -4   2   0  484.20   20.28
  -4  -2   0  512.78   21.93
   4  -2   0  482.69   22.65
  -4  -2   0  373.79   20.18
  -4  -2   0  472.67   20.88
  -4   2  -1 3397.62  129.04
  -4   2  -1 3191.85  128.10
  -4  -2  -1 3092.58  128.41
   4  -2   1 3159.26  128.38
  -4  -2  -1 3228.16  129.74
   4   2   2   72.75    6.74
  -4   2  -2   78.60    5.33
  -4   2  -2   63.68    6.00
   4  -2   2   77.69    5.64
  -4  -2  -2   71.58    6.55
  -4   2  -3    5.03    4.25
   4   2   3    0.88    4.23
   4   2   3    0.45    4.17
   4   2   3    0.87    2.02
  -4  -2  -3    2.96    4.20
   4  -2   3   -1.05    2.96
  -4  -2  -3   -0.40    3.70
   4  -2   3    0.31    2.73
   4   2   4  423.83   21.28
  -4   2  -4  400.08   21.15
   4   2   4  417.43   18.72
   4  -2   4  430.60   20.40
  -4  -2  -4  418.43   21.78
  -4  -2  -4  437.65   20.82
   4  -2   4  419.32   20.01
   4   2   5  716.01   32.83
  -4   2  -5  694.45   32.80
   4  -2   5  694.38   31.93
  -4  -2  -5  725.17   33.53
  -4  -2  -5  659.62   32.03
   4  -2   5  702.33   31.34
  -4   2  -6  858.62   38.86
   4   2   6  849.20   38.91
   4  -2   6  839.12   37.84
  -4  -2  -6  774.37   38.77
  -4   2  -7    4.15    5.62
   4   2   7    1.47    6.01
  -4  -2  -7    3.01    5.98
   4  -2   7   -0.62    5.29
   4   2   8   47.96    7.79
   4   2   8   41.30    8.01
  -4   2  -8   29.58    6.20
  -4   2  -8   35.58    7.75
   4  -2   8   44.40    7.58
  -4  -2  -8   38.01    8.08
   4   2   9  111.13   12.32
  -4   2  -9  130.70   12.11
   4   2   9  117.80   11.77
  -4   2  -9  131.19   10.51
   4  -2   9   91.30   10.45
   4  -2   9  132.80   10.73
  -4  -2  -9  124.17   12.11
  -4   2 -10   -0.70    5.26
   4   2  10    3.42    6.76
  -4   2 -10    2.71    6.26
   4   2  10    3.01    7.25
  -4  -2 -10    1.80    6.89
   4  -2  10   -1.68    6.62
   4  -2  10   -2.56    5.83
   4   2  11  180.10   15.70
  -4   2 -11  178.09   15.30
   4   2  11  184.16   14.77
  -4   2 -11  173.74   13.21
   4  -2  11  180.06   13.14
   4  -2  11  169.51   14.06
  -4  -2 -11  186.16   15.13
   4   2  12  171.57   16.11
   4   2  12  167.82   14.15
  -4   2 -12  149.94   12.69
   4  -2  12  170.10   14.84
  -4  -2 -12  141.76   13.18
   4  -2  12  145.17   12.11
  -4   2 -13   74.14    9.50
   4   2  13   85.48   12.43
   4   2  13   76.58   10.64
   4  -2  13   81.48   11.73
  -4  -2 -13  102.79   12.01
   4  -2  13   83.36    9.11
  -4  -2 -13   92.98   11.22
  -4   2 -14   64.67    9.34
   4   2  14   65.08   10.25
   4  -3 -17  128.77   13.37
  -4   3  16  215.73   16.80
   4  -3 -16  236.21   16.60
   4  -3 -16  228.08   17.32
  -4   3  15  100.88   11.41
   4  -3 -15  131.88   12.14
   4  -3 -15  115.63   11.91
  -4   3  14  624.16   31.94
   4  -3 -14  656.17   31.46
   4  -3 -14  582.72   31.69
   4   3 -13   83.38   10.85
  -4   3  13  117.84   10.71
   4  -3 -13   89.55   11.02
   4  -3 -13   99.13    9.48
   4  -3 -13  102.79   10.27
   4   3 -12   25.26    5.48
  -4   3  12   38.67    6.80
   4   3 -12   21.10    6.80
   4  -3 -12   32.78    6.38
   4  -3 -12   31.70    8.12
   4  -3 -12   31.48    6.71
   4   3 -11  860.58   41.61
   4   3 -11  902.32   39.22
   4  -3 -11  891.44   42.17
   4  -3 -11  885.75   40.93
   4   3 -10    4.49    3.77
   4   3 -10    2.58    4.97
   4  -3 -10    4.59    4.71
   4  -3 -10    0.68    5.62
   4   3  -9  146.72    8.91
   4   3  -9  142.17   10.80
   4  -3  -9  149.54   10.37
   4  -3  -9  140.16   10.89
   4   3  -8    2.91    4.36
  -4  -3   8    5.42    3.70
   4  -3  -8    3.50    4.16
   4  -3  -8   -0.54    4.49
   4   3  -7    5.15    3.60
   4  -3  -7    6.20    3.60
  -4  -3   7    6.93    4.10
   4   3  -6 1098.80   48.17
  -4  -3   6 1136.13   47.87
   4  -3  -6 1140.14   47.26
  -4   3   5   92.46    8.26
   4   3  -5  104.98    7.22
  -4  -3   5   95.03    6.53
   4  -3  -5   91.23    6.09
  -4   3   4 2507.50  102.21
  -4   3   4 2416.86   99.22
   4   3  -4 2594.20  100.91
  -4  -3   4 2450.59  100.24
  -4   3   3 2875.08  115.00
   4   3  -3 2883.27  116.98
  -4  -3   3 2919.15  116.57
   4   3  -2  101.30    7.11
  -4  -3   2  118.30    7.41
   4  -3  -2  102.29    5.16
   4   3  -1 6212.57  246.34
   4  -3  -1 5526.27  247.01
  -4  -3   1 6207.88  245.83
   4  -3  -1 6323.69  244.36
  -4   3   0 1795.52   69.98
   4   3   0 1674.42   72.26
  -4   3   0 1728.70   71.25
   4  -3   0 1814.82   73.93
  -4  -3   0 1752.37   71.91
  -4  -3   0 1629.74   72.49
  -4   3  -1  307.28   13.57
  -4   3  -1  326.12   15.40
  -4  -3  -1  305.81   15.93
   4  -3   1  315.20   14.07
  -4  -3  -1  310.53   13.93
  -4   3  -2 3233.18  125.83
  -4   3  -2 3030.56  123.71
  -4  -3  -2 3033.50  125.91
   4  -3   2 3142.89  124.44
  -4   3  -3 1922.62   78.15
  -4   3  -3 1903.32   75.94
   4  -3   3 1861.05   76.53
  -4  -3  -3 1810.92   77.67
   4  -3   3 1788.71   76.72
  -4  -3  -3 1936.82   78.92
  -4   3  -4   80.60    8.14
   4  -3   4   77.36    6.76
  -4  -3  -4   79.06    7.26
  -4  -3  -4   92.94    8.44
   4  -3   4   89.24    6.58
  -4  -3  -5  548.44   26.77
  -4  -3  -5  528.85   25.26
   4  -3   5  573.70   24.16
   4  -3   5  521.42   24.62
   4   3   6 1083.95   47.81
  -4   3  -6 1113.75   52.63
  -4   3  -6 1368.32   51.11
  -4  -3  -6 1268.07   52.03
   4  -3   6 1170.79   51.16
  -4  -3  -6 1195.84   53.20
   4   3   7  141.62   11.95
  -4   3  -7  141.81   11.99
   4   3   7  129.44   11.55
  -4   3  -7  149.47    9.88
   4  -3   7  115.50   10.43
  -4  -3  -7  119.39   11.58
   4   3   8  937.96   45.71
  -4   3  -8 1042.67   46.34
   4   3   8  965.44   45.40
  -4   3  -8  935.96   43.18
   4  -3   8  928.73   43.92
  -4  -3  -8  969.41   45.83
  -4   3  -9   93.13    8.98
   4   3   9   86.14   11.15
  -4   3  -9  115.10   12.20
   4   3   9   98.59   11.31
  -4  -3  -9  105.35   11.29
   4  -3   9   96.51    8.97
   4  -3   9   80.69    9.73
   4   3  10  389.04   22.91
   4   3  10  321.26   23.14
  -4   3 -10  335.53   20.49
  -4   3 -10  426.33   24.25
   4  -3  10  414.69   22.64
  -4  -3 -10  378.86   22.80
   4  -3  10  385.52   20.29
   4   3  11  112.33   12.74
  -4   3 -11  118.20   13.26
  -4   3 -11   89.50    9.61
   4   3  11   85.27   11.09
   4  -3  11   95.68   10.85
  -4  -3 -11   91.59   11.86
   4  -3  11  103.32    9.41
  -4   3 -12  255.96   16.78
   4   3  12  259.41   19.72
  -4   3 -12  222.39   15.97
   4   3  12  205.61   17.47
  -4   3 -12  270.00   19.68
  -4  -3 -12  232.60   17.40
   4  -3  12  229.85   14.60
   4  -3  12  214.95   17.37
  -4  -3 -12  240.94   17.91
  -4   3 -13  174.18   14.07
  -4   3 -13  184.34   14.41
   4   3  13  205.32   17.91
   4   3  13  205.62   16.57
  -4  -3 -13  191.13   15.63
   4  -3  13  211.39   16.62
  -4  -3 -13  168.33   15.73
   4   3  14    6.20    8.16
   4  -4 -17  123.97   12.87
  -4   4  16  153.59   13.92
   4  -4 -16  160.83   13.46
   4  -4 -16  146.69   13.95
   4   4 -15  238.49   13.26
  -4   4  15  221.86   16.86
   4  -4 -15  274.11   16.90
   4  -4 -15  231.89   17.13
  -4   4  14   -3.32    6.03
   4  -4 -14    9.33    6.86
   4  -4 -14   -4.06    6.18
  -4   4  13  212.59   15.19
   4  -4 -13  234.36   17.19
   4  -4 -13  223.52   15.27
   4  -4 -13  226.49   14.36
  -4   4  12   67.81    8.25
   4  -4 -12   61.64    9.28
   4  -4 -12   62.63    8.20
  -4   4  11   -2.55    4.51
   4   4 -11   -1.09    3.69
   4  -4 -11    2.50    5.08
   4  -4 -11    7.31    6.03
  -4   4  10   17.40    4.71
   4   4 -10   14.43    3.74
   4   4 -10   13.66    5.69
   4  -4 -10   14.03    5.36
   4  -4 -10    0.73    5.20
   4   4  -9  251.92   12.85
   4   4  -9  234.18   15.13
   4  -4  -9  256.66   15.99
   4  -4  -9  268.56   14.77
  -4  -4   9  280.36   15.04
   4   4  -8 4053.36  166.59
  -4  -4   8 4205.56  165.89
   4  -4  -8 4105.64  167.04
   4  -4  -8 4007.97  165.44
   4   4  -7  876.09   38.23
  -4   4   7  875.44   39.37
  -4  -4   7  848.59   37.74
   4  -4  -7  793.82   38.11
   4  -4  -7  862.55   37.01
   4   4  -6   71.96    7.12
  -4   4   6   88.97    8.40
  -4  -4   6   82.13    6.66
   4  -4  -6   94.76    6.37
  -4  -4   6   86.99    7.61
   4   4  -5  757.68   36.03
  -4   4   5  896.51   37.65
  -4  -4   5  800.97   35.38
   4  -4  -5  825.32   34.34
  -4   4   4    7.12    5.14
   4   4  -4   10.63    4.15
  -4  -4   4    9.29    3.34
   4   4  -3 2310.02   95.60
   4   4  -3 2362.21   94.98
  -4   4   3 2325.69   97.38
  -4  -4   3 2326.39   95.24
   4   4  -2 3886.00  154.25
   4   4  -2 3790.73  153.80
  -4  -4   2 3871.30  153.99
   4  -4  -2 3781.39  152.10
   4   4  -1   47.04    5.18
   4  -4  -1   45.93    3.82
   4  -4  -1   35.93    2.83
  -4  -4   1   32.67    4.80
   4   4   0  714.60   33.03
  -4   4   0  741.24   30.73
   4  -4   0  735.09   31.44
   4  -4   0  746.84   30.37
  -4  -4   0  788.20   33.06
  -4   4  -1    2.28    1.95
   4   4   1    2.58    4.28
  -4   4  -1    3.10    2.20
   4  -4   1    1.49    2.00
  -4   4  -2 4357.06  174.73
  -4   4  -2 4402.08  176.69
  -4   4  -2 4428.13  174.66
   4  -4   2 4323.80  174.62
  -4   4  -3  262.29   15.23
  -4   4  -3  280.55   13.26
  -4   4  -3  261.29   12.85
   4  -4   3  251.70   13.02
  -4   4  -4    5.27    5.28
  -4   4  -4    5.47    3.38
  -4   4  -4    6.90    2.99
  -4  -4  -4    5.26    4.65
   4  -4   4    3.89    3.22
   4  -4   4    6.95    3.17
  -4   4  -5  311.83   18.57
  -4   4  -5  318.40   16.46
  -4   4  -5  312.01   16.12
   4  -4   5  310.56   16.33
  -4  -4  -5  295.85   18.51
   4  -4   5  325.19   15.75
  -4   4  -6  183.58   14.96
  -4   4  -6  230.05   12.97
  -4   4  -6  216.19   12.88
   4  -4   6  213.62   13.16
  -4  -4  -6  222.57   15.28
   4  -4   6  242.58   12.57
  -4   4  -7  254.32   19.35
  -4   4  -7  337.78   17.63
  -4   4  -7  306.45   17.35
   4   4   7  352.29   20.02
   4  -4   7  335.74   17.99
  -4  -4  -7  305.90   19.51
  -4   4  -8   56.33    7.97
   4   4   8   96.25   10.67
  -4   4  -8   92.90    8.46
  -4   4  -8  100.09   11.87
   4  -4   8   78.85    8.99
  -4  -4  -8  101.74   10.84
   4   4   9  704.62   35.17
  -4   4  -9  713.47   36.49
  -4   4  -9  615.74   32.60
  -4   4  -9  661.31   32.30
   4  -4   9  654.18   33.13
  -4  -4  -9  658.91   34.86
   4  -4   9  730.85   31.68
  -4   4 -10   11.29    6.47
   4   4  10    1.90    7.11
  -4   4 -10    6.88    5.62
  -4   4 -10    1.13    8.18
   4  -4  10    0.78    5.46
  -4  -4 -10    0.99    7.57
   4  -4  10   13.02    5.54
   4   4  11   22.74    8.16
  -4   4 -11   13.30    8.89
  -4   4 -11   19.35    6.51
  -4   4 -11   29.31    7.12
   4  -4  11   20.45    5.79
  -4  -4 -11   20.56    7.62
   4  -4  11   18.72    6.81
  -4   4 -12   -3.49    6.85
  -4   4 -12   18.03   10.17
   4   4  12    1.26    8.88
  -4   4 -12    4.86    5.94
   4   4  12   -2.04    8.15
  -4  -4 -12    6.42    7.34
   4  -4  12    1.84    7.51
   4  -4  12    3.46    5.02
   4   4  13   63.49   11.35
  -4   4 -13   93.02   10.42
  -4   4 -13   55.28    8.76
  -4  -4 -13   73.71   11.40
   4  -4  13   57.60   10.07
   4   4  14   75.28   11.82
  -4  -4 -14   74.32   11.61
   4  -5 -17   73.52   11.31
  -4   5  16   74.05   10.98
  -4   5  16   72.29   10.52
   4  -5 -16   80.45   10.39
   4  -5 -16   88.17   10.11
  -4   5  15   68.11    9.68
  -4   5  15   76.54   11.37
   4  -5 -15   65.06    9.43
   4  -5 -15   65.05    9.22
   4   5 -14   12.09    2.99
  -4   5  14    4.26    6.46
   4  -5 -14   15.29    6.55
  -4   5  13  139.29   12.22
   4  -5 -13  128.71   11.35
   4  -5 -13  134.24   13.55
  -4   5  12  520.39   27.77
   4  -5 -12  530.41   29.67
  -4  -5  12  582.96   28.16
   4  -5 -12  511.96   27.08
   4   5 -11    6.69    3.12
  -4   5  11    9.09    7.34
  -4   5  11   10.59    5.67
   4  -5 -11    7.82    6.70
  -4  -5  11    2.57    4.91
   4  -5 -11   14.81    5.62
   4   5 -10   36.49    4.11
  -4   5  10   51.70    8.99
  -4   5  10   32.42    6.43
  -4  -5  10   29.72    6.03
   4  -5 -10   44.59    6.66
   4  -5 -10   44.13    7.93
  -4   5   9 3986.34  146.51
  -4   5   9 3474.93  143.57
   4   5  -9 3466.08  140.67
  -4  -5   9 3491.74  143.40
   4  -5  -9 3512.02  143.09
  -4  -5   9 3401.90  143.33
   4  -5  -9 3440.79  145.04
  -4   5   8  527.79   26.18
  -4   5   8  490.92   24.11
   4  -5  -8  480.34   25.27
  -4  -5   8  562.22   24.97
  -4  -5   8  455.35   23.78
   4  -5  -8  487.19   23.56
  -4   5   7   44.78    5.70
  -4   5   7   53.80    7.34
   4   5  -7   38.67    6.51
   4  -5  -7   54.67    6.78
   4  -5  -7   60.29    5.66
  -4  -5   7   60.90    7.15
  -4   5   6  127.38    8.52
  -4   5   6  136.52   10.93
   4   5  -6  132.56    9.83
  -4  -5   6  152.88    9.22
   4  -5  -6  145.70    8.32
  -4   5   5  892.13   40.35
  -4   5   5  860.75   36.87
   4   5  -5  890.22   39.24
   4  -5  -5  868.32   36.59
  -4  -5   5  881.72   38.18
  -4   5   4  330.02   17.27
  -4   5   4  284.52   12.38
   4   5  -4  283.24   13.64
   4   5  -4  237.16   14.74
  -4  -5   4  259.34   14.30
   4  -5  -4  256.48   12.07
   4   5  -3    0.64    3.21
  -4   5   3    0.44    1.20
   4   5  -3    4.37    4.31
  -4  -5   3    2.74    4.08
   4  -5  -3    5.58    5.11
   4   5  -2  175.27   10.62
   4   5  -2  169.55   10.04
  -4  -5   2  152.45   10.37
   4  -5  -2  166.51    8.64
   4   5  -1 4178.38  167.08
   4  -5  -1 3993.14  165.83
   4  -5  -1 4197.57  164.99
  -4  -5   1 4186.27  167.36
   4   5   0 3304.25  134.76
  -4   5   0 3321.06  132.62
   4  -5   0 3310.00  132.18
  -4  -5   0 3251.51  134.79
  -4  -5   0 3334.25  135.02
   4  -5   0 3332.82  133.40
   4   5   1  191.90   12.52
  -4   5  -1  209.32    9.37
  -4   5  -1  216.14   10.59
   4  -5   1  204.78    9.53
   4  -5   1  223.92   11.29
  -4  -5  -1  202.92   12.70
  -4  -5  -1  229.20   13.15
  -4   5  -2    7.21    2.18
  -4   5  -2    7.21    2.74
   4  -5   2   19.08    3.71
   4  -5   2    8.87    2.33
  -4   5  -3   10.76    2.87
  -4   5  -3   20.48    3.66
   4  -5   3   13.68    3.14
  -4   5  -4  829.57   36.54
  -4   5  -4  800.03   33.51
  -4   5  -4  719.15   33.18
   4  -5   4  774.64   33.21
  -4  -5  -4  727.23   36.34
   4  -5   4  757.75   33.55
  -4   5  -5  108.65    7.51
  -4   5  -5   92.47    9.85
  -4   5  -5   86.62    7.41
   4  -5   5   89.65    7.44
   4  -5   5   93.20    6.61
  -4  -5  -5   78.96    9.53
  -4   5  -6  199.54   12.11
   4   5   6  207.64   14.55
  -4   5  -6  193.01   14.82
  -4   5  -6  209.21   12.12
  -4  -5  -6  152.31   13.72
   4  -5   6  185.34   12.10
   4  -5   6  197.10   10.87
  -4   5  -7   28.51    5.30
  -4   5  -7   17.61    8.00
   4   5   7   25.75    7.82
  -4   5  -7   26.94    5.65
  -4  -5  -7    9.71    6.40
   4  -5   7   22.30    5.48
  -4   5  -8    1.76    4.88
  -4   5  -8   -1.28    5.15
  -4   5  -8   -3.24    8.23
   4   5   8    4.56    6.90
   4  -5   8   -5.65    5.53
  -4  -5  -8    3.73    7.28
  -4   5  -9  146.20   13.36
  -4   5  -9  203.06   17.58
   4   5   9  218.06   16.55
  -4   5  -9  229.13   14.16
   4  -5   9  233.23   12.57
  -4  -5  -9  203.34   16.03
   4  -5   9  207.84   14.37
   4   5  10   31.95    8.46
  -4   5 -10   30.95    6.84
  -4   5 -10   30.39   10.74
  -4   5 -10   27.60    7.79
   4  -5  10   27.06    5.28
  -4  -5 -10   31.80    8.47
   4  -5  10   44.87    7.26
  -4   5 -11  174.49   14.33
  -4   5 -11  166.06   17.23
  -4   5 -11  165.38   13.35
   4   5  11  185.43   15.83
   4  -5  11  142.93   12.95
  -4  -5 -11  171.52   15.26
   4  -5  11  162.35   10.45
  -4   5 -12  107.39   15.38
  -4   5 -12  125.77   12.62
  -4   5 -12  118.89   11.34
   4   5  12  141.42   13.97
  -4  -5 -12  120.78   13.87
   4  -5  12  126.23   12.45
   4   5  13    2.22    8.15
  -4   5 -13   19.06    7.57
  -4   5 -13   14.39    6.39
  -4  -5 -13   12.83    8.27
   4  -5  13   26.13    8.05
   4  -6 -17   15.05    8.45
  -4   6  16  362.11   23.24
   4  -6 -16  364.31   22.54
   4  -6 -16  381.10   21.90
  -4   6  15   36.26    9.45
  -4   6  15   62.84    9.51
   4  -6 -15   59.88    9.08
  -4   6  14  297.67   21.79
  -4   6  14  357.20   21.73
   4  -6 -14  378.50   21.17
  -4   6  13 1416.04   57.58
   4  -6 -13 1283.74   55.91
   4  -6 -13 1338.47   59.38
  -4   6  12    2.29    5.81
  -4   6  12    5.97    7.58
   4   6 -12   -0.12    1.28
   4  -6 -12   -2.02    7.69
  -4  -6  12    0.73    5.42
   4  -6 -12   -4.06    5.15
  -4   6  11  126.98   11.25
  -4   6  11  151.63   13.58
  -4  -6  11  128.53   10.54
   4  -6 -11  125.32   10.43
   4  -6 -11  137.45   12.88
  -4   6  10 2131.53   91.82
   4   6 -10 2115.32   87.62
   4  -6 -10 2026.57   93.41
  -4  -6  10 2218.08   91.73
   4  -6 -10 2253.21   91.36
  -4  -6  10 2220.64   91.83
   4   6  -9   -0.54    1.94
  -4   6   9    3.90    4.98
  -4   6   9    4.74    7.11
  -4  -6   9    2.31    5.51
  -4  -6   9    5.43    4.50
   4  -6  -9    4.92    4.55
   4  -6  -9    3.05    6.13
  -4   6   8 1071.43   49.74
  -4   6   8 1203.50   52.55
  -4  -6   8 1176.27   50.94
   4  -6  -8 1115.77   51.66
  -4  -6   8 1185.39   50.30
   4  -6  -8 1164.79   49.44
  -4   6   7 3424.56  145.87
  -4   6   7 3741.09  148.88
   4   6  -7 3824.73  144.38
  -4  -6   7 3431.18  146.25
  -4  -6   7 3615.29  147.48
  -4  -6   7 3679.21  146.67
   4  -6  -7 3427.71  145.27
   4   6  -6  150.17    8.22
  -4   6   6  143.28    8.74
  -4   6   6  152.08   11.69
   4  -6  -6  137.85    8.43
  -4  -6   6  145.59    9.91
  -4   6   5  155.41    8.23
   4   6  -5  157.40    8.75
   4   6  -5  145.22   10.78
   4  -6  -5  152.11    8.14
  -4  -6   5  141.08    9.86
  -4   6   4 3558.21  147.09
   4   6  -4 3819.66  148.72
   4   6  -4 3467.52  150.34
  -4  -6   4 3562.03  149.81
   4  -6  -4 3933.23  147.09
   4  -6  -4 3467.44  150.94
   4   6  -3   27.73    4.35
   4   6  -3   25.38    5.45
   4  -6  -3   28.42    5.99
  -4  -6   3   37.10    5.53
   4   6  -2  979.45   40.87
   4   6  -2  946.41   41.94
   4  -6  -2  915.01   39.60
   4  -6  -2  912.69   43.03
  -4  -6   2  948.97   41.49
   4   6  -1 1382.47   58.69
   4  -6  -1 1395.84   56.92
  -4  -6   1 1364.48   59.18
  -4   6   0   24.55    3.84
   4  -6   0   26.25    3.22
  -4  -6   0   28.00    5.41
  -4  -6   0   31.91    5.37
   4  -6   0   29.78    4.40
  -4  -6   0   33.89    5.81
  -4   6  -1  570.76   25.24
  -4  -6  -1  652.36   28.10
   4  -6   1  577.30   25.99
   4  -6   1  582.04   24.52
  -4  -6  -1  503.59   27.14
  -4  -6  -1  601.64   27.60
   4  -6   1  555.21   23.51
  -4   6  -2   29.33    4.08
  -4  -6  -2   25.37    5.64
   4  -6   2   26.62    3.00
   4  -6   2   24.91    4.39
  -4   6  -3 1517.86   58.23
  -4   6  -3 1362.43   58.94
   4  -6   3 1370.03   58.17
   4  -6   3 1375.69   59.85
  -4   6  -4  721.44   31.96
   4   6   4  696.31   34.19
  -4   6  -4  751.92   31.49
   4  -6   4  693.14   31.43
   4   6   5  440.43   24.26
  -4   6  -5  465.40   21.95
  -4   6  -5  489.24   22.27
  -4  -6  -5  437.32   25.16
   4  -6   5  490.10   21.06
   4  -6   5  401.08   21.67
   4   6   6   75.66    8.82
   4   6   6   80.91    9.79
  -4   6  -6   65.67    6.99
  -4   6  -6   78.43    7.57
   4  -6   6   66.62    6.87
  -4  -6  -6   58.23    9.13
   4  -6   6   73.68    5.74
   4   6   7   61.58    8.90
  -4   6  -7   48.81    7.00
  -4   6  -7   53.98    6.96
   4   6   7   57.20    9.51
  -4  -6  -7   65.69    9.29
   4  -6   7   59.67    7.16
   4   6   8   -0.95    6.29
  -4   6  -8    2.68    5.50
  -4   6  -8   -1.82    4.92
   4   6   8    3.82    6.80
   4  -6   8    1.83    4.75
  -4  -6  -8   -0.98    6.85
   4  -6   8   -1.37    3.45
   4   6   9  169.27   15.06
   4   6   9  139.04   13.97
  -4   6  -9  138.51   12.61
  -4   6  -9  176.50   12.41
   4  -6   9  167.40   12.34
   4  -6   9  162.19    9.58
  -4  -6  -9  151.91   14.13
  -4   6 -10  375.99   20.78
  -4   6 -10  266.52   20.29
   4   6  10  386.10   23.64
   4   6  10  318.88   23.06
  -4  -6 -10  371.73   23.19
   4  -6  10  369.27   17.03
   4  -6  10  361.62   20.79
  -4   6 -11  667.74   31.37
   4   6  11  496.98   33.10
   4   6  11  605.07   33.27
  -4   6 -11  562.66   31.55
   4  -6  11  594.80   30.55
  -4  -6 -11  598.81   33.31
   4   6  12  217.60   19.42
  -4   6 -12  270.48   17.31
   4   6  12  232.67   18.69
  -4   6 -12  262.40   18.54
   4  -6  12  190.71   15.91
  -4  -6 -12  238.74   18.80
  -4   6 -13   14.25    7.72
   4   6  13   13.95    9.19
  -4   6 -13   11.15    6.45
  -4  -6 -13   14.61    9.11
   4  -6  13   17.00    7.48
  -4   7  16   18.11    7.88
   4  -7 -16   15.34    7.75
   4  -7 -16   19.71    7.61
  -4   7  15  123.87   13.84
  -4   7  15  130.95   13.57
   4  -7 -15  140.16   12.91
  -4   7  14   24.27    8.01
  -4   7  14   15.60    8.92
   4  -7 -14   12.01    6.88
  -4   7  13   14.78    6.56
  -4   7  13   17.31    9.43
   4  -7 -13   23.35    8.51
  -4  -7  13   28.31    7.24
   4  -7 -13   28.08    7.12
  -4   7  12  222.76   16.22
  -4   7  12  253.46   18.55
   4  -7 -12  235.64   18.41
   4  -7 -12  221.09   14.93
  -4  -7  12  254.93   16.07
  -4   7  11  107.35   12.87
  -4   7  11  124.00   11.35
   4  -7 -11   99.00   11.83
  -4  -7  11  121.02   10.24
   4  -7 -11  127.80   10.26
  -4  -7  11  113.99   10.68
  -4   7  10   32.76    6.52
  -4   7  10   30.81    8.39
  -4  -7  10   29.79    6.61
   4  -7 -10   38.92    8.20
  -4  -7  10   23.27    5.97
   4  -7 -10   29.92    5.90
  -4   7   9  884.10   42.33
  -4   7   9  828.14   39.79
   4  -7  -9  868.51   42.14
  -4  -7   9  877.61   40.60
  -4  -7   9  917.16   40.20
   4  -7  -9  892.75   39.36
  -4   7   8  984.15   41.99
  -4   7   8  972.00   44.64
   4   7  -8  881.80   38.76
  -4  -7   8 1020.59   43.67
   4  -7  -8  961.75   41.32
  -4  -7   8  996.71   42.48
  -4   7   7  116.04   11.17
  -4   7   7  115.35    8.27
   4   7  -7  115.03    6.68
  -4  -7   7   94.08    8.70
   4  -7  -7  123.61    8.11
  -4  -7   7  120.47    9.21
  -4  -7   7  103.84   10.12
  -4   7   6  983.28   40.65
   4   7  -6  965.41   40.23
  -4  -7   6  936.23   42.23
   4  -7  -6  920.01   40.38
  -4   7   5  845.02   36.47
   4   7  -5  885.21   37.16
   4  -7  -5  860.58   39.42
  -4  -7   5  895.27   39.07
   4  -7  -5  859.15   36.35
  -4   7   4  114.48    6.52
   4   7  -4  123.39    8.11
   4  -7  -4  114.40    6.19
   4  -7  -4  136.72   10.40
  -4  -7   4  110.55    9.08
   4   7  -3  214.12   13.62
   4   7  -3  244.45   12.50
   4  -7  -3  201.82   13.96
  -4  -7   3  239.31   13.35
   4  -7  -3  198.30    9.02
   4  -7  -3  234.78   11.93
   4   7  -2  747.32   37.00
  -4  -7   2  840.96   37.02
   4  -7  -2  799.50   35.07
   4  -7  -2  884.05   39.20
  -4  -7   1    4.68    4.31
   4  -7  -1    3.19    2.86
  -4  -7   1    0.54    4.33
  -4  -7   0   62.72    7.14
   4  -7   0   52.36    5.77
   4  -7   0   62.97    4.91
  -4  -7   0   69.84    6.92
  -4  -7   0   66.00    7.30
  -4   7  -1  153.58    9.38
   4  -7   1  150.76    7.13
  -4  -7  -1  188.90   11.83
   4  -7   1  164.60   10.22
  -4  -7  -1  150.16   11.21
  -4  -7  -1  184.67   11.59
   4  -7   1  155.95    8.59
  -4   7  -2   -0.74    3.63
  -4  -7  -2    4.62    4.61
   4  -7   2    0.53    1.91
   4  -7   2   -0.79    2.46
   4  -7   2    0.88    3.60
  -4  -7  -2    0.65    4.53
  -4  -7  -2   -1.27    5.19
  -4   7  -3   34.60    5.12
  -4  -7  -3   43.36    6.61
  -4  -7  -3   35.68    7.08
   4  -7   3   34.68    3.85
   4  -7   3   44.29    6.04
  -4   7  -4  286.46   15.09
   4  -7   4  256.25   13.77
  -4  -7  -4  288.93   16.27
  -4   7  -5  336.00   17.46
   4   7   5  343.83   19.89
   4  -7   5  301.18   16.67
  -4  -7  -5  346.75   18.88
   4  -7   5  334.14   15.67
   4   7   6    5.70    5.75
  -4   7  -6   -0.47    4.45
  -4   7  -6    2.63    4.58
   4  -7   6    2.41    2.80
   4  -7   6    4.64    4.42
  -4  -7  -6    5.43    5.29
  -4  -7  -6   -0.91    6.26
   4   7   7  111.47   11.32
  -4   7  -7  106.20    9.08
   4   7   7  103.65   11.60
  -4   7  -7  120.09    9.95
   4  -7   7  111.14    9.13
  -4  -7  -7  108.29   10.25
  -4  -7  -7  120.25   12.28
   4   7   8  161.87   14.06
   4   7   8  156.78   14.30
  -4   7  -8  125.39   11.15
  -4   7  -8  170.38   12.73
   4  -7   8  171.95   11.61
  -4  -7  -8  183.06   15.09
   4  -7   8  153.71    8.82
  -4   7  -9  132.30   10.98
   4   7   9  114.86   12.89
   4   7   9  103.55   12.32
  -4   7  -9  122.03   11.90
   4  -7   9  115.40   10.64
  -4  -7  -9   99.76   12.52
   4   7  10    4.36    8.29
   4   7  10   -2.40    8.04
  -4   7 -10   -4.54    7.73
  -4   7 -10    0.78    6.12
  -4  -7 -10    3.36    8.31
   4  -7  10    0.73    5.95
  -4   7 -11  287.56   21.54
   4   7  11  356.83   24.93
  -4   7 -11  398.32   22.04
   4   7  11  373.77   24.53
   4  -7  11  355.54   20.98
  -4  -7 -11  400.20   24.64
   4   7  12  166.20   15.87
  -4   7 -12  170.87   15.55
  -4  -7 -12  147.41   15.61
   4  -7  12  148.27   13.28
  -4   7 -13   26.98    9.35
   4  -7  13   19.45    7.53
  -4   8  15   -6.38    8.35
   4  -8 -15    0.88    6.46
  -4   8  14  220.03   16.73
  -4   8  14  200.95   17.77
   4   8 -14  215.46   19.01
   4  -8 -14  195.62   14.86
  -4   8  13  353.35   22.13
  -4   8  13  306.19   22.72
   4   8 -13  362.71   24.21
   4  -8 -13  334.40   22.83
   4  -8 -13  312.42   19.54
  -4  -8  13  345.75   20.62
  -4   8  12  170.87   14.40
  -4   8  12  196.01   17.01
   4  -8 -12  193.21   16.67
   4  -8 -12  194.68   13.65
  -4  -8  12  212.66   14.57
  -4   8  11  233.21   18.10
  -4   8  11  191.78   15.37
  -4  -8  11  282.13   16.80
   4  -8 -11  221.30   17.92
  -4  -8  11  260.78   15.69
   4  -8 -11  266.56   15.55
  -4   8  10   41.99    7.45
  -4   8  10   27.10    8.89
  -4  -8  10   53.89    7.15
  -4  -8  10   50.18    7.94
   4  -8 -10   47.54    6.84
   4  -8 -10   34.81    8.53
  -4   8   9   -3.61    7.80
  -4   8   9    1.75    5.09
  -4  -8   9    4.24    5.98
   4  -8  -9    0.50    4.61
  -4  -8   9    2.93    4.74
   4  -8  -9    2.66    6.71
  -4   8   8   44.43    6.04
  -4  -8   8   38.66    6.36
  -4  -8   8   40.07    7.63
   4  -8  -8   48.34    5.67
  -4   8   7  118.18    8.51
   4  -8  -7  122.66    8.34
  -4   8   6  765.23   33.98
   4  -8  -6  838.69   37.55
   4  -8  -6  773.35   33.76
  -4   8   5   90.94    6.18
   4  -8  -5   86.39    5.87
   4  -8  -5   95.78    8.81
  -4  -8   5   90.76    8.43
   4  -8  -4   42.35    3.34
   4  -8  -4   53.53    7.42
  -4  -8   4   41.85    6.52
   4  -8  -4   47.43    6.79
   4  -8  -3 1440.47   59.22
   4  -8  -3 1482.63   57.33
  -4  -8   3 1390.76   57.47
   4  -8  -3 1483.67   56.03
  -4  -8   2   15.65    5.37
   4  -8  -2   24.14    7.16
   4  -8  -2   18.99    4.28
  -4  -8   1  777.50   36.45
   4  -8  -1  776.18   34.24
  -4  -8   1  799.81   35.79
  -4  -8   0   93.63    9.13
   4  -8   0   92.45    6.64
  -4  -8   0   97.30    9.14
  -4  -8   0   93.17    8.26
  -4   8  -1 1483.66   62.37
   4  -8   1 1475.78   59.48
   4  -8   1 1499.28   63.37
  -4  -8  -1 1552.13   64.63
  -4  -8  -1 1547.78   64.68
  -4  -8  -1 1460.74   64.97
   4  -8   1 1468.70   61.56
  -4   8  -2  354.12   17.38
   4  -8   2  325.57   14.74
  -4  -8  -2  332.57   18.72
   4  -8   2  312.96   15.87
   4  -8   2  338.18   17.76
  -4  -8  -2  365.08   19.63
  -4  -8  -2  335.67   19.57
   4   8   3  440.42   24.29
  -4   8  -3  420.57   21.85
   4  -8   3  460.81   22.47
   4  -8   3  433.98   19.74
  -4  -8  -3  442.40   23.10
  -4  -8  -3  461.54   24.40
  -4   8  -4   80.49    7.61
   4   8   4   77.26    9.32
  -4  -8  -4   58.56    8.83
   4  -8   4   81.78    8.16
   4  -8   4   81.35    6.23
  -4  -8  -4   96.12    8.85
  -4   8  -5  164.83   11.41
   4  -8   5  163.00   10.41
  -4  -8  -5  180.00   12.69
   4  -8   5  175.20    9.34
  -4   8  -6  253.71   15.36
   4  -8   6  246.16   14.33
  -4  -8  -6  235.05   15.98
   4  -8   6  269.83   12.47
   4   8   7  578.76   31.56
  -4   8  -7  606.79   29.33
  -4  -8  -7  526.97   31.62
   4  -8   7  624.54   28.31
  -4  -8  -7  575.21   29.88
   4   8   8  837.09   42.53
   4   8   8  872.35   42.88
  -4   8  -8  864.07   40.23
  -4  -8  -8  840.05   40.71
  -4  -8  -8  833.25   42.77
   4  -8   8  814.09   38.48
   4   8   9  207.62   17.49
  -4   8  -9  267.82   17.24
   4   8   9  229.97   18.04
  -4  -8  -9  234.18   18.62
   4  -8   9  238.18   15.09
   4   8  10   19.78    9.24
  -4   8 -10    3.74    7.22
   4   8  10    7.96    8.22
  -4  -8 -10   16.49    9.36
   4  -8  10   14.18    6.57
   4   8  11    2.69    9.09
  -4   8 -11   -2.10    7.89
   4   8  11   -8.21    8.65
   4  -8  11    3.89    5.96
  -4  -8 -11   -7.34    8.77
  -4   8 -12    8.05    8.61
   4  -8  12   13.45    7.25
  -4  -8 -12   21.70    9.24
  -4   8 -13   23.59    8.83
   4  -8  13   25.51    8.76
  -4   9  15   21.53    8.92
   4  -9 -15   37.93    8.38
  -4   9  14  361.67   24.02
   4   9 -14  390.31   26.74
   4  -9 -14  420.99   23.18
  -4   9  13   28.56    8.35
   4   9 -13   28.29    9.77
  -4  -9  13   58.44    9.09
   4  -9 -13   38.65    8.42
   4   9 -12   -1.11    7.05
  -4   9  12    6.28    7.48
  -4  -9  12    1.53    5.51
   4  -9 -12    0.69    5.69
   4  -9 -12   -2.31    8.17
  -4  -9  12    4.83    6.96
  -4   9  11  447.24   27.15
   4   9 -11  512.07   29.27
  -4  -9  11  541.68   28.02
   4  -9 -11  547.97   30.77
  -4  -9  11  518.01   26.94
   4  -9 -11  561.77   26.69
  -4   9  10  214.85   15.05
  -4  -9  10  233.79   15.87
   4  -9 -10  179.19   16.04
   4  -9 -10  211.32   13.60
  -4  -9  10  237.75   14.61
  -4   9   9  508.06   25.31
   4  -9  -9  512.26   24.45
  -4  -9   9  460.87   24.91
  -4  -9   9  498.22   26.81
  -4   9   8  365.00   19.20
   4  -9  -8  369.79   18.67
  -4  -9   8  381.94   20.13
  -4  -9   8  345.30   21.54
  -4   9   7 1451.85   60.50
   4   9  -7 1400.95   58.42
   4  -9  -7 1471.46   64.31
   4  -9  -7 1459.62   60.28
  -4   9   6  364.99   18.02
   4   9  -6  383.14   17.73
   4  -9  -6  363.74   21.31
   4  -9  -6  374.89   17.78
   4  -9  -5   22.24    3.47
   4  -9  -5   25.77    6.25
   4  -9  -5   19.27    6.21
   4  -9  -4 1536.44   61.48
   4  -9  -4 1466.40   58.64
   4  -9  -4 1283.00   55.03
   4  -9  -4 1356.34   59.41
   4  -9  -3  101.85    5.06
   4  -9  -3  121.46   10.91
   4  -9  -3  110.61    9.01
  -4  -9   3   96.24    9.52
   4  -9  -3  112.85    8.59
   4  -9  -2   80.99    9.82
  -4  -9   2   59.12    8.12
   4  -9  -2   75.51    7.07
   4  -9  -2   75.49    7.16
  -4  -9   1 2413.43   95.11
  -4  -9   1 2278.75   95.90
   4  -9  -1 2166.62   93.51
   4   9   0 4188.63  169.13
  -4  -9   0 4216.13  169.38
   4  -9   0 3911.98  166.32
  -4  -9   0 4156.82  168.30
  -4  -9   0 4276.17  169.01
  -4   9  -1  176.77   11.84
   4   9   1  230.32   14.68
  -4  -9  -1  218.41   14.04
  -4  -9  -1  198.42   13.49
   4  -9   1  201.47   11.19
   4  -9   1  189.52   12.60
  -4  -9  -1  206.68   14.27
   4  -9   1  189.51    8.54
  -4   9  -2 2880.00  119.65
   4   9   2 2967.61  122.60
  -4  -9  -2 2919.81  121.38
   4  -9   2 2859.49  116.67
   4  -9   2 2989.64  120.56
   4  -9   2 2884.14  118.32
  -4  -9  -2 3029.97  122.24
  -4  -9  -2 3035.72  122.70
  -4   9  -3  115.68    9.39
   4   9   3  108.51   11.06
   4  -9   3  101.60    6.47
   4  -9   3  113.30    9.63
  -4  -9  -3  108.99   10.06
  -4  -9  -3  110.71   10.84
  -4  -9  -3   96.61   11.06
   4   9   4  265.28   17.57
  -4   9  -4  245.18   14.79
  -4  -9  -4  275.46   16.06
   4  -9   4  233.40   12.59
  -4  -9  -4  206.29   16.40
   4  -9   4  259.50   15.35
   4   9   5 1696.70   77.72
  -4   9  -5 1820.20   74.93
  -4  -9  -5 1788.91   75.71
   4  -9   5 1765.66   72.88
   4  -9   5 1782.10   71.37
   4  -9   5 1865.13   75.43
  -4   9  -6   54.69    7.66
   4  -9   6   64.71    6.60
  -4  -9  -6   74.58    8.70
   4  -9   6   54.66    4.12
  -4   9  -7   48.83    7.39
  -4  -9  -7   38.54    7.18
   4  -9   7   49.82    6.28
  -4   9  -8  144.91   12.32
   4   9   8  122.10   13.59
   4   9   8  161.96   14.77
  -4  -9  -8  140.72   12.54
   4  -9   8  138.91   10.67
  -4  -9  -8  136.91   13.93
  -4   9  -9  815.14   40.36
   4   9   9  816.79   42.70
   4   9   9  854.40   43.17
   4  -9   9  839.94   38.58
  -4  -9  -9  781.67   42.70
   4   9  10  131.13   14.88
  -4   9 -10  134.29   13.27
   4   9  10  152.80   15.24
  -4  -9 -10  108.91   13.62
   4  -9  10  150.68   11.67
   4   9  11   76.21   12.53
  -4   9 -11   77.26   11.49
   4   9  11  105.95   13.08
  -4  -9 -11   75.86   12.58
   4  -9  11   87.10    9.67
  -4   9 -12  270.52   20.56
   4  -9  12  276.09   18.00
  -4  10  15  255.09   20.13
   4 -10 -15  283.51   18.78
  -4  10  14   13.46    8.23
   4 -10 -14   14.14    6.89
  -4  10  13   12.38    7.36
   4  10 -13   19.33    9.83
   4 -10 -13   10.75    6.15
  -4 -10  13   11.99    6.66
  -4  10  12  539.72   30.72
   4  10 -12  620.43   33.58
   4 -10 -12  576.26   33.13
  -4 -10  12  563.41   29.59
   4 -10 -12  571.94   28.87
  -4 -10  12  579.61   30.66
  -4  10  11   68.18    9.76
   4  10 -11   74.64   10.77
  -4 -10  11   82.79    9.24
  -4 -10  11   75.93   10.06
   4 -10 -11   70.45    8.21
   4 -10 -11   86.04   11.81
  -4  10  10    2.79    5.52
   4  10 -10    6.95    6.92
  -4 -10  10    1.36    5.26
  -4 -10  10    8.39    7.15
   4 -10 -10   13.37    5.78
  -4  10   9  503.07   25.15
   4  10  -9  441.92   27.12
   4 -10  -9  500.26   24.47
  -4 -10   9  507.39   25.53
  -4 -10   9  507.16   27.40
  -4  10   8  920.17   39.82
  -4 -10   8  909.31   43.10
  -4 -10   8  876.34   40.86
   4 -10  -8  862.89   39.11
   4 -10  -8  834.98   43.19
  -4  10   7  402.39   20.11
   4 -10  -7  421.04   19.89
   4 -10  -7  382.27   23.70
   4  10  -6  368.17   16.74
   4 -10  -6  323.33   16.74
   4 -10  -6  363.04   21.22
   4  10  -5  236.74   13.08
   4 -10  -5  231.40   15.58
   4 -10  -5  226.82   11.58
   4 -10  -5  223.41   14.40
   4 -10  -5  236.78   15.76
   4  10  -4    3.53    4.64
   4 -10  -4    7.53    6.10
   4 -10  -4   15.72    6.03
   4 -10  -4   15.35    5.00
   4  10  -3   20.88    5.83
   4 -10  -3   14.05    1.74
   4 -10  -3   24.01    7.01
   4 -10  -3   20.59    5.37
   4 -10  -3   21.69    5.40
   4  10  -2  544.65   27.36
   4 -10  -2  583.44   30.29
   4 -10  -2  552.90   26.18
   4 -10  -2  537.51   26.96
  -4 -10   2  510.33   26.02
   4  10  -1  406.21   22.68
   4 -10  -1  442.40   21.73
  -4 -10   1  354.20   22.32
  -4 -10   1  413.24   21.63
   4 -10  -1  431.55   20.69
   4  10   0   12.90    6.58
  -4 -10   0   21.50    5.65
  -4 -10   0   11.73    5.51
   4 -10   0   10.96    3.99
  -4 -10   0   15.86    6.70
   4 -10   0   13.40    4.75
   4  10   1 2930.32  114.81
   4 -10   1 2562.77  107.36
  -4 -10  -1 3142.39  114.03
  -4 -10  -1 3013.03  114.91
   4 -10   1 2550.15  107.34
   4 -10   1 2845.14  111.36
   4 -10   1 3044.75  110.86
   4 -10   1 3052.11  113.21
  -4 -10  -1 2959.44  113.72
  -4  10  -2    5.35    5.33
   4  10   2    6.85    6.84
  -4 -10  -2    2.07    5.43
   4 -10   2    6.91    5.54
   4 -10   2   -0.88    4.01
  -4 -10  -2    2.30    5.34
   4 -10   2    1.97    3.42
  -4 -10  -2    1.69    6.40
   4  10   3  114.19   11.50
  -4  10  -3  108.01    9.27
  -4 -10  -3  111.20   11.02
   4 -10   3  129.88   10.46
   4 -10   3  115.93    7.92
   4 -10   3  103.93    7.80
  -4 -10  -3   98.85    5.62
  -4 -10  -3  102.33    9.94
  -4 -10  -3  148.91   12.57
  -4  10  -4  469.00   24.86
   4  10   4  462.39   27.44
  -4 -10  -4  523.93   26.09
   4 -10   4  515.91   22.48
   4 -10   4  456.18   22.13
   4 -10   4  524.34   25.61
  -4 -10  -4  524.90   28.36
  -4 -10  -4  463.43   26.99
   4  10   5  139.04   13.04
  -4  10  -5  131.72   10.85
  -4 -10  -5  121.44   12.30
  -4 -10  -5  130.96   11.27
   4 -10   5  135.56    8.81
   4 -10   5  130.25    7.44
   4 -10   5  144.33   11.51
   4 -10   5  123.06    7.15
   4  10   6  218.55   16.94
  -4  10  -6  214.17   14.99
   4 -10   6  257.23   13.16
   4 -10   6  203.47    9.70
  -4 -10  -6  250.26   15.63
  -4  10  -7   37.64    7.66
  -4 -10  -7   49.82    7.86
   4 -10   7   42.06    6.40
  -4  10  -8  219.21   15.86
  -4 -10  -8  230.66   16.49
   4 -10   8  232.59   14.20
  -4 -10  -8  200.74   18.05
   4  10   9   59.68   10.57
  -4  10  -9   48.83    8.79
  -4 -10  -9   63.82   11.47
   4 -10   9   51.79    7.19
   4  10  10   66.74   11.96
  -4  10 -10   72.54   10.57
  -4 -10 -10   70.45   11.61
   4 -10  10   57.59    7.77
  -4  10 -11    3.29    8.14
   4 -10  11    0.75    5.27
  -4  10 -12   38.90   10.66
  -4  11  15   68.75   12.66
  -4  11  14   24.40    8.56
   4 -11 -14   23.60    7.51
  -4  11  13   32.70    9.51
   4  11 -13   35.10   10.98
  -4 -11  13   37.89    8.18
   4 -11 -13   29.54    7.03
  -4  11  12   48.94    8.71
   4  11 -12   38.20   10.70
  -4 -11  12   51.08    8.31
  -4 -11  12   37.44    8.98
   4 -11 -12   51.37    8.08
   4  11 -11    5.70    8.18
  -4  11  11   -1.64    6.16
  -4 -11  11   -6.35    7.40
  -4 -11  11   -3.02    6.71
   4 -11 -11    0.65    5.20
  -4  11  10   25.32    6.85
   4  11 -10   30.22    9.38
  -4 -11  10   22.76    7.96
   4 -11 -10   31.40    6.09
  -4 -11  10   15.61    6.98
  -4  11   9  229.88   14.20
   4  11  -9  211.74   17.01
   4 -11  -9  224.58   13.46
  -4 -11   9  212.42   16.29
   4 -11  -9  202.44   16.80
  -4 -11   9  183.51   13.88
  -4  11   8  442.94   23.12
   4  11  -8  471.88   27.22
   4 -11  -8  500.14   23.06
  -4 -11   8  478.97   24.72
  -4 -11   8  430.96   26.27
   4 -11  -8  445.21   26.93
   4  11  -7    2.89    7.39
   4 -11  -7    2.86    3.95
   4 -11  -7   -1.92    7.02
   4  11  -6  415.82   19.74
   4 -11  -6  465.83   25.66
   4 -11  -6  444.62   20.37
   4 -11  -6  424.05   23.47
   4  11  -5  781.15   34.43
   4 -11  -5  763.80   38.21
   4 -11  -5  737.68   36.47
   4 -11  -5  816.16   38.65
   4  11  -4  103.90    9.18
   4 -11  -4  115.14   11.32
   4 -11  -4  107.67    9.41
   4 -11  -4   89.99   10.06
   4  11  -3   42.28    7.09
   4 -11  -3   47.91    8.57
   4 -11  -3   40.50    7.08
   4 -11  -3   43.33    6.14
   4  11  -2  434.43   24.55
  -4 -11   2  461.35   23.73
   4 -11  -2  513.26   25.14
   4 -11  -2  466.75   27.37
   4 -11  -2  466.96   23.58
   4  11  -1    8.39    5.96
  -4 -11   1    8.02    4.67
  -4 -11   1    5.85    5.85
   4 -11  -1    2.62    4.49
   4 -11  -1    3.62    3.99
   4  11   0  185.38   14.98
  -4 -11   0  213.53   14.92
   4 -11   0  232.01   14.10
  -4 -11   0  226.14   14.74
   4 -11   0  228.96   13.04
   4  11   1   97.01   10.42
  -4 -11  -1   84.89    9.42
  -4 -11  -1   79.39    8.96
   4 -11   1   69.88    8.85
   4 -11   1   79.04    7.94
  -4 -11  -1   74.51   10.45
   4 -11   1   82.76    7.20
  -4  11  -2  118.25    9.90
   4  11   2  103.82   11.43
  -4 -11  -2  121.82   10.96
   4 -11   2  112.92    8.38
  -4 -11  -2  141.49   11.81
   4 -11   2  106.40   10.33
  -4 -11  -2  111.20   11.83
   4 -11   2  113.46    9.10
  -4  11  -3   -0.63    5.75
   4  11   3   -0.95    7.01
   4 -11   3    2.19    3.40
  -4 -11  -3    4.47    2.40
   4 -11   3    9.00    4.03
   4 -11   3    2.77    5.75
  -4 -11  -3   -3.64    5.85
  -4 -11  -3    6.25    6.36
  -4 -11  -3   -2.87    6.67
   4  11   4    7.93    7.59
  -4  11  -4    3.33    5.76
  -4 -11  -4    2.22    5.66
   4 -11   4    7.07    3.27
   4 -11   4    8.41    3.55
  -4 -11  -4   -5.85    7.14
   4 -11   4    2.10    5.38
  -4 -11  -4    6.90    6.72
   4  11   5  166.41   14.94
  -4  11  -5  150.48   12.66
  -4 -11  -5  181.94   13.54
   4 -11   5  164.97    8.79
   4 -11   5  170.38   10.19
   4 -11   5  204.20   13.89
  -4 -11  -5  148.70   14.67
  -4 -11  -5  211.07   16.06
  -4  11  -6   22.25    6.82
   4  11   6   37.53    9.25
  -4 -11  -6   20.35    8.53
  -4 -11  -6   41.67    7.57
   4 -11   6   29.74    5.16
   4 -11   6   33.29    7.71
  -4  11  -7   30.76    7.83
   4  11   7   38.17    9.41
  -4 -11  -7   37.19    8.05
   4 -11   7   30.89    5.81
  -4  11  -8  101.15   11.49
  -4 -11  -8   88.07   10.89
   4 -11   8  109.40    9.11
  -4  11  -9  186.14   14.76
   4 -11   9  179.78   12.37
  -4 -11  -9  178.59   17.06
  -4  11 -10    7.12    7.85
   4 -11  10   14.84    5.22
  -4  12  14   19.01    9.74
   4 -12 -14   25.54    8.15
  -4  12  13  312.12   21.70
  -4 -12  13  322.79   21.03
   4 -12 -13  352.94   20.29
   4  12 -12   30.32   10.50
  -4  12  12   16.99    7.71
  -4 -12  12   16.01    7.18
   4 -12 -12   24.50    6.74
  -4 -12  12   21.38    8.39
  -4  12  11  189.43   14.24
   4  12 -11  153.45   15.73
  -4 -12  11  170.97   15.20
  -4 -12  11  172.49   13.57
   4 -12 -11  159.84   12.03
   4  12 -10  534.72   32.19
  -4  12  10  566.44   29.01
  -4 -12  10  572.08   31.30
   4 -12 -10  532.39   32.38
  -4 -12  10  569.83   29.28
   4 -12 -10  599.43   28.27
  -4  12   9  349.70   20.10
   4  12  -9  403.80   24.57
  -4 -12   9  359.32   23.29
  -4 -12   9  359.50   20.82
   4 -12  -9  375.09   19.63
   4 -12  -9  362.47   24.26
   4  12  -8 1396.16   64.52
   4 -12  -8 1249.32   63.97
  -4 -12   8 1486.13   61.50
  -4 -12   8 1367.78   61.95
   4 -12  -8 1373.62   59.16
  -4 -12   8 1405.68   64.29
   4  12  -7  519.77   30.22
   4 -12  -7  571.32   30.95
   4 -12  -7  555.50   25.42
   4 -12  -7  513.60   28.56
   4  12  -6  313.06   15.34
   4  12  -6  305.85   20.95
   4 -12  -6  313.87   21.28
   4 -12  -6  318.63   16.02
   4 -12  -6  356.58   20.02
   4  12  -5  269.35   14.16
   4  12  -5  254.58   18.73
   4 -12  -5  270.02   18.62
   4 -12  -5  259.41   16.76
   4 -12  -5  245.15   17.57
   4  12  -4  904.60   40.64
   4 -12  -4  885.03   43.72
   4 -12  -4  903.73   44.24
   4 -12  -4  924.12   42.11
   4  12  -3  339.21   18.98
   4 -12  -3  319.50   18.72
   4 -12  -3  324.99   20.17
   4 -12  -3  346.87   21.87
   4  12  -2   53.79    8.23
  -4 -12   2   60.88    7.31
   4 -12  -2   49.34    9.98
   4 -12  -2   50.85    6.82
   4 -12  -2   60.86    7.92
   4  12  -1  129.43   11.98
   4 -12  -1  144.57   10.44
  -4 -12   1  142.83   11.25
   4 -12  -1  169.41   15.58
   4 -12  -1  108.52   10.56
  -4 -12   1  150.92   12.39
   4  12   0   35.44    8.28
  -4 -12   0   33.64    7.11
   4 -12   0   32.23    6.47
  -4 -12   0   37.09    7.45
   4 -12   0   38.54    5.85
   4  12   1  477.13   26.77
  -4 -12  -1  475.64   25.39
   4 -12   1  433.38   23.79
   4 -12   1  456.12   23.21
  -4 -12  -1  490.19   25.82
   4 -12   1  488.08   25.72
   4  12   2  223.67   16.96
   4 -12   2  218.16   10.35
  -4 -12  -2  206.68   15.00
   4 -12   2  223.68   13.56
  -4 -12  -2  233.71   16.26
   4 -12   2  212.67   13.01
   4 -12   2  217.86   15.44
   4  12   3    6.01    7.49
  -4  12  -3    7.59    6.28
   4 -12   3   20.50    6.69
  -4 -12  -3    7.61    5.84
  -4 -12  -3    8.52    6.50
   4 -12   3    8.71    3.74
   4 -12   3    8.65    4.65
  -4 -12  -3    5.17    7.74
  -4 -12  -3    5.46    3.05
  -4  12  -4  744.38   35.59
   4  12   4  752.01   38.23
   4 -12   4  780.58   36.23
   4 -12   4  693.96   31.67
  -4 -12  -4  707.73   38.07
  -4 -12  -4  704.59   35.38
  -4 -12  -4  748.24   37.98
  -4  12  -5  123.48   11.87
   4  12   5  131.73   14.24
  -4 -12  -5  149.15   12.40
   4 -12   5  171.39   12.98
   4 -12   5  137.12    9.01
  -4 -12  -5  137.44   14.31
  -4 -12  -5  151.01   14.55
  -4  12  -6   27.98    7.23
   4  12   6   14.60    8.11
  -4 -12  -6    1.20    8.15
   4 -12   6   29.82    5.35
  -4 -12  -6   25.80    7.32
   4 -12   6   33.62    8.15
  -4 -12  -6   30.27    9.30
   4  12   7  385.13   25.09
  -4  12  -7  380.92   22.60
   4 -12   7  374.74   19.46
  -4 -12  -7  385.04   22.76
  -4 -12  -7  360.95   24.94
  -4  12  -8  293.76   19.28
   4  12   8  280.52   21.18
  -4 -12  -8  316.05   20.01
   4 -12   8  276.64   16.33
  -4  12  -9   47.99    9.74
   4 -12   9   35.46    6.07
  -4  13  12  398.00   24.59
  -4 -13  12  417.84   24.72
   4 -13 -12  453.79   23.61
  -4  13  11    4.09    6.11
   4  13 -11    1.28    8.18
  -4 -13  11    1.63    6.01
   4 -13 -11    0.66    5.12
  -4 -13  11    7.31    8.48
   4  13 -10    4.86    8.21
  -4 -13  10    1.54    5.99
  -4 -13  10    6.32    7.93
   4 -13 -10   13.35    5.64
   4  13  -9 1469.06   70.44
  -4 -13   9 1548.82   67.14
   4 -13  -9 1599.19   71.72
   4 -13  -9 1489.48   65.24
  -4 -13   9 1567.84   68.01
  -4 -13   9 1486.32   69.93
   4  13  -8   78.00   11.75
   4 -13  -8  113.61    8.91
  -4 -13   8  110.30   11.11
   4 -13  -8   97.50   12.89
  -4 -13   8  103.88    9.86
  -4 -13   8  110.74   13.14
   4 -13  -8   83.88   10.10
   4  13  -7   -2.22    7.60
   4 -13  -7    3.36    4.13
   4 -13  -7    1.12    7.95
  -4 -13   7    1.66    6.84
   4 -13  -7    0.89    5.30
   4  13  -6  258.84   19.00
   4 -13  -6  241.90   18.72
  -4 -13   6  247.87   17.19
   4 -13  -6  266.04   17.22
   4 -13  -6  242.89   13.26
   4  13  -5  294.61   16.00
   4  13  -5  286.26   20.42
   4 -13  -5  310.50   20.75
   4 -13  -5  321.34   19.39
   4 -13  -5  318.79   20.36
   4  13  -4   46.53    6.50
   4 -13  -4   38.42    8.27
   4 -13  -4   55.52    9.13
   4 -13  -4   37.88    6.70
   4  13  -3  144.40   11.36
   4 -13  -3  146.91   14.09
   4 -13  -3  118.44   12.10
   4 -13  -3  150.92   11.65
   4  13  -2    3.65    6.00
  -4 -13   2    5.13    5.04
   4 -13  -2   11.36    5.86
  -4 -13   2   10.63    7.04
   4 -13  -2   14.49    8.84
   4 -13  -2    1.32    5.17
   4  13  -1  800.49   38.50
   4 -13  -1  665.85   37.18
   4 -13  -1  851.61   42.90
   4 -13  -1  800.35   36.55
  -4 -13   1  759.70   36.89
  -4 -13   1  828.99   38.50
   4  13   0  814.50   40.92
   4 -13   0  778.90   39.24
  -4 -13   0  855.67   40.41
   4 -13   0  843.34   38.55
  -4 -13   0  851.53   39.78
   4  13   1  113.34   12.66
  -4 -13  -1  128.75   11.34
  -4 -13  -1  121.33   11.61
   4 -13   1  106.42    9.24
   4 -13   1  108.44   10.29
   4 -13   1  119.43   11.53
   4  13   2    2.02    7.60
   4 -13   2    3.32    5.16
  -4 -13  -2    2.37    5.98
  -4 -13  -2    5.49    6.61
   4 -13   2    2.54    6.98
   4 -13   2    1.64    4.11
   4  13   3   36.94    9.12
   4 -13   3   20.00    5.32
   4 -13   3   14.92    6.65
  -4 -13  -3   18.23    6.68
  -4 -13  -3   28.52    4.54
  -4 -13  -3   36.09    8.84
   4 -13   3   25.52    5.07
  -4  13  -4  520.76   27.66
   4  13   4  567.28   30.77
  -4 -13  -4  492.80   27.30
   4 -13   4  499.21   22.78
   4 -13   4  535.31   28.00
  -4 -13  -4  493.48   29.57
  -4  13  -5   55.39    9.06
   4  13   5   63.19   11.33
  -4 -13  -5   45.72    8.17
   4 -13   5   53.59    5.64
   4 -13   5   57.88    9.16
  -4 -13  -5   53.31   10.79
  -4 -13  -5   63.70   10.92
  -4  13  -6   43.25    8.47
   4  13   6   39.59    9.71
   4 -13   6   41.76    9.17
   4 -13   6   44.97    5.71
  -4 -13  -6   46.71    8.54
  -4 -13  -6   43.15   10.89
  -4 -13  -6   45.19   10.37
  -4  13  -7   27.81    8.45
   4  13   7   46.93    9.68
  -4 -13  -7   16.15    8.88
   4 -13   7   32.57    5.67
  -4 -13  -7   24.53    7.59
  -4 -13  -7   32.21    9.50
   4  13   8   12.54    8.68
  -4  13  -8    9.52    7.65
  -4 -13  -8    2.83    9.02
  -4 -13  -8    9.13    8.31
  -4 -13  -8    3.88    7.06
  -4  13  -9   50.21    9.36
  -4  13 -10   68.17   11.96
  -4 -14  12   72.24   10.33
  -4 -14  11   14.38    6.96
   4  14 -10   68.23   11.32
   4 -14 -10   63.95    7.66
  -4 -14  10   66.80    9.06
  -4 -14  10   73.29   11.97
   4  14  -9   14.78    9.15
  -4 -14   9   18.55    7.42
   4 -14  -9   13.50    5.22
   4 -14  -9    7.43    7.01
  -4 -14   9    1.15    7.77
  -4 -14   9    6.89    5.43
   4  14  -8  178.52   16.77
   4 -14  -8  207.24   12.52
   4 -14  -8  203.72   17.48
  -4 -14   8  204.32   14.56
  -4 -14   8  190.39   17.20
   4 -14  -8  177.11   15.09
  -4 -14   8  185.41   14.90
   4  14  -7   -2.35    9.06
   4 -14  -7    4.16    4.02
   4 -14  -7   11.88    8.16
   4 -14  -7   -0.95    6.09
  -4 -14   7    2.91    5.25
  -4 -14   7    0.88    6.52
   4  14  -6    3.44    8.17
   4 -14  -6    1.75    3.60
   4 -14  -6    3.46    8.33
   4 -14  -6   -1.79    5.38
  -4 -14   6    0.89    7.15
   4  14  -5  246.01   18.95
  -4 -14   5  271.98   17.92
   4 -14  -5  261.59   19.33
   4 -14  -5  264.86   17.53
   4 -14  -5  248.01   12.78
   4 -14  -5  285.63   18.87
   4  14  -4   95.77    8.74
   4 -14  -4  102.21   11.91
   4 -14  -4  114.76   11.93
   4 -14  -4  136.09   11.34
  -4 -14   4  110.76   11.73
   4  14  -3   77.95    8.65
   4 -14  -3   71.46    9.77
  -4 -14   3   50.34    9.71
   4 -14  -3   71.82   10.53
   4 -14  -3   51.41    8.20
   4  14  -2 1557.46   65.88
   4 -14  -2 1330.18   67.04
   4 -14  -2 1456.14   65.56
  -4 -14   2 1552.59   67.08
   4 -14  -2 1554.95   70.66
   4  14  -1   74.59    9.70
  -4 -14   1   78.11    9.74
  -4 -14   1   72.07    8.98
   4 -14  -1   49.04    8.45
   4 -14  -1   77.15    8.58
   4 -14  -1   69.67   12.96
   4  14   0  106.54   12.16
  -4 -14   0  115.76   10.81
   4 -14   0  115.50    9.77
  -4 -14   0  104.55   10.77
   4 -14   0   79.08    9.99
   4  14   1   29.95    8.36
  -4 -14  -1   53.58    8.32
  -4 -14  -1   47.66    8.56
   4 -14   1   53.13    7.25
   4 -14   1   40.57    7.51
   4 -14   1   26.35    7.48
   4  14   2  233.36   17.91
   4 -14   2  190.99    9.19
   4 -14   2  253.33   14.08
  -4 -14  -2  268.90   16.34
  -4 -14  -2  236.36   14.44
   4 -14   2  239.46   16.80
   4 -14   2  237.46   14.02
  -4 -14  -2  252.24   17.57
   4  14   3    6.61    8.29
  -4 -14  -3   12.76    8.30
  -4 -14  -3    6.58    6.27
   4 -14   3    7.39    2.20
  -4 -14  -3    7.38    3.99
   4 -14   3    6.97    4.82
   4 -14   3    2.71    7.21
  -4  14  -4   10.91    6.99
   4  14   4   10.27    7.03
  -4 -14  -4   20.84    8.21
  -4 -14  -4   20.96    6.98
   4 -14   4   14.22    3.16
   4 -14   4    9.80    7.68
  -4  14  -5  144.96   12.48
   4  14   5  115.22   13.41
  -4 -14  -5   85.77   10.72
   4 -14   5   97.36    7.23
   4 -14   5  114.43   12.22
  -4 -14  -5   85.24   12.83
  -4  14  -6   52.34    9.21
   4  14   6   27.97    8.88
  -4 -14  -6   28.19   10.17
   4 -14   6   29.91    8.92
  -4 -14  -6   28.79    7.77
  -4 -14  -6   28.98   10.42
   4  14   7  281.26   21.77
  -4  14  -7  325.40   20.59
  -4 -14  -7  301.70   22.92
  -4 -14  -7  298.92   19.88
  -4  14  -8   30.92    9.28
  -4 -14  -8    4.02    7.02
  -4 -15  11  123.66   12.26
   4 -15 -10    7.14    6.65
  -4 -15  10   10.87    6.76
   4  15  -9   23.51    9.55
  -4 -15   9   28.58    7.05
   4 -15  -9   19.08    7.64
   4  15  -8    8.90    8.73
  -4 -15   8   -0.93    6.82
  -4 -15   8   -1.24    9.20
  -4 -15   8    9.99    6.18
   4 -15  -8    8.51    7.19
   4  15  -7   31.15   10.07
  -4 -15   7   27.70    7.86
  -4 -15   7   26.58    6.93
   4 -15  -7   26.12    7.49
   4 -15  -7   29.66    5.23
   4  15  -6  279.48   21.39
   4 -15  -6  291.49   14.82
   4 -15  -6  330.28   22.36
   4 -15  -6  297.30   19.48
  -4 -15   6  297.31   19.92
   4 -15  -5    9.94    6.78
  -4 -15   5   -1.89    6.80
   4 -15  -5    1.18    7.24
   4 -15  -5   -0.53    2.77
   4 -15  -5    7.20    6.03
   4 -15  -4  390.89   25.42
   4 -15  -4  459.80   26.65
  -4 -15   4  398.76   24.93
   4 -15  -4  443.45   24.34
   4  15  -3  670.21   28.49
   4 -15  -3  660.02   32.23
   4 -15  -3  685.51   33.67
   4 -15  -3  682.50   30.13
  -4 -15   3  684.40   31.91
  -4 -15   3  696.69   31.64
   4  15  -2  155.95   12.37
  -4 -15   2  124.25   12.49
   4 -15  -2  131.50   12.78
   4 -15  -2  150.32   15.31
  -4 -15   2  136.81   13.83
   4 -15  -2  125.45   11.32
   4  15  -1  872.55   40.57
   4 -15  -1  774.86   40.33
  -4 -15   1  864.89   40.55
  -4 -15   1  785.43   39.07
   4 -15  -1  849.64   45.25
  -4 -15   1  696.90   40.53
   4 -15  -1  866.48   39.27
   4  15   0  102.92   11.86
  -4 -15   0   91.39   11.18
  -4 -15   0  130.85   11.75
   4 -15   0  138.60   10.81
   4 -15   0  114.54   10.93
   4  15   1   20.68    8.39
   4 -15   1   23.51    8.39
  -4 -15  -1   24.33    7.52
  -4 -15  -1   19.86    7.29
   4 -15   1   19.89    5.93
   4  15   2  361.20   23.73
  -4 -15  -2  361.34   21.76
  -4 -15  -2  344.92   22.55
  -4 -15  -2  335.74   19.88
   4 -15   2  355.86   19.62
   4 -15   2  381.18   23.37
   4  15   3  467.21   30.30
  -4 -15  -3  560.54   25.47
   4 -15   3  567.80   30.73
  -4 -15  -3  542.98   29.12
   4 -15   3  530.68   26.84
  -4 -15  -3  530.83   31.11
   4  15   4   -3.59    8.09
  -4 -15  -4   -4.89    8.46
   4 -15   4    6.71    7.52
  -4 -15  -4    1.75    6.45
  -4  15  -5  112.97   12.41
  -4 -15  -5  107.46   14.20
   4 -15   5  133.50   13.44
  -4 -15  -5  118.97   12.03
   4  15   6  333.89   23.80
  -4  15  -6  338.68   21.76
   4 -15   6  379.67   22.76
  -4 -15  -6  332.56   21.36
  -4  15  -7   23.86    8.36
  -4 -15  -7   32.26    8.95
  -4 -16  10    5.18    6.19
  -4 -16   9    4.91    6.24
   4 -16  -9    1.19    6.88
  -4 -16   8   38.71    8.21
   4 -16  -8   29.24    7.83
   4  16  -7    9.26    9.28
  -4 -16   7   -4.76    6.62
   4 -16  -7   -1.07    6.18
  -4 -16   7   -7.74    7.55
  -4 -16   6   64.64   10.18
   4 -16  -6   63.44    9.61
   4 -16  -5   58.14    9.27
  -4 -16   5   74.04   10.86
   4 -16  -5   52.51    8.73
  -4 -16   4   27.50    8.54
   4 -16  -4   37.95    8.42
   4 -16  -4   28.05    7.08
   4 -16  -3  227.89   18.25
  -4 -16   3  206.09   16.92
   4 -16  -3  200.54   14.85
  -4 -16   3  214.09   16.05
  -4 -16   2  218.68   16.38
  -4 -16   2  254.30   18.41
   4 -16  -2  227.38   15.90
   4 -16  -2  237.26   19.68
   4  16  -1  167.92   13.46
  -4 -16   1  129.07   11.75
  -4 -16   1  124.12   12.47
   4 -16  -1  152.94   12.23
  -4 -16   1  143.97   14.51
   4 -16  -1  149.57   17.09
   4  16   0  280.01   18.48
  -4 -16   0  263.51   17.52
  -4 -16   0  213.76   16.67
   4 -16   0  234.22   15.87
  -4 -16   0  217.60   18.58
   4 -16   0  265.60   22.76
   4  16   1   72.43   11.22
   4 -16   1   63.97   11.16
  -4 -16  -1   89.79   10.63
   4 -16   1   81.54    8.73
  -4 -16  -1   75.14    9.85
  -4 -16  -1  107.29   13.26
   4  16   2  248.03   19.81
   4 -16   2  261.86   16.30
  -4 -16  -2  258.32   18.00
   4 -16   2  281.59   20.47
  -4 -16  -2  254.35   21.21
  -4 -16  -2  283.16   19.71
   4  16   3   62.59   10.87
   4 -16   3   63.78   11.32
  -4 -16  -3   86.19   11.88
   4 -16   3   69.20    7.85
  -4 -16  -3   55.54    9.24
   4  16   4   26.29    9.28
  -4 -16  -4   33.48    9.92
   4 -16   4   30.85    9.11
  -4 -16  -4   16.42    7.87
   4 -16   5  299.72   20.42
  -4 -16  -5  271.37   18.92
  -4  16  -6  285.62   20.45
  -4 -16  -6  350.01   21.30
  -4 -17   9   53.93    8.81
  -4 -17   8    9.78    6.59
  -4 -17   7  147.60   13.41
   4 -17  -7  138.11   13.51
   4 -17  -6  346.17   22.24
   4 -17  -5   72.31   10.55
   4 -17  -5   52.65    8.90
  -4 -17   4   98.84   11.34
   4 -17  -4  101.68   10.87
   4 -17  -4   82.51   11.75
   4 -17  -3  181.77   14.00
  -4 -17   3  189.36   15.94
  -4 -17   3  168.22   14.41
   4 -17  -3  163.07   16.23
  -4 -17   2   -0.93    6.08
   4 -17  -2    4.58    8.52
   4 -17  -2   -2.60    5.26
  -4 -17   2    9.13    7.89
  -4 -17   1  178.26   14.09
   4 -17  -1  151.69   12.55
  -4 -17   1  142.66   14.90
   4 -17  -1  143.99   17.08
  -4 -17   0   43.50    8.87
  -4 -17   0   31.69    8.26
   4 -17   0   38.24    7.25
   4 -17   0   35.28   12.01
  -4 -17  -1    9.32    7.84
   4 -17   1    2.35    8.73
  -4 -17  -1   12.03    6.69
   4 -17   1    7.79    5.40
  -4 -17  -2   73.71   11.08
   4 -17   2   98.78   12.47
  -4 -17  -2   69.19   10.20
   4 -17   2   53.66    7.90
  -4 -17  -3   55.91   11.16
   4 -17   3   61.66   11.02
  -4 -17  -3   55.90    9.31
   4 -17   3   54.40    7.74
  -4 -17  -4  201.18   16.00
   4 -18  -6  104.19   12.05
  -4 -18   5   23.59    6.99
   4 -18  -5   24.36    8.45
   4 -18  -5   36.56    9.04
   4 -18  -4  249.22   20.43
   4 -18  -4  312.05   19.50
  -4 -18   4  260.40   18.46
  -4 -18   3   33.63    7.87
   4 -18  -3   36.82    7.70
   4 -18  -3   57.00   10.53
  -4 -18   2   92.52   11.19
   4 -18  -2  109.97   14.34
   4 -18  -2  121.65   11.46
  -4 -18   1   27.44    8.00
   4 -18  -1   17.26   10.33
   4 -18  -1   27.50    6.53
   4 -18   0   59.94    8.38
  -4 -18   0   51.33    9.88
  -4 -18   0   80.59   10.53
   4 -18   0   58.98   11.71
  -4 -18  -1   73.29   10.88
   4 -18   1   71.54    8.98
  -4 -18  -2   44.97   10.47
  -4 -18  -2   43.84    9.15
   4 -18   2   30.13    7.10
  -4 -18  -3   23.20    8.28
   5   0 -16  733.44   36.47
   5   0 -16  690.67   37.69
   5   0 -15  263.05   17.37
   5   0 -15  238.05   18.57
   5   0 -14   31.61    9.09
   5   0 -14   41.88    8.18
   5   0 -13 1458.78   65.21
   5   0 -13 1497.44   66.06
   5   0 -12   14.67    7.02
   5   0 -12   32.42    6.71
   5   0 -11  902.68   41.05
   5   0 -11  898.93   41.69
   5   0 -10    1.04    4.70
  -5   0  10    7.57    4.37
   5   0 -10    0.55    5.17
  -5   0   9  437.38   21.33
   5   0  -9  420.63   21.25
  -5   0   8   51.22    5.49
  -5   0   7  381.14   18.42
   5   0  -6  132.51    7.82
  -5   0   6  129.73    8.23
   5   0  -5 1463.59   60.46
  -5   0   5 1483.49   59.36
   5   0  -4 1102.47   45.44
   5   0  -3 2138.49   85.94
  -5   0   214380.10  568.26
   5   0  -214398.70  568.50
  -5   0   214272.30  571.12
  -5   0   1 7849.71  297.21
  -5   0   1 7308.00  294.28
  -5   0   0  123.24    7.81
  -5   0  -1 3212.83  130.09
   5   0   1 3226.92  130.52
   5   0   2 6865.43  279.62
  -5   0  -2 7098.27  279.34
   5   0   2 7127.29  280.41
   5   0   2 6897.81  279.76
   5   0   3  688.26   31.84
  -5   0  -3  719.55   31.70
   5   0   3  728.13   32.57
   5   0   3  691.12   32.13
   5   0   4  397.36   21.04
  -5   0  -4  458.84   21.12
   5   0   4  418.14   21.54
   5   0   5    8.47    4.85
   5   0   5   27.07    5.43
   5   0   6 1368.14   60.07
   5   0   7 4561.86  187.07
   5   0   8  310.68   19.75
   5   0   9  580.41   29.36
   5   0   9  535.14   30.04
  -5   0 -10   98.46   10.74
   5   0  10   71.88   10.74
   5   0  10   94.22   10.62
   5   0  11  127.47   13.68
  -5   0 -11  108.75   12.27
   5   0  11  127.82   11.96
  -5   0 -11  123.56   11.78
   5   0  12   42.73    9.57
  -5   0 -12   39.45    9.22
  -5   0 -12   53.89    8.94
   5   0  12   30.59    8.34
   5   0  13   27.35    8.02
   5  -1 -18   21.93   10.06
   5  -1 -17  573.60   32.38
  -5   1  16   15.44    6.80
   5   1 -16   13.45    6.72
   5  -1 -16   20.78    9.33
   5   1 -15  144.93   13.29
   5  -1 -15  184.93   15.25
   5  -1 -15  143.17   13.35
   5   1 -14  329.06   19.41
   5   1 -14  357.80   20.64
   5  -1 -14  293.20   19.82
   5  -1 -14  308.28   19.93
   5   1 -13  191.39   13.36
   5   1 -13  171.44   13.32
   5  -1 -13  187.24   14.04
   5  -1 -13  151.36   13.27
   5   1 -12  722.96   37.69
   5   1 -12  835.18   37.42
   5  -1 -12  857.02   38.54
   5  -1 -12  800.03   37.78
   5   1 -11   60.25    7.59
   5   1 -11   49.98    6.60
   5  -1 -11   56.91    7.56
  -5  -1  11   65.53    7.38
   5  -1 -11   59.67    7.75
   5   1 -10    7.95    5.08
   5   1 -10   20.59    4.87
  -5  -1  10   18.01    5.05
   5  -1 -10    8.48    4.98
   5  -1 -10   11.85    5.07
   5   1  -9  314.60   17.14
  -5   1   9  320.58   16.86
  -5  -1   9  329.34   17.04
   5  -1  -9  307.83   16.57
   5   1  -8   34.47    5.17
  -5   1   8   45.94    5.25
  -5  -1   8   47.41    5.48
   5  -1  -8   42.59    5.15
  -5   1   7 1164.22   48.67
   5   1  -7 1088.06   48.55
  -5  -1   7 1190.51   49.07
   5  -1  -7 1151.49   47.74
  -5   1   6 2196.84   90.09
   5   1  -6 2247.90   90.22
  -5  -1   6 2253.53   90.76
  -5  -1   6 2175.71   89.15
   5   1  -5   39.53    4.62
  -5   1   5   49.41    4.52
  -5  -1   5   51.20    4.22
   5   1  -4 2665.48  104.05
   5  -1  -4 2523.29  103.03
   5   1  -3 2002.15   82.98
   5  -1  -3 2081.54   82.10
  -5  -1   3 2047.53   82.66
  -5   1   2 1966.29   76.48
   5   1  -2 1892.35   73.76
   5  -1  -2 1743.24   72.39
  -5  -1   2 1901.60   73.49
  -5   1   1  707.01   32.01
  -5   1   1  682.27   29.76
  -5  -1   1  677.25   29.26
  -5  -1   1  741.97   31.17
  -5   1   0 2319.63   91.48
   5  -1   0 2210.79   92.95
  -5  -1   0 2287.80   92.36
  -5  -1   0 2239.39   92.39
  -5  -1   0 2215.76   91.06
  -5   1  -1  305.50   14.66
   5  -1   1  322.89   16.60
  -5  -1  -1  282.76   15.25
   5  -1   1  307.64   15.11
   5   1   2 2378.88   93.62
   5   1   2 2257.16   93.18
  -5   1  -2 2226.21   91.89
   5   1   2 2233.57   91.69
   5  -1   2 2254.16   92.98
   5  -1   2 2240.65   93.38
  -5  -1  -2 2239.39   92.53
   5  -1   2 2229.10   92.33
   5   1   3  799.97   35.70
   5   1   3  821.59   36.10
   5   1   3  779.53   34.23
  -5   1  -3  788.24   34.65
  -5  -1  -3  811.86   35.23
   5  -1   3  821.93   35.65
   5  -1   3  728.12   34.84
   5   1   4    9.95    4.25
   5   1   4    9.55    4.94
   5   1   4    9.72    3.99
   5  -1   4   20.86    4.84
  -5  -1  -4   24.28    4.55
   5  -1   4   18.51    4.88
   5   1   5 1552.91   65.74
  -5  -1  -5 1523.83   65.06
   5  -1   5 1544.54   65.27
   5  -1   5 1468.63   64.73
   5   1   6  151.02   11.53
   5  -1   6  137.56   10.83
   5   1   7  154.26   12.66
   5  -1   7  156.85   12.34
   5   1   8 1139.07   53.01
  -5   1  -8 1173.02   52.02
   5  -1   8 1098.57   52.28
  -5   1  -9   21.71    7.02
   5   1   9   18.15    7.75
   5   1   9   25.90    8.42
   5  -1   9   14.89    7.39
   5  -1   9   20.45    6.74
   5   1  10   21.23    8.38
   5   1  10   26.07    8.30
  -5   1 -10   25.16    6.54
  -5   1 -10   29.68    7.54
   5  -1  10   31.52    7.43
   5  -1  10   22.67    6.86
   5   1  11  279.51   20.29
  -5   1 -11  254.44   17.23
  -5   1 -11  247.00   18.15
   5   1  11  268.80   18.11
   5  -1  11  263.26   17.60
  -5  -1 -11  223.09   17.26
   5  -1  11  294.05   19.70
   5   1  12   54.14    9.80
   5   1  12   73.34   11.79
  -5   1 -12   76.94    9.45
  -5   1 -12   65.52   11.01
   5  -1  12   68.75   11.05
  -5  -1 -12   63.80    9.23
   5  -1  12   71.40    9.62
   5   1  13    8.52    7.57
  -5   1 -13    6.65    7.24
   5  -2 -18   53.34   11.62
   5  -2 -17  272.72   19.48
  -5   2  16  289.85   19.99
   5   2 -16  322.90   21.18
   5  -2 -16  324.07   20.72
  -5   2  15  692.49   36.36
   5   2 -15  768.50   37.66
   5  -2 -15  733.97   37.23
   5  -2 -15  708.54   36.16
   5   2 -14 1316.10   61.62
   5   2 -14 1367.12   59.72
   5  -2 -14 1264.67   61.70
   5  -2 -14 1346.51   61.38
   5  -2 -14 1453.30   60.84
   5   2 -13  296.41   17.18
   5   2 -13  279.12   18.64
   5  -2 -13  320.06   18.20
   5  -2 -13  259.70   18.58
   5  -2 -13  310.94   18.87
   5   2 -12  218.04   15.61
   5   2 -12  236.26   14.39
   5  -2 -12  224.80   15.81
   5  -2 -12  248.74   14.91
   5  -2 -12  225.90   15.47
   5   2 -11  998.15   47.59
   5   2 -11 1010.75   45.92
   5  -2 -11 1095.99   46.51
   5  -2 -11 1018.87   47.48
  -5  -2  11 1158.04   47.82
   5  -2 -11 1032.08   47.81
   5   2 -10  636.02   29.10
   5  -2 -10  579.00   27.39
   5  -2 -10  558.78   28.70
  -5  -2  10  586.57   28.30
   5  -2 -10  580.05   28.43
   5   2  -9 1399.77   57.71
  -5  -2   9 1337.45   57.30
   5  -2  -9 1283.06   55.93
   5   2  -8 2283.19   91.44
   5  -2  -8 2081.56   89.63
  -5  -2   8 2330.02   91.41
  -5   2   7   19.71    3.86
   5   2  -7   13.69    4.07
  -5  -2   7   23.37    4.00
   5  -2  -7   14.92    3.19
  -5  -2   7   19.46    4.24
  -5   2   6  716.44   30.13
   5   2  -6  682.04   30.68
   5  -2  -6  684.70   28.76
  -5  -2   6  699.01   30.10
  -5   2   5 1249.19   51.99
   5   2  -5 1277.42   52.96
  -5   2   4    3.06    2.53
   5   2  -4    3.85    3.66
  -5  -2   4    1.45    2.72
   5   2  -3   99.25    6.72
   5  -2  -3   96.97    4.68
  -5  -2   3   98.94    6.24
   5   2  -2  192.03   10.07
  -5   2   2  158.35   11.87
  -5  -2   2  190.43    9.73
  -5   2   1 3305.14  131.12
  -5   2   1 3233.49  130.75
   5  -2  -1 3211.23  133.62
  -5  -2   1 3344.53  131.78
  -5   2   0  125.67    7.06
  -5   2   0  130.79    7.48
  -5  -2   0  126.03    8.01
   5  -2   0  115.84    9.21
  -5  -2   0  121.64    7.78
  -5  -2   0  128.81    8.75
  -5   2  -1  595.98   26.11
  -5   2  -1  607.98   26.96
  -5  -2  -1  610.80   27.69
   5  -2   1  610.35   28.79
   5  -2   1  604.42   26.54
  -5   2  -2  753.32   30.78
   5   2   2  661.94   32.42
   5   2   2  768.61   32.67
  -5  -2  -2  779.73   32.35
   5  -2   2  766.45   31.22
  -5   2  -3   60.52    6.82
   5   2   3   61.66    6.91
   5   2   3   64.55    6.94
   5  -2   3   51.46    5.60
  -5  -2  -3   63.47    6.33
   5  -2   3   64.72    6.50
  -5   2  -4   10.72    5.46
   5   2   4    0.56    4.45
   5   2   4   -1.14    4.60
   5   2   4    4.77    2.77
   5  -2   4    0.44    3.44
  -5  -2  -4    3.95    3.79
   5  -2   4   -1.79    4.17
  -5   2  -5   18.70    5.63
   5   2   5    9.38    5.03
   5   2   5   14.06    3.37
   5  -2   5   12.79    4.38
   5  -2   5   16.42    4.92
  -5  -2  -5   16.93    4.73
   5   2   6  571.55   29.50
  -5   2  -6  619.52   29.72
   5   2   6  588.71   26.44
   5  -2   6  569.16   28.58
  -5  -2  -6  564.68   28.65
   5  -2   6  607.60   28.12
   5   2   7    5.56    5.46
  -5   2  -7   10.25    6.15
   5  -2   7   12.88    5.87
   5   2   8  468.98   25.87
   5   2   8  479.53   25.48
  -5   2  -8  466.85   25.05
  -5   2  -8  430.38   23.02
   5  -2   8  397.58   24.08
   5   2   9   19.74    8.03
  -5   2  -9   12.11    4.82
  -5   2  -9   19.08    7.44
   5   2   9   15.14    7.37
   5  -2   9    9.25    7.07
   5  -2   9    7.46    5.65
  -5   2 -10   23.68    8.27
   5   2  10   -2.16    6.76
  -5   2 -10    8.00    5.92
   5   2  10    9.33    6.27
   5  -2  10   16.52    7.74
   5  -2  10    9.43    6.43
   5   2  11  309.77   21.86
  -5   2 -11  269.92   17.93
  -5   2 -11  306.44   20.65
   5   2  11  292.81   19.94
   5  -2  11  307.80   20.22
   5  -2  11  274.19   17.93
  -5   2 -12   24.64    9.33
   5   2  12   36.08   10.56
   5   2  12   37.61    8.84
   5  -2  12   29.69    7.23
   5  -2  12   22.38    8.26
  -5  -2 -12   45.37    9.13
  -5   2 -13   92.86   10.43
   5   2  13   80.59   11.83
   5  -3 -17   16.16    8.04
  -5   3  16   27.12    8.01
   5   3 -16   25.19    8.49
   5  -3 -16   14.48    7.52
   5  -3 -16   22.57    8.19
  -5   3  15  525.38   29.67
   5   3 -15  588.15   31.83
   5  -3 -15  564.93   31.34
   5  -3 -15  582.14   29.54
   5  -3 -15  561.18   30.43
   5   3 -14  214.64   16.51
   5   3 -14  219.55   13.88
  -5   3  14  236.10   15.84
   5  -3 -14  201.32   16.60
   5  -3 -14  228.69   15.02
   5  -3 -14  196.18   15.84
   5   3 -13   77.10    7.92
   5   3 -13   83.37   10.07
   5  -3 -13   79.00    8.81
   5  -3 -13   96.05    9.89
   5  -3 -13   70.22   10.42
   5   3 -12  414.61   20.94
   5   3 -12  377.66   22.92
   5  -3 -12  439.86   21.56
   5  -3 -12  412.76   23.67
   5  -3 -12  407.79   22.80
   5   3 -11  649.47   30.58
   5   3 -11  701.19   33.41
   5  -3 -11  709.48   31.04
   5  -3 -11  658.31   33.18
   5  -3 -11  635.67   32.18
   5   3 -10 2535.89  104.88
   5  -3 -10 2610.02  104.64
   5  -3 -10 2443.70  104.99
  -5  -3  10 2351.62  103.87
   5  -3 -10 2569.64  102.76
   5   3  -9    0.55    4.39
   5  -3  -9   -3.52    4.30
   5  -3  -9    5.91    3.89
  -5  -3   9    4.07    4.42
   5  -3  -9   -2.39    4.54
   5   3  -8 1301.18   55.76
  -5  -3   8 1237.88   54.74
   5  -3  -8 1372.12   55.25
  -5  -3   8 1273.46   55.40
   5   3  -7 4157.27  165.01
  -5  -3   7 4089.12  164.19
  -5  -3   7 3972.08  164.84
  -5   3   6  196.58   10.46
   5   3  -6  201.03   11.72
  -5   3   6  196.84   12.98
  -5  -3   6  194.48   11.26
  -5   3   5 1500.46   62.48
  -5   3   5 1502.63   65.75
   5   3  -5 1605.78   64.20
  -5  -3   5 1532.89   63.34
  -5   3   4 3511.04  137.45
   5   3  -4 3432.75  139.20
  -5  -3   4 3330.93  138.60
   5   3  -3 3678.46  151.49
  -5   3   3 3838.21  149.72
  -5  -3   3 3670.54  151.09
   5   3  -2   32.95    4.93
  -5  -3   2   42.94    4.78
   5  -3  -2   28.39    5.94
  -5   3   1 3816.83  150.47
   5   3  -1 3678.68  153.10
  -5  -3   1 3686.05  152.08
   5  -3  -1 3924.42  154.41
   5   3   0 1159.26   54.20
  -5   3   0 1270.81   51.73
  -5   3   0 1272.87   52.73
   5  -3   0 1294.88   55.72
  -5  -3   0 1296.20   52.89
  -5  -3   0 1282.89   53.53
  -5  -3   0 1342.19   54.86
  -5   3  -1   40.06    5.24
  -5   3  -1   33.69    2.68
  -5   3  -1   41.37    3.43
  -5  -3  -1   29.90    5.35
  -5  -3  -1   32.54    3.91
   5  -3   1   29.78    3.68
   5  -3   1   31.78    6.42
  -5   3  -2  166.96    8.45
  -5   3  -2  174.27   10.70
  -5  -3  -2  172.71   11.06
   5  -3   2  180.20    9.79
   5   3   3 1610.40   68.14
  -5   3  -3 1623.34   67.65
   5   3   3 1591.77   68.08
  -5  -3  -3 1537.98   67.27
   5  -3   3 1606.01   66.71
   5  -3   3 1577.35   66.09
   5   3   4  161.16   11.55
  -5   3  -4  117.64   10.69
   5  -3   4  153.42   10.04
   5  -3   4  152.20    9.85
  -5  -3  -4  161.74   10.81
   5   3   5  489.96   25.35
  -5   3  -5  420.30   24.59
   5  -3   5  512.70   23.82
  -5  -3  -5  494.30   24.40
  -5  -3  -5  467.38   25.61
   5  -3   5  489.75   23.39
  -5   3  -6  287.92   17.49
   5   3   6  244.18   11.74
   5   3   6  273.66   17.07
  -5  -3  -6  294.21   16.19
   5  -3   6  266.46   15.59
  -5  -3  -6  232.92   17.03
   5  -3   6  278.03   14.97
   5   3   7 1600.32   65.21
   5   3   7 1341.86   58.45
  -5   3  -7 1538.57   62.14
  -5   3  -7 1591.67   65.25
   5  -3   7 1465.25   62.99
  -5  -3  -7 1404.55   64.79
  -5   3  -8   40.28    6.62
   5   3   8   55.53    8.87
   5   3   8   51.04    4.37
   5   3   8   54.04    9.61
  -5   3  -8   65.24    9.75
   5  -3   8   58.21    8.28
  -5  -3  -8   55.12    9.43
  -5   3  -9   43.59    8.97
   5   3   9   30.08    8.57
   5   3   9   34.04    3.87
   5   3   9   51.23    9.19
  -5   3  -9   48.09    6.83
  -5  -3  -9   32.31    8.22
   5  -3   9   46.80    8.18
   5  -3   9   40.04    6.70
   5   3  10 1138.07   53.58
   5   3  10 1211.20   52.79
  -5   3 -10 1249.87   53.59
  -5   3 -10 1150.55   49.82
   5  -3  10 1182.18   49.53
   5  -3  10 1143.52   51.33
  -5   3 -11   60.83   11.07
   5   3  11   29.05    3.87
   5   3  11   35.14   10.11
   5   3  11   53.74   10.81
  -5   3 -11   36.24    7.74
  -5   3 -11   43.86    7.40
   5  -3  11   38.71    7.68
   5  -3  11   59.19    9.38
   5   3  12  277.61   21.09
  -5   3 -12  261.14   20.61
  -5   3 -12  289.30   17.86
  -5   3 -12  248.26   17.42
   5   3  12  244.52   18.76
   5  -3  12  265.06   19.21
  -5   3 -13  244.83   16.71
   5   3  13  267.88   19.03
  -5   3 -13  206.15   16.12
   5  -3  13  231.17   18.37
   5   3  14   -3.26    8.78
   5  -4 -17   -2.69    8.81
   5   4 -16   43.99   10.78
  -5   4  16   47.90    9.15
   5  -4 -16   31.16    8.80
   5  -4 -16   40.97    8.53
  -5   4  15   -6.06    6.92
   5   4 -15   -5.59    8.51
   5  -4 -15    7.90    6.47
   5  -4 -15    3.20    8.32
   5  -4 -15   -5.50    7.45
   5   4 -14  272.88   20.31
  -5   4  14  284.04   18.77
   5  -4 -14  339.95   18.39
   5  -4 -14  303.77   19.30
   5  -4 -14  315.28   21.03
   5   4 -13   10.84    5.14
  -5   4  13   15.39    5.78
   5   4 -13   14.29    7.50
   5  -4 -13   18.54    5.83
   5  -4 -13   13.89    6.43
   5  -4 -13   24.62    8.32
   5   4 -12  246.33   17.19
   5   4 -12  235.44   13.83
  -5   4  12  239.50   15.62
   5  -4 -12  247.29   17.42
   5  -4 -12  252.93   16.07
   5  -4 -12  279.14   15.02
   5   4 -11 2239.33   94.14
   5   4 -11 2234.24   90.39
   5  -4 -11 2185.92   94.07
   5  -4 -11 2105.09   92.33
   5   4 -10   27.04    6.56
   5  -4 -10   23.44    6.01
   5  -4 -10   24.01    6.79
   5   4  -9  393.12   21.97
  -5  -4   9  449.51   21.46
   5  -4  -9  435.04   22.79
   5  -4  -9  427.73   21.42
   5   4  -8  258.26   15.15
  -5   4   8  255.86   16.79
  -5  -4   8  263.02   14.59
   5  -4  -8  270.66   14.33
   5   4  -7  597.46   28.23
  -5   4   7  571.64   29.48
  -5  -4   7  588.04   27.87
   5  -4  -7  614.59   26.85
   5   4  -6 1785.35   75.04
  -5   4   6 1757.08   76.41
  -5  -4   6 1808.67   74.09
  -5   4   5   39.27    6.49
   5   4  -5   35.35    5.36
  -5  -4   5   31.14    4.56
  -5   4   4 8592.45  349.72
   5   4  -4 8844.36  347.77
  -5  -4   4 8662.77  347.05
   5   4  -3 6241.02  250.86
  -5   4   3 6237.49  248.04
  -5  -4   3 6329.72  250.43
   5  -4  -3 6269.47  248.23
   5   4  -2 1900.96   75.12
   5   4  -2 1840.75   75.27
   5  -4  -2 1899.14   72.66
   5  -4  -2 1705.91   72.07
  -5  -4   2 1870.73   74.90
   5   4  -1 2215.56   90.17
  -5  -4   1 2218.82   89.66
   5  -4  -1 2061.27   91.45
  -5   4   0 1622.71   67.77
   5   4   0 1777.27   71.62
   5  -4   0 1678.46   72.79
  -5  -4   0 1877.04   70.94
  -5  -4   0 1707.88   71.79
  -5   4  -1 1208.10   48.60
  -5   4  -1 1214.45   50.70
  -5  -4  -1 1175.46   51.79
  -5  -4  -1 1159.99   48.91
   5  -4   1 1201.65   49.10
  -5   4  -2 3186.50  126.77
  -5   4  -2 3117.24  129.16
  -5  -4  -2 3075.75  129.58
   5  -4   2 3204.65  127.30
  -5   4  -3  605.10   28.51
  -5   4  -3  587.32   25.57
   5  -4   3  599.44   26.39
  -5  -4  -3  561.93   27.92
  -5  -4  -3  587.15   29.43
  -5   4  -4  967.28   43.57
  -5   4  -4  975.93   40.91
  -5   4  -4  919.29   40.11
  -5  -4  -4  970.75   44.16
  -5  -4  -4  955.20   42.48
   5  -4   4  956.86   41.22
   5  -4   4  898.38   41.05
  -5   4  -5  829.49   43.44
  -5   4  -5  946.71   41.04
  -5   4  -5 1000.64   41.46
  -5  -4  -5  966.15   44.75
  -5  -4  -5  920.91   42.82
   5  -4   5  954.37   41.75
   5  -4   5  949.94   41.33
   5   4   6  312.54   19.28
  -5   4  -6  345.22   17.18
  -5   4  -6  343.70   17.16
  -5   4  -6  226.39   18.63
   5  -4   6  314.22   17.71
  -5  -4  -6  321.02   18.40
  -5  -4  -6  311.96   19.82
   5  -4   6  347.15   17.20
   5   4   7    6.04    6.57
   5   4   7    0.85    6.76
  -5   4  -7    4.35    5.01
  -5   4  -7    0.93    7.55
  -5   4  -7    7.44    4.70
  -5  -4  -7    2.78    6.02
   5  -4   7    5.00    4.67
  -5  -4  -7    7.23    5.74
   5   4   8  177.15   14.94
  -5   4  -8  158.90   12.28
   5   4   8  175.43   14.99
  -5   4  -8  170.21   15.17
  -5   4  -8  200.42   12.60
  -5  -4  -8  177.57   15.18
   5  -4   8  183.29   13.14
  -5   4  -9   -0.69    5.80
   5   4   9    5.32    7.58
  -5   4  -9   -2.18    8.28
   5   4   9   -0.99    7.24
  -5   4  -9   -0.64    4.74
   5  -4   9    3.09    5.89
  -5  -4  -9   -6.15    7.30
   5  -4   9    1.14    5.14
   5   4  10   -5.14    7.87
  -5   4 -10    2.33    9.37
   5   4  10    1.17    7.82
  -5   4 -10    5.31    6.89
  -5   4 -10    2.12    5.54
   5  -4  10    2.54    5.94
   5  -4  10    7.74    5.82
  -5  -4 -10   -1.07    7.26
   5   4  11  513.64   32.35
  -5   4 -11  634.35   30.42
  -5   4 -11  609.13   34.08
   5   4  11  607.58   32.39
  -5   4 -11  541.90   29.21
   5  -4  11  585.23   28.13
   5  -4  11  547.95   30.67
  -5  -4 -11  510.51   31.67
  -5   4 -12   67.40    9.82
  -5   4 -12   41.24   11.69
   5   4  12   60.67   12.12
   5   4  12   73.38   10.98
  -5   4 -12   67.14    8.78
   5  -4  12   53.66    9.69
  -5   4 -13  242.58   16.72
   5   4  13  209.52   17.90
  -5   4 -13  197.40   15.35
   5  -4  13  209.79   17.02
   5  -5 -17  474.94   26.44
  -5   5  16  167.14   15.89
  -5   5  16  159.87   14.34
   5   5 -16  175.69   16.87
   5  -5 -16  149.51   13.26
   5  -5 -16  186.02   14.86
  -5   5  15   40.16   10.23
  -5   5  15   22.92    7.46
   5   5 -15   39.76   10.33
   5  -5 -15   45.22    7.97
   5  -5 -15   41.55    9.92
   5  -5 -15   17.08    7.25
   5   5 -14  127.09   14.31
  -5   5  14  134.09   14.31
  -5   5  14  139.28   12.04
   5  -5 -14  136.77   11.05
   5  -5 -14  122.14   14.12
   5  -5 -14  121.38   11.75
  -5   5  13   -1.11    8.27
  -5   5  13    0.75    5.86
   5   5 -13    5.07    6.91
  -5  -5  13   -4.68    6.71
   5  -5 -13    0.74    5.64
   5  -5 -13   -3.02    7.43
  -5   5  12   23.21    8.79
  -5   5  12   42.63    7.28
   5   5 -12   47.00    5.28
   5   5 -12   32.66    7.36
   5  -5 -12   32.30    8.34
   5  -5 -12   39.22    7.00
  -5   5  11  186.12   12.76
  -5   5  11  176.76   15.41
   5   5 -11  160.15   13.29
   5   5 -11  179.24   10.27
   5  -5 -11  184.03   14.26
   5  -5 -11  166.79   12.28
   5   5 -10 1466.86   63.22
  -5   5  10 1466.86   61.96
  -5   5  10 1481.39   64.80
   5  -5 -10 1309.72   60.97
   5  -5 -10 1407.50   63.38
  -5  -5  10 1466.60   61.60
  -5   5   9 3648.20  144.51
  -5   5   9 3754.73  141.77
   5   5  -9 3486.88  142.60
   5  -5  -9 3242.38  140.59
   5  -5  -9 3197.26  142.52
  -5  -5   9 3502.64  141.45
  -5   5   8  386.07   21.58
   5   5  -8  392.74   20.31
   5  -5  -8  361.68   20.17
  -5  -5   8  372.06   19.48
   5  -5  -8  353.17   18.18
  -5   5   7  448.06   23.81
   5   5  -7  403.25   22.11
   5  -5  -7  450.06   20.46
  -5  -5   7  440.33   22.19
  -5   5   6  787.99   36.96
   5   5  -6  801.79   35.74
   5  -5  -6  768.92   33.11
  -5  -5   6  753.06   34.35
  -5   5   5  942.35   42.95
   5   5  -5  958.69   41.49
  -5  -5   5  882.04   40.13
   5   5  -4    8.15    3.72
  -5   5   4   18.51    6.10
   5   5  -4    3.37    4.25
  -5  -5   4    8.60    3.77
   5   5  -3   99.05    8.39
   5   5  -3  117.19    7.91
  -5  -5   3  109.72    8.14
   5   5  -2   29.21    4.88
   5   5  -2   28.69    5.10
  -5  -5   2   20.45    4.72
   5  -5  -2   29.36    3.24
   5  -5  -2   28.85    2.85
   5   5  -1  236.18   14.12
   5  -5  -1  253.88   11.12
   5  -5  -1  260.39   12.26
  -5  -5   1  245.82   14.00
  -5   5   0    7.47    2.15
   5   5   0    6.90    4.46
   5  -5   0   13.97    2.97
  -5  -5   0   10.24    4.72
   5  -5   0   12.99    5.81
  -5   5  -1  231.87   11.27
  -5   5  -1  240.48   10.78
   5   5   1  198.86   13.55
  -5  -5  -1  244.55   13.87
   5  -5   1  238.13   10.92
  -5   5  -2  568.31   23.66
  -5   5  -2  479.81   23.16
   5  -5   2  575.64   23.59
  -5   5  -3    6.28    5.53
  -5   5  -3    8.91    3.33
  -5   5  -3   15.11    3.55
   5  -5   3    4.82    3.21
  -5   5  -4 1869.17   76.31
  -5   5  -4 1987.09   79.78
  -5   5  -4 1805.79   76.00
   5  -5   4 1848.54   76.45
   5  -5   4 1853.56   76.67
  -5  -5  -4 1726.54   79.84
  -5   5  -5 3911.74  159.74
  -5   5  -5 4099.90  163.96
  -5   5  -5 4134.43  160.15
   5  -5   5 3839.23  160.19
  -5  -5  -5 3700.54  163.45
   5  -5   5 3987.09  159.83
  -5   5  -6 1039.98   42.03
  -5   5  -6  820.42   44.60
  -5   5  -6  988.87   41.77
   5  -5   6  903.72   41.95
   5  -5   6  954.69   41.12
  -5  -5  -6  835.81   44.55
  -5   5  -7   83.81    8.13
  -5   5  -7   76.58    7.65
   5   5   7   70.05    9.68
   5  -5   7   73.66    8.14
  -5  -5  -7   75.62    8.86
  -5  -5  -7   61.26    9.75
  -5   5  -8  355.95   20.98
   5   5   8  416.64   24.15
  -5   5  -8  331.66   24.26
   5  -5   8  366.81   21.20
  -5  -5  -8  371.98   24.04
   5   5   9  194.12   15.75
  -5   5  -9  189.70   17.49
  -5   5  -9  184.79   12.82
   5  -5   9  186.75   13.52
   5  -5   9  208.02   12.12
  -5  -5  -9  161.13   15.21
  -5   5 -10   -5.22   10.35
  -5   5 -10    2.13    5.53
  -5   5 -10   -4.89    6.50
   5   5  10   -3.22    8.61
   5  -5  10    4.13    5.07
  -5  -5 -10    4.44    7.57
   5  -5  10   -2.46    6.80
  -5   5 -11   16.57   10.86
   5   5  11   26.55    9.34
   5   5  11   14.37    9.84
  -5   5 -11   20.83    6.85
  -5   5 -11   13.26    6.76
   5  -5  11   23.09    7.24
  -5  -5 -11    1.15    8.34
   5   5  12   33.17    9.20
  -5   5 -12   30.51   12.21
  -5   5 -12   49.16    9.33
  -5   5 -12   35.72    7.29
   5  -5  12   34.59    8.31
  -5  -5 -12   41.62    9.72
  -5   5 -13  144.26   12.97
  -5   5 -13  139.18   13.82
   5  -5  13  151.48   14.37
  -5   6  16 1167.78   56.36
  -5   6  16 1127.72   54.62
   5  -6 -16 1183.97   52.80
   5  -6 -16 1144.73   54.34
  -5   6  15  116.95   13.74
  -5   6  15  108.35   11.38
   5  -6 -15  103.60   10.19
   5  -6 -15  104.75   13.85
   5  -6 -15  111.08   11.39
  -5   6  14  380.78   21.58
   5   6 -14  295.36   22.81
   5   6 -14  334.85   15.11
  -5   6  14  304.22   22.36
   5  -6 -14  385.63   24.07
   5  -6 -14  377.17   20.94
  -5   6  13 1256.81   62.59
   5   6 -13 1414.92   63.12
  -5   6  13 1364.61   60.25
   5  -6 -13 1289.96   62.45
  -5  -6  13 1337.38   60.21
   5  -6 -13 1351.16   59.67
   5   6 -12  142.46    7.99
  -5   6  12  123.78   11.65
  -5   6  12  110.21   13.59
   5   6 -12  132.62   12.87
  -5  -6  12  147.06   11.49
   5  -6 -12  137.10   13.49
   5  -6 -12  141.59   11.30
  -5   6  11  405.85   23.92
  -5   6  11  354.60   20.07
   5   6 -11  365.30   21.77
   5  -6 -11  318.69   21.41
   5  -6 -11  364.08   19.70
  -5  -6  11  358.40   19.96
  -5  -6  11  357.10   19.93
  -5   6  10 3875.90  152.40
  -5   6  10 3715.85  148.72
   5   6 -10 3671.81  150.09
  -5  -6  10 3667.33  148.60
   5  -6 -10 3408.47  150.20
  -5  -6  10 3714.07  148.75
   5  -6 -10 3401.41  147.66
  -5   6   9  794.60   37.74
  -5   6   9  760.38   34.53
   5   6  -9  763.31   36.09
  -5  -6   9  801.22   35.28
   5  -6  -9  724.34   33.84
   5  -6  -9  662.52   35.84
  -5  -6   9  747.08   34.82
  -5   6   8  355.07   21.06
  -5   6   8  335.40   18.11
   5   6  -8  359.86   19.88
   5  -6  -8  384.97   17.93
   5  -6  -8  339.20   19.86
  -5  -6   8  370.07   19.69
  -5  -6   8  336.61   18.83
  -5   6   7  658.76   31.41
  -5   6   7  592.15   27.36
   5   6  -7  573.52   29.43
  -5  -6   7  607.10   28.20
   5  -6  -7  608.38   26.90
   5   6  -6   19.65    3.87
   5   6  -6   25.22    5.74
  -5   6   6   22.32    3.69
  -5   6   6   16.28    6.54
  -5  -6   6   18.77    4.49
   5  -6  -6   13.74    3.10
  -5   6   5  583.83   23.75
   5   6  -5  528.91   26.92
   5   6  -5  525.35   25.02
  -5  -6   5  523.79   25.91
   5   6  -4   14.00    3.71
  -5   6   4    7.61    1.63
   5   6  -4   14.21    4.85
  -5  -6   4   13.18    4.30
   5  -6  -4   12.97    5.52
   5   6  -3  234.47   14.18
   5   6  -3  237.08   13.19
  -5  -6   3  238.87   13.72
   5  -6  -3  246.04   11.88
   5  -6  -3  199.79   14.91
   5   6  -2   54.94    6.31
   5   6  -2   64.70    6.88
  -5  -6   2   66.25    6.76
   5  -6  -2   73.72    5.56
   5  -6  -2   70.35    4.98
   5   6  -1  564.03   26.71
   5  -6  -1  577.70   25.04
  -5  -6   1  558.36   26.79
   5  -6  -1  549.46   23.74
   5   6   0  827.85   37.50
   5  -6   0  843.36   34.20
  -5  -6   0  776.11   37.32
   5  -6   0  822.68   35.57
  -5   6  -1 1500.92   58.59
  -5  -6  -1 1517.40   62.16
   5  -6   1 1407.44   59.41
  -5  -6  -1 1470.37   61.50
   5  -6   1 1351.40   57.33
  -5   6  -2  442.29   19.30
  -5   6  -2  437.16   20.40
   5  -6   2  453.06   19.62
  -5   6  -3 2335.70   92.41
  -5   6  -3 2204.32   92.93
   5  -6   3 2275.30   92.50
  -5   6  -4 2012.56   83.54
  -5   6  -4 1967.50   83.20
   5  -6   4 2110.18   83.57
  -5   6  -5  478.44   24.01
  -5   6  -5  507.20   24.27
   5  -6   5  535.61   24.56
   5  -6   5  529.44   24.01
  -5  -6  -5  524.84   28.32
  -5   6  -6 2343.28   95.70
   5   6   6 2380.13   99.56
  -5   6  -6 2343.03   95.60
   5  -6   6 2212.65   95.62
  -5  -6  -6 2085.76   99.20
   5  -6   6 2373.28   94.65
  -5   6  -7    2.22    4.71
  -5   6  -7   -5.42    9.14
   5   6   7   -2.91    7.15
  -5   6  -7    0.58    5.26
   5  -6   7    3.52    4.46
  -5  -6  -7   -1.02    6.42
  -5   6  -8   87.98    8.78
  -5   6  -8   54.43   11.48
  -5   6  -8   89.59    9.40
   5   6   8   72.18   11.06
   5  -6   8   78.95    8.63
  -5  -6  -8   82.11   10.93
  -5   6  -9  827.94   47.43
   5   6   9  965.86   46.55
  -5   6  -9  845.44   43.28
  -5   6  -9 1016.27   43.22
   5  -6   9  925.49   40.68
   5  -6   9  932.55   43.28
  -5  -6  -9  889.98   46.41
  -5   6 -10   55.86    9.86
  -5   6 -10   62.14    8.44
   5   6  10   62.62   10.81
   5  -6  10   83.35    7.20
   5  -6  10   62.77    8.87
  -5  -6 -10   71.72   11.38
   5   6  11   12.69    9.48
  -5   6 -11   12.80    6.47
  -5   6 -11    6.69    7.25
  -5  -6 -11   11.97    9.07
   5  -6  11    9.50    6.29
  -5   6 -12  675.46   33.92
  -5   6 -12  682.44   35.41
   5   6  12  675.68   36.84
   5  -6  12  624.55   33.96
  -5  -6 -12  638.35   36.61
  -5   6 -13    9.40    6.26
  -5   6 -13   21.85    8.53
   5  -6  13    2.01    7.91
  -5   7  16    3.04    7.06
   5  -7 -16    5.68    7.21
   5  -7 -16    1.48    6.84
  -5   7  15  114.09   12.48
  -5   7  15  138.04   14.72
   5  -7 -15  109.52   11.30
  -5   7  14  176.55   14.10
  -5   7  14  120.10   14.61
   5  -7 -14  142.12   15.04
   5  -7 -14  168.20   13.19
  -5  -7  14  149.04   12.91
  -5   7  13   61.49   11.77
  -5   7  13   65.16    9.23
  -5  -7  13   63.55    8.45
   5  -7 -13   58.56   11.03
   5  -7 -13   76.95    8.50
  -5   7  12  460.00   28.25
  -5   7  12  470.73   25.49
   5  -7 -12  467.22   27.80
  -5  -7  12  471.89   25.07
   5  -7 -12  464.04   24.52
  -5   7  11   26.44    9.03
  -5   7  11   31.12    6.87
   5   7 -11   33.65    2.94
   5   7 -11   20.59    7.64
  -5  -7  11   30.51    6.69
  -5  -7  11   26.89    6.20
   5  -7 -11   23.46    5.69
   5  -7 -11   26.75    7.72
   5   7 -10  362.27   18.25
  -5   7  10  461.50   25.86
  -5   7  10  373.83   21.79
   5   7 -10  420.78   23.67
   5   7 -10  431.82   18.29
   5  -7 -10  438.67   24.24
  -5  -7  10  453.42   22.30
   5  -7 -10  410.82   21.21
  -5  -7  10  461.91   22.85
  -5   7   9  904.82   42.37
   5   7  -9  840.12   40.40
  -5   7   9  813.85   38.21
   5   7  -9  862.77   35.91
  -5  -7   9  839.66   38.78
   5  -7  -9  831.64   40.45
   5  -7  -9  790.68   37.39
  -5  -7   9  879.97   39.69
  -5   7   8   57.39    6.13
   5   7  -8   42.02    7.77
  -5   7   8   57.76    9.49
   5   7  -8   64.52    5.33
   5  -7  -8   49.12    5.54
  -5  -7   8   64.57    7.42
  -5  -7   8   51.52    8.14
  -5   7   7  399.39   19.78
  -5   7   7  418.45   24.17
   5   7  -7  425.03   22.82
   5   7  -7  428.65   19.66
  -5  -7   7  405.41   21.03
   5  -7  -7  419.85   19.46
  -5   7   6 1532.23   64.27
   5   7  -6 1560.95   68.10
   5   7  -6 1623.67   65.32
  -5  -7   6 1509.57   66.48
   5  -7  -6 1584.01   64.07
  -5   7   5  496.80   21.70
   5   7  -5  525.10   25.92
   5   7  -5  509.10   23.60
   5  -7  -5  505.83   21.49
  -5  -7   5  482.73   24.61
  -5   7   4  394.55   17.99
   5   7  -4  465.06   21.16
   5   7  -4  488.75   23.11
  -5  -7   4  474.82   22.09
   5  -7  -4  464.02   23.84
   5   7  -3   45.12    5.87
   5   7  -3   35.20    6.37
   5  -7  -3   36.23    7.21
  -5  -7   3   39.57    6.03
   5  -7  -3   38.83    4.55
   5   7  -2  113.39    8.97
  -5  -7   2  109.63    9.31
   5  -7  -2  107.02   10.97
   5  -7  -2  127.85    7.45
   5   7  -1   58.32    6.68
   5  -7  -1   56.29    4.55
  -5  -7   1   48.81    6.51
   5  -7  -1   58.35    5.53
   5  -7   0  164.77    8.26
   5  -7   0  141.78    9.54
  -5  -7   0  164.60   11.38
  -5  -7   0  145.33   11.22
  -5  -7   0  152.91   11.83
  -5   7  -1  224.58   11.90
  -5  -7  -1  214.18   14.63
  -5  -7  -1  238.83   14.80
   5  -7   1  248.09   12.79
  -5  -7  -1  256.04   14.82
   5  -7   1  213.66    9.67
  -5   7  -2 1792.86   72.36
  -5  -7  -2 1533.32   74.48
  -5  -7  -2 1768.37   75.85
   5  -7   2 1745.87   70.71
  -5  -7  -2 1813.98   75.59
   5  -7   2 1797.23   73.21
  -5   7  -3 1019.49   43.85
   5  -7   3 1013.99   42.63
  -5   7  -4   14.36    3.86
  -5   7  -4   13.37    4.55
   5  -7   4    9.97    3.57
  -5   7  -5 1940.29   82.34
  -5   7  -5 2181.77   82.44
   5  -7   5 1858.86   81.89
   5  -7   5 1950.79   81.44
   5   7   6   21.29    6.97
  -5   7  -6   18.46    4.98
  -5   7  -6   26.61    5.84
   5   7   6   19.99    8.18
   5  -7   6   17.87    5.18
   5  -7   6   20.46    3.88
  -5  -7  -6   16.95    7.10
   5   7   7   11.66    6.63
   5   7   7   10.22    7.65
  -5   7  -7   10.26    5.57
  -5   7  -7    8.67    5.29
   5  -7   7   11.39    5.24
  -5  -7  -7   13.72    7.47
  -5   7  -8 1195.83   51.09
  -5   7  -8 1152.67   51.38
   5   7   8 1178.66   54.96
   5   7   8 1125.83   54.41
  -5  -7  -8 1095.78   54.42
   5  -7   8 1052.44   50.27
  -5   7  -9   75.45    9.92
   5   7   9   87.22   12.18
  -5   7  -9   86.33    9.50
   5   7   9   68.30   10.92
   5  -7   9   65.72    8.76
   5  -7   9   72.68    6.40
  -5  -7  -9   60.28   11.19
   5   7  10   64.90   11.73
   5   7  10   30.88    9.98
  -5   7 -10   27.59    7.42
  -5   7 -10   35.46    8.44
  -5  -7 -10   42.10   10.65
   5  -7  10   37.83    4.43
   5  -7  10   47.94    7.91
  -5   7 -11  116.14   13.23
   5   7  11  138.02   15.92
  -5   7 -11  172.74   13.43
   5   7  11  159.29   15.73
   5  -7  11  141.40   12.87
  -5  -7 -11  139.38   15.16
  -5   7 -12   -1.09    8.32
   5  -7  12    0.91    6.61
  -5   8  16   31.06    9.35
   5  -8 -16   19.85    8.10
  -5   8  15   -1.31    9.03
  -5   8  15   11.06    7.75
   5  -8 -15    5.19    6.62
  -5   8  14  140.22   13.28
  -5   8  14  113.81   14.66
   5  -8 -14  173.74   16.21
   5  -8 -14  128.04   11.96
  -5  -8  14  156.22   12.89
  -5   8  13   24.47    7.63
  -5   8  13   23.79   10.11
   5  -8 -13   21.25    9.16
   5  -8 -13   26.43    6.79
  -5  -8  13   38.71    7.41
  -5   8  12   73.94   12.26
  -5   8  12   63.96    8.95
   5  -8 -12   64.15    8.52
   5  -8 -12   60.56   10.72
  -5  -8  12   52.94    8.22
  -5  -8  12   63.87    8.98
  -5   8  11    7.91    8.58
  -5   8  11    7.91    6.04
  -5  -8  11   34.41    7.96
   5  -8 -11   22.30    8.03
  -5  -8  11   20.16    6.19
   5  -8 -11   18.62    5.57
   5   8 -10  228.13   10.55
  -5   8  10  244.82   15.36
  -5   8  10  257.77   18.83
  -5  -8  10  281.79   15.79
   5  -8 -10  260.90   14.67
   5  -8 -10  235.15   17.14
  -5  -8  10  285.50   16.76
  -5   8   9  166.18   11.18
   5   8  -9  161.86    8.10
  -5   8   9  133.39   14.07
   5  -8  -9  149.79   10.11
  -5  -8   9  127.62   10.96
  -5  -8   9  128.31   11.95
  -5   8   8  499.97   23.04
   5   8  -8  419.83   25.47
   5   8  -8  481.16   21.45
  -5  -8   8  466.16   24.05
   5  -8  -8  464.62   22.39
  -5  -8   8  464.92   25.52
  -5  -8   8  504.18   24.56
   5   8  -7  100.01   10.54
  -5   8   7  107.81    7.57
   5   8  -7   98.64    7.16
  -5  -8   7  109.64    9.00
   5  -8  -7  100.86    6.94
  -5   8   6  606.90   26.75
   5   8  -6  615.56   27.75
   5   8  -6  572.70   30.58
   5  -8  -6  600.34   30.31
   5  -8  -6  642.47   26.49
  -5  -8   6  580.16   29.29
   5   8  -5   83.48    9.36
  -5   8   5   86.97    5.35
   5   8  -5   75.47    6.99
   5  -8  -5   84.37    4.90
  -5  -8   5   76.93    8.34
   5  -8  -5   87.56    8.61
   5   8  -4 1558.33   65.84
   5   8  -4 1531.07   67.65
   5  -8  -4 1530.79   68.68
  -5  -8   4 1582.80   67.11
   5  -8  -4 1562.20   65.34
   5   8  -3 2299.79  100.05
  -5  -8   3 2413.20   99.84
   5  -8  -3 2256.91  101.45
   5  -8  -3 2481.22   97.78
   5  -8  -2  866.72   42.38
  -5  -8   2  879.53   40.22
   5  -8  -2  875.48   37.72
  -5  -8   1 4403.95  181.13
   5  -8  -1 4563.98  177.99
   5  -8  -1 4275.92  179.30
   5  -8   0 1362.85   59.04
   5  -8   0 1375.01   57.46
  -5  -8   0 1359.43   60.76
  -5  -8   0 1374.56   61.16
  -5  -8   0 1551.23   62.06
  -5   8  -1   92.60    7.27
  -5  -8  -1  106.37    9.67
   5  -8   1   85.78    6.13
   5  -8   1  112.07    8.41
  -5  -8  -1  105.62   10.14
  -5  -8  -1  110.07   10.31
  -5   8  -2 2910.98  119.20
  -5  -8  -2 3118.15  122.38
   5  -8   2 2896.60  119.89
  -5  -8  -2 3057.88  122.82
   5  -8   2 2856.60  116.94
  -5  -8  -2 2969.57  122.62
  -5   8  -3  104.66    8.51
  -5  -8  -3  111.19   10.70
  -5  -8  -3  114.67   10.19
   5  -8   3  110.93    6.67
   5  -8   3   95.36    8.87
  -5  -8  -3  101.32   10.74
   5   8   4    7.81    6.65
  -5   8  -4    2.37    4.76
  -5  -8  -4    9.19    5.75
   5  -8   4    9.89    3.85
  -5   8  -5   -0.51    4.61
   5  -8   5    1.05    3.36
  -5  -8  -5    2.94    5.12
   5  -8   5    1.63    4.16
  -5   8  -6   -2.78    4.92
   5  -8   6    0.32    3.08
  -5  -8  -6   -1.04    7.29
  -5  -8  -6    0.77    5.18
   5  -8   6   -0.96    4.61
   5   8   7  804.56   40.35
  -5   8  -7  787.36   36.58
   5  -8   7  775.71   35.78
  -5  -8  -7  766.66   37.83
  -5  -8  -7  723.66   39.89
   5   8   8   -7.74    7.47
  -5   8  -8   -0.72    5.64
   5   8   8   -3.34    7.76
  -5  -8  -8    2.31    7.93
   5  -8   8    1.24    5.31
  -5  -8  -8   -0.89    6.19
   5   8   9   25.49    9.16
  -5   8  -9   11.53    6.31
   5   8   9   20.88    9.80
   5  -8   9   24.81    6.60
  -5  -8  -9   16.89    8.56
   5   8  10    6.63    8.96
   5   8  10    1.20    7.92
  -5   8 -10    1.87    7.33
   5  -8  10   -4.53    5.99
  -5  -8 -10   -3.76    7.70
  -5   8 -11   40.87    9.42
   5   8  11   59.71   11.99
  -5  -8 -11   65.09   12.63
   5  -8  11   42.67    8.25
  -5   8 -12   12.58    9.23
   5  -8  12   35.49    8.37
  -5   9  16   14.76    8.50
  -5   9  15  168.62   15.25
   5  -9 -15  153.06   13.27
  -5   9  14   37.24    8.29
  -5   9  14   42.34   10.81
  -5  -9  14   47.63    8.94
   5  -9 -14   40.19    7.85
   5  -9 -14   38.36   10.45
  -5   9  13  214.55   16.92
   5  -9 -13  276.83   20.46
  -5  -9  13  222.65   16.24
   5  -9 -13  237.72   15.82
  -5   9  12   46.34    8.56
  -5  -9  12   58.02    8.87
  -5  -9  12   56.75    8.20
   5  -9 -12   66.91    7.95
   5  -9 -12   70.82   11.20
  -5   9  11  547.76   28.32
   5  -9 -11  562.71   27.15
  -5  -9  11  517.37   28.41
   5  -9 -11  506.52   30.53
  -5  -9  11  569.44   28.14
  -5   9  10  126.60   10.49
  -5  -9  10  122.12   11.62
  -5  -9  10  111.59   10.26
   5  -9 -10  115.05    9.45
  -5   9   9  746.74   32.64
  -5  -9   9  721.64   34.99
   5  -9  -9  630.19   31.34
  -5  -9   9  687.98   33.33
  -5   9   8  506.02   24.59
  -5  -9   8  585.96   26.95
   5  -9  -8  494.47   24.07
  -5  -9   8  508.92   26.09
  -5  -9   8  524.83   27.98
  -5   9   7 2501.70  105.07
   5  -9  -7 2542.11  104.55
  -5  -9   7 2791.85  108.10
   5  -9  -7 2563.33  109.01
  -5   9   6   49.66    4.73
   5   9  -6   40.85    7.84
  -5  -9   6   29.43    6.10
   5  -9  -6   45.41    7.73
   5  -9  -6   54.57    4.39
   5   9  -5   69.83    9.25
  -5  -9   5   60.62    7.67
   5  -9  -5   82.69    9.52
   5  -9  -5   45.90    7.40
   5  -9  -5   61.06    3.96
   5  -9  -5   59.19    7.13
   5   9  -4 4691.26  197.77
   5  -9  -4 5144.87  199.31
  -5  -9   4 4953.61  197.25
   5  -9  -4 4769.17  195.26
   5  -9  -4 4720.97  196.89
   5   9  -3   25.32    6.93
   5  -9  -3   23.01    6.93
   5  -9  -3   20.79    4.99
  -5  -9   3   31.29    6.38
   5  -9  -2 1124.64   51.02
   5  -9  -2 1036.65   45.68
  -5  -9   2 1076.01   48.35
   5  -9  -1  423.23   20.77
   5  -9  -1  442.42   26.36
  -5  -9   1  454.95   23.87
   5  -9  -1  466.85   22.39
   5  -9   0 3542.78  144.55
   5  -9   0 3547.31  142.74
  -5  -9   0 3380.93  145.80
  -5  -9   0 3580.06  146.71
  -5  -9   0 3658.22  146.80
   5  -9   1   48.58    6.17
  -5  -9  -1   58.88    7.83
  -5  -9  -1   49.85    7.84
  -5  -9  -1   49.84    8.42
   5  -9   1   35.94    4.43
  -5   9  -2   29.71    5.50
  -5  -9  -2   36.82    6.68
  -5  -9  -2   42.22    7.55
   5  -9   2   27.63    5.70
   5  -9   2   27.75    2.59
  -5  -9  -2   33.17    7.05
  -5   9  -3  586.16   28.22
   5   9   3  517.82   30.45
   5  -9   3  596.25   28.76
  -5  -9  -3  643.28   30.59
   5  -9   3  601.44   25.67
  -5  -9  -3  582.60   31.18
  -5  -9  -3  619.13   31.46
   5   9   4  212.60   17.13
  -5   9  -4  253.36   15.04
  -5  -9  -4  275.69   16.74
   5  -9   4  260.99   13.05
  -5  -9  -4  238.47   17.46
   5   9   5   43.05    9.01
  -5   9  -5   41.55    6.75
   5  -9   5   49.45    5.07
  -5  -9  -5   38.45    7.35
   5  -9   5   33.45    5.24
  -5   9  -6   81.30    8.67
  -5  -9  -6   67.77    8.64
   5  -9   6   71.57    7.03
   5  -9   6   76.74    5.64
  -5   9  -7  150.24   11.92
  -5  -9  -7  129.87   14.20
  -5  -9  -7  171.28   13.58
   5  -9   7  161.00   11.12
   5   9   8   -3.46    8.61
  -5   9  -8    5.19    6.28
  -5  -9  -8   -3.62    8.35
   5  -9   8   -4.23    5.47
  -5  -9  -8   -3.67    6.53
   5   9   9  113.75   13.43
  -5   9  -9  104.71   10.88
  -5  -9  -9   88.44   12.95
   5  -9   9   92.70    9.47
   5   9  10  151.32   15.32
  -5   9 -10  155.66   14.01
  -5  -9 -10  136.69   15.60
   5  -9  10  140.73   11.70
  -5   9 -11    7.47    8.18
   5  -9  11    4.82    5.64
  -5  10  15  209.60   18.16
   5 -10 -15  219.75   16.36
  -5  10  14  436.84   27.50
  -5 -10  14  487.52   27.10
   5 -10 -14  484.43   25.94
  -5  10  13  139.91   14.32
  -5 -10  13  193.38   14.43
   5 -10 -13  183.39   13.61
   5 -10 -13  163.76   16.82
  -5 -10  13  186.37   15.14
  -5  10  12  183.71   14.16
  -5 -10  12  165.69   14.09
  -5 -10  12  197.13   14.01
   5 -10 -12  150.72   12.01
   5 -10 -12  140.05   15.14
  -5  10  11  308.54   18.47
  -5 -10  11  314.53   19.60
   5 -10 -11  262.97   20.62
  -5 -10  11  292.08   18.03
   5 -10 -11  276.34   16.70
  -5  10  10    0.64    5.93
  -5 -10  10   -0.70    5.33
  -5 -10  10   -6.91    6.85
   5 -10 -10    3.79    4.54
  -5  10   9  257.34   14.99
  -5 -10   9  256.95   16.30
   5 -10  -9  246.29   14.26
  -5 -10   9  248.59   17.83
   5  10  -8 1985.53   80.08
  -5  10   8 1988.14   82.20
  -5 -10   8 1981.18   86.33
  -5 -10   8 2099.08   84.57
  -5 -10   8 1809.86   83.92
   5 -10  -8 2081.07   87.04
   5 -10  -8 1924.94   81.56
  -5  10   7   18.06    4.13
   5  10  -7   24.89    4.38
  -5 -10   7   26.73    6.58
   5 -10  -7   19.74    7.46
   5 -10  -7   21.51    4.00
   5 -10  -6  274.39   13.07
   5 -10  -6  269.80   17.70
  -5 -10   6  272.49   17.02
   5 -10  -5  789.60   34.10
   5 -10  -5  904.39   40.14
  -5 -10   5  862.65   39.44
   5 -10  -5  868.03   38.20
   5 -10  -5  896.47   41.18
   5  10  -4   16.24    6.55
  -5 -10   4   27.05    6.84
   5 -10  -4   31.99    7.44
   5 -10  -4   23.36    6.21
   5 -10  -4   21.66    5.78
   5 -10  -3  432.28   24.84
   5 -10  -3  384.43   22.09
  -5 -10   3  437.41   22.98
   5 -10  -3  418.29   21.04
   5 -10  -2   60.34    7.18
  -5 -10   2   66.62    8.30
   5 -10  -2   53.76    6.27
   5 -10  -2   57.40    9.60
   5 -10  -1 2293.07   99.53
  -5 -10   1 2239.70   96.22
   5 -10  -1 2204.24   92.92
  -5 -10   1 2365.65   96.78
   5 -10   0  377.17   18.48
  -5 -10   0  372.92   21.83
  -5 -10   0  377.33   22.18
   5 -10   0  392.56   20.37
  -5 -10   0  375.05   21.44
   5  10   1  532.47   26.72
  -5 -10  -1  507.50   25.82
   5 -10   1  483.02   23.96
   5 -10   1  440.23   21.65
  -5 -10  -1  471.49   25.23
  -5 -10  -1  425.14   25.46
  -5  10  -2  546.70   26.35
   5  10   2  561.51   29.51
   5 -10   2  506.07   22.26
   5 -10   2  559.22   24.80
  -5 -10  -2  666.35   29.44
  -5 -10  -2  628.47   29.86
  -5 -10  -2  574.13   29.63
   5 -10   2  569.11   27.13
  -5  10  -3    9.27    5.54
   5  10   3   12.30    7.39
  -5 -10  -3    9.30    5.69
   5 -10   3   13.90    5.33
   5 -10   3    8.70    2.37
  -5 -10  -3    8.19    6.44
  -5 -10  -3    6.42    6.15
  -5  10  -4  141.68   11.61
   5  10   4  177.53   14.87
  -5 -10  -4  153.11   13.90
  -5 -10  -4  189.76   13.58
   5 -10   4  170.22    9.48
   5 -10   4  183.72   12.70
  -5 -10  -4  166.97   14.25
  -5  10  -5  150.57   11.59
   5  10   5  162.88   14.19
  -5 -10  -5  155.29   13.99
  -5 -10  -5  149.72   12.14
   5 -10   5  127.59    8.97
   5 -10   5  136.01    8.42
   5  10   6  144.16   13.69
  -5  10  -6  121.44   10.68
   5 -10   6  106.05    8.65
  -5 -10  -6  116.68   11.61
   5 -10   6  133.84    7.31
  -5  10  -7   96.01   10.04
   5 -10   7   88.11    8.12
   5 -10   7   73.48    4.39
  -5 -10  -7   95.66   10.42
  -5  10  -8  199.71   14.40
  -5 -10  -8  162.10   16.75
  -5 -10  -8  229.61   16.31
   5 -10   8  182.26   12.89
   5  10   9   -1.24    9.02
  -5  10  -9   -0.87    6.70
  -5 -10  -9    1.32    7.63
   5 -10   9   -0.65    5.40
  -5  10 -10   -2.93    7.63
   5 -10  10    5.03    5.01
  -5  10 -11  136.54   14.57
   5 -11 -15   31.68    8.70
  -5  11  14   79.50   11.82
   5 -11 -14   85.42   10.18
   5  11 -13   41.54   11.37
  -5  11  13   29.53    8.57
  -5 -11  13   42.98    9.03
   5 -11 -13   32.82   10.09
  -5 -11  13   28.03    7.17
   5 -11 -13   38.73    7.60
  -5  11  12  287.09   18.21
   5 -11 -12  242.16   20.33
  -5 -11  12  257.70   18.40
  -5 -11  12  274.01   17.90
   5 -11 -12  258.65   16.29
  -5  11  11  101.66   10.51
  -5 -11  11  117.12   10.76
   5 -11 -11  105.21    9.51
  -5 -11  11   90.64   11.52
  -5  11  10  219.86   14.92
  -5 -11  10  216.86   15.61
  -5 -11  10  250.51   17.78
   5 -11 -10  246.22   14.33
  -5  11   9  357.45   18.97
   5 -11  -9  348.55   22.97
   5 -11  -9  323.29   18.12
  -5 -11   9  382.75   21.01
  -5 -11   9  388.40   23.02
  -5  11   8   42.67    5.79
   5 -11  -8   49.75    9.40
   5 -11  -8   53.30    5.77
  -5 -11   8   54.18    7.86
   5  11  -7  640.84   27.55
   5 -11  -7  634.04   32.95
   5 -11  -7  587.04   27.23
   5  11  -6  657.73   29.57
   5 -11  -6  612.91   32.95
   5 -11  -6  639.87   27.43
  -5 -11   6  590.84   31.94
   5 -11  -6  665.31   31.50
   5  11  -5  214.40   13.32
   5 -11  -5  220.18   15.45
   5 -11  -5  187.55    9.17
  -5 -11   5  213.34   14.83
   5 -11  -5  202.63   13.37
   5 -11  -5  225.13   16.20
   5  11  -4  516.90   26.17
  -5 -11   4  502.50   26.83
   5 -11  -4  468.30   27.90
   5 -11  -4  486.77   26.88
   5 -11  -4  552.21   25.95
   5  11  -3   33.32    7.41
  -5 -11   3   43.65    7.66
   5 -11  -3   32.98    8.27
   5 -11  -3   39.99    7.03
   5 -11  -3   35.59    6.07
   5  11  -2   88.40    9.75
   5 -11  -2   74.64   11.28
   5 -11  -2   84.47    7.55
  -5 -11   2   79.26    9.02
   5 -11  -2   64.78    8.03
   5  11  -1  126.68   12.10
  -5 -11   1  125.15   11.66
   5 -11  -1  127.31    9.57
   5 -11  -1  143.32   10.91
  -5 -11   1  149.33   12.52
   5 -11  -1  132.29   14.34
   5  11   0  278.60   18.34
  -5 -11   0  284.63   17.93
   5 -11   0  288.37   16.38
   5 -11   0  249.27   14.46
  -5 -11   0  272.82   18.00
  -5 -11   0  253.54   17.06
   5 -11   0  280.52   16.70
   5  11   1  205.05   15.07
  -5 -11  -1  179.33   14.07
   5 -11   1  175.07   12.62
   5 -11   1  190.38   10.98
   5 -11   1  148.06   11.68
  -5 -11  -1  170.71   13.43
  -5 -11  -1  193.40   14.89
  -5  11  -2  665.83   30.86
   5  11   2  613.19   33.97
   5 -11   2  650.98   31.49
   5 -11   2  648.80   29.30
   5 -11   2  567.99   29.85
  -5 -11  -2  725.69   33.52
  -5 -11  -2  626.28   33.13
  -5 -11  -2  689.40   34.29
  -5  11  -3  676.50   31.81
   5  11   3  715.34   35.75
   5 -11   3  679.33   32.36
  -5 -11  -3  714.75   33.95
   5 -11   3  645.73   27.67
   5 -11   3  607.02   30.20
  -5 -11  -3  644.96   34.39
  -5 -11  -3  678.34   35.12
   5  11   4   43.88    8.96
  -5  11  -4   34.37    7.15
  -5 -11  -4   39.41    8.98
   5 -11   4   45.35    4.32
  -5 -11  -4   35.02    7.62
   5 -11   4   40.75    5.31
   5 -11   4   48.77    7.85
  -5 -11  -4   44.71    9.34
   5  11   5 1044.32   51.48
  -5  11  -5 1114.96   48.42
   5 -11   5 1031.52   44.96
  -5 -11  -5 1064.07   49.32
   5 -11   5 1029.77   44.24
   5 -11   5 1069.82   44.44
  -5 -11  -5  962.36   50.90
  -5 -11  -5 1163.44   52.01
  -5  11  -6   -0.72    6.02
   5  11   6    6.81    6.90
   5 -11   6    3.45    4.18
   5 -11   6    2.86    2.12
  -5 -11  -6   -0.87    6.68
  -5 -11  -6    3.58    8.00
  -5 -11  -6   -5.43    8.00
   5  11   7    4.72    8.28
  -5  11  -7   -0.77    6.36
   5 -11   7   -2.51    4.89
  -5 -11  -7   -1.83    6.58
  -5  11  -8  810.82   39.37
  -5 -11  -8  830.23   40.75
   5 -11   8  779.97   36.87
  -5  11  -9  135.91   12.81
   5  11   9   97.07   14.19
   5 -11   9  123.80   10.16
  -5  11 -10   14.21    7.79
  -5  12  13  568.87   31.32
  -5 -12  13  584.67   31.10
   5 -12 -13  579.65   29.47
  -5  12  12    1.71    6.19
   5  12 -12    3.94    8.72
  -5 -12  12   -0.85    6.89
  -5 -12  12    5.90    7.67
   5 -12 -12   -2.71    5.62
  -5  12  11   24.33    7.04
   5  12 -11    4.89    8.30
  -5 -12  11   33.86    7.90
   5 -12 -11   22.61    6.19
  -5 -12  11   15.93    9.36
  -5  12  10  479.18   24.19
   5 -12 -10  463.68   23.30
   5 -12 -10  395.94   27.30
  -5 -12  10  516.64   28.28
  -5 -12  10  437.46   24.75
  -5 -12   9    5.24    6.31
  -5 -12   9   -3.14    8.92
   5 -12  -9   -1.14    8.34
   5 -12  -9    6.13    5.03
   5 -12  -8  357.32   24.00
   5 -12  -8  358.53   18.72
   5  12  -7   33.35    4.21
   5 -12  -7   27.98    4.15
   5 -12  -7   33.58    8.48
   5 -12  -7   28.07    6.61
   5  12  -6  175.57   10.72
   5 -12  -6  178.75   14.80
   5 -12  -6  143.84    8.25
   5 -12  -6  178.90   12.83
   5  12  -5 1006.71   43.35
   5 -12  -5  953.35   46.20
   5 -12  -5  889.43   43.82
   5 -12  -5 1000.88   47.23
   5  12  -4  407.29   21.97
   5 -12  -4  400.65   23.38
   5 -12  -4  385.30   21.21
  -5 -12   4  347.29   22.13
   5 -12  -4  453.05   25.28
   5  12  -3  171.07   13.98
   5 -12  -3  212.17   16.73
  -5 -12   3  172.37   14.06
   5 -12  -3  206.64   14.59
   5 -12  -3  200.30   13.10
   5  12  -2  595.47   32.74
   5 -12  -2  712.75   36.91
   5 -12  -2  636.67   32.51
   5 -12  -2  675.82   30.98
  -5 -12   2  632.46   33.06
   5  12  -1  678.77   37.26
   5 -12  -1  846.91   42.15
   5 -12  -1  784.43   36.74
   5 -12  -1  746.18   34.76
  -5 -12   1  704.70   37.37
  -5 -12   1  806.25   38.06
   5  12   0   30.10    8.60
  -5 -12   0    9.16    6.44
  -5 -12   0   21.89    6.67
   5 -12   0    8.33    4.38
   5 -12   0    4.77    5.47
   5 -12   0   13.87    5.68
  -5 -12   0   22.55    7.65
   5  12   1 1393.08   64.31
   5 -12   1 1462.01   62.02
   5 -12   1 1244.70   60.35
  -5 -12  -1 1453.87   64.56
   5 -12   1 1443.80   59.54
  -5 -12  -1 1389.30   62.93
  -5 -12  -1 1412.17   62.93
   5  12   2 1063.57   51.82
  -5 -12  -2 1163.56   50.81
   5 -12   2 1084.56   49.20
   5 -12   2 1002.33   47.44
   5 -12   2 1070.33   46.69
  -5 -12  -2 1087.60   52.13
  -5 -12  -2 1126.17   51.35
  -5  12  -3  149.63   12.10
   5  12   3  154.10   14.84
  -5 -12  -3  176.53   13.62
  -5 -12  -3  187.94   15.03
   5 -12   3  182.92   11.14
  -5 -12  -3  183.31   15.50
   5 -12   3  146.02    7.46
   5 -12   3  192.73   13.29
  -5  12  -4 1085.70   49.18
   5  12   4 1084.09   52.88
   5 -12   4 1050.30   44.78
  -5 -12  -4 1105.27   50.47
   5 -12   4 1082.65   46.17
   5 -12   4 1089.75   49.66
  -5 -12  -4 1135.20   53.02
  -5 -12  -4 1075.89   52.46
  -5  12  -5  429.11   23.48
   5  12   5  435.44   26.60
   5 -12   5  412.65   19.51
   5 -12   5  413.17   19.00
   5 -12   5  400.77   18.70
  -5 -12  -5  417.95   26.70
  -5 -12  -5  406.04   23.77
  -5 -12  -5  391.10   25.70
   5 -12   5  478.89   24.50
   5  12   6  373.26   24.23
  -5  12  -6  358.95   21.31
  -5 -12  -6  386.19   22.41
  -5 -12  -6  328.82   23.99
   5 -12   6  351.92   18.07
  -5 -12  -6  380.69   24.30
   5  12   7  364.23   24.02
  -5  12  -7  339.79   20.77
   5 -12   7  323.90   17.56
  -5 -12  -7  342.11   21.54
  -5 -12  -7  320.20   23.56
  -5 -12  -7  335.45   23.39
  -5  12  -8   22.10    7.80
   5  12   8   35.48   10.19
  -5 -12  -8   37.16    9.08
  -5  12  -9  323.05   21.07
  -5 -13  12   75.55   10.30
  -5  13  11  112.32   10.60
   5  13 -11   84.04   13.05
   5 -13 -11   95.25   13.85
  -5 -13  11  101.39   11.09
   5 -13 -11  110.07    9.39
  -5 -13  11  102.39   12.91
   5  13 -10  225.09   19.30
   5 -13 -10  240.67   19.86
  -5 -13  10  274.30   20.22
   5 -13 -10  244.35   14.78
  -5 -13  10  261.72   16.88
   5  13  -9 1146.52   57.92
   5 -13  -9 1119.72   57.93
  -5 -13   9 1332.01   58.72
   5 -13  -9 1184.65   51.77
  -5 -13   9 1232.78   54.70
   5 -13  -8  158.69   13.03
   5 -13  -8  130.29    9.19
  -5 -13   8  170.13   12.63
   5 -13  -8  146.51   14.93
   5  13  -7  263.49   12.86
   5 -13  -7  244.53   12.91
   5 -13  -7  243.85   19.41
   5 -13  -7  273.40   17.50
   5  13  -6  359.89   17.98
   5 -13  -6  342.95   23.09
   5 -13  -6  345.88   20.91
   5  13  -5  230.92   14.14
   5 -13  -5  242.18   17.75
   5 -13  -5  221.12   15.47
   5 -13  -5  243.63   17.60
   5  13  -4    1.31    6.04
   5 -13  -4   -0.69    5.73
   5 -13  -4   -6.65    7.00
   5 -13  -4    0.97    5.88
   5  13  -3    5.36    6.61
   5 -13  -3    1.18    8.08
   5 -13  -3    0.92    6.50
   5 -13  -3    1.93    5.11
   5  13  -2  101.98   11.40
  -5 -13   2  126.86   12.39
   5 -13  -2  116.21    9.69
  -5 -13   2  113.66   11.48
   5 -13  -2  108.71   14.18
   5 -13  -2  109.22   11.13
   5  13  -1   45.58    9.16
  -5 -13   1   49.13    8.46
   5 -13  -1   38.17    6.21
   5 -13  -1   31.58    7.39
  -5 -13   1   41.92    8.53
   5 -13  -1   31.67   10.60
   5  13   0   11.86    8.04
  -5 -13   0   13.02    6.94
  -5 -13   0    7.42    6.74
   5 -13   0   13.61    4.99
   5 -13   0    8.18    6.02
  -5 -13   0   10.19    7.96
   5 -13   0    5.63    6.40
   5  13   1   95.09   12.22
  -5 -13  -1   96.67   10.76
   5 -13   1   86.02    9.63
  -5 -13  -1   97.27   10.78
   5 -13   1   89.33    9.54
  -5 -13  -1  119.36   12.92
   5 -13   1  103.65    8.47
   5  13   2  238.13   18.02
  -5 -13  -2  238.43   13.16
  -5 -13  -2  244.95   16.71
   5 -13   2  216.43   14.31
   5 -13   2  239.93   16.28
   5 -13   2  227.02   13.45
  -5 -13  -2  251.42   18.59
  -5 -13  -2  221.02   17.21
   5  13   3   -6.65    7.25
  -5 -13  -3    3.18    7.28
  -5 -13  -3    6.94    6.23
   5 -13   3    3.12    5.95
  -5 -13  -3   -1.14    7.84
   5 -13   3    7.23    5.01
  -5  13  -4  680.54   32.48
   5  13   4  691.09   35.84
   5 -13   4  568.88   26.50
   5 -13   4  655.86   28.61
   5 -13   4  695.84   32.70
  -5 -13  -4  638.86   35.13
  -5 -13  -4  674.31   35.78
  -5 -13  -4  701.44   33.44
  -5  13  -5 1081.32   51.66
   5  13   5 1236.71   56.13
  -5 -13  -5 1267.06   53.92
  -5 -13  -5 1095.17   55.57
  -5 -13  -5 1136.11   55.64
   5 -13   5 1073.86   47.26
   5 -13   5 1210.65   52.81
   5  13   6  216.52   18.64
  -5  13  -6  269.00   17.27
  -5 -13  -6  245.34   17.67
  -5 -13  -6  244.50   20.16
  -5 -13  -6  221.99   18.82
   5  13   7   20.17    8.72
  -5  13  -7    8.66    7.41
  -5 -13  -7   11.73    7.35
  -5 -13  -7   -2.81    8.97
  -5 -13  -7   -2.57    9.27
  -5  13  -8  177.62   14.69
  -5 -14  11  947.16   45.42
   5  14 -10  248.49   20.70
   5 -14 -10  292.21   21.79
  -5 -14  10  270.46   20.50
  -5 -14  10  278.53   18.10
   5 -14 -10  253.04   19.05
   5  14  -9   69.40   11.23
   5 -14  -9   52.43   11.06
   5 -14  -9   57.64    6.29
  -5 -14   9   36.87   10.66
  -5 -14   9   66.52    9.20
  -5 -14   9   65.21   10.27
   5 -14  -9   48.23    9.10
   5  14  -8   -3.70    7.85
   5 -14  -8   -7.47    8.48
   5 -14  -8    0.37    3.84
  -5 -14   8    0.80    6.60
   5 -14  -8    5.70    5.60
   5  14  -7    6.02    8.76
   5 -14  -7   11.00    3.18
   5 -14  -7   13.37    6.41
   5 -14  -7   21.64    8.88
   5  14  -6   95.54    7.62
   5 -14  -6  110.26   13.19
   5 -14  -6   83.67    9.72
   5  14  -5    6.76    5.11
   5 -14  -5   11.24    6.50
   5 -14  -5   -0.78    5.85
   5 -14  -5   11.12    6.96
   5  14  -4  687.55   33.25
   5 -14  -4  662.59   36.28
   5 -14  -4  705.61   37.34
   5 -14  -4  689.80   34.16
   5  14  -3  184.25   14.03
   5 -14  -3  208.78   15.80
   5 -14  -3  191.68   17.16
   5 -14  -3  196.72   13.51
   5  14  -2  479.22   27.23
   5 -14  -2  555.69   31.73
   5 -14  -2  479.59   27.83
   5 -14  -2  509.77   25.74
  -5 -14   2  480.80   27.89
   5  14  -1  213.77   16.50
   5 -14  -1  189.84   14.95
  -5 -14   1  217.10   16.06
   5 -14  -1  207.17   13.68
   5 -14  -1  209.10   19.67
   5  14   0   29.73    9.32
  -5 -14   0   41.65    7.86
   5 -14   0   46.78    6.46
  -5 -14   0   38.05    7.98
  -5 -14   0   45.72    9.53
   5 -14   0   33.60    7.18
   5 -14   0   52.79   13.30
   5 -14   0   29.13    7.78
   5  14   1   85.15   11.82
  -5 -14  -1   91.37   10.82
  -5 -14  -1   92.76   10.59
   5 -14   1   73.47    7.66
   5 -14   1   79.39    9.20
   5 -14   1   89.56   10.20
  -5 -14  -1   93.55   12.42
   5  14   2  300.66   20.76
  -5 -14  -2  268.21   18.29
   5 -14   2  288.64   16.79
  -5 -14  -2  260.73   15.04
   5 -14   2  292.24   18.56
   5 -14   2  279.71   16.03
  -5 -14  -2  276.88   19.61
  -5 -14  -2  300.69   21.28
   5  14   3    9.27    7.96
  -5 -14  -3    2.24    7.56
   5 -14   3    4.23    6.98
  -5 -14  -3    5.37    6.81
   5 -14   3    0.97    5.29
  -5 -14  -3   17.12    9.20
   5  14   4  161.60   15.43
  -5 -14  -4  161.55   15.89
  -5 -14  -4  157.44   13.72
   5 -14   4  167.35   13.68
  -5 -14  -4  160.15   16.22
  -5  14  -5  156.55   13.15
   5  14   5  143.45   15.35
  -5 -14  -5  139.52   13.26
   5 -14   5  155.71   13.58
  -5 -14  -5  138.23   15.51
  -5 -14  -5  154.40   15.78
   5  14   6   54.20   11.03
  -5  14  -6   36.24    8.00
  -5 -14  -6   21.01   10.35
  -5 -14  -6   34.90    8.96
  -5  14  -7   84.82   10.46
  -5 -15  10 1098.06   51.42
   5 -15 -10 1115.55   54.21
   5 -15  -9   36.22   11.41
  -5 -15   9   23.91    6.89
   5 -15  -9   28.22    8.07
   5  15  -8  255.13   20.22
   5 -15  -8  236.97   19.81
  -5 -15   8  221.65   19.16
  -5 -15   8  248.75   17.18
  -5 -15   8  256.30   17.98
   5 -15  -8  222.24   17.10
   5  15  -7  596.20   33.86
   5 -15  -7  630.98   34.63
   5 -15  -7  575.28   30.94
  -5 -15   7  531.59   30.94
   5 -15  -6   26.23    9.29
   5 -15  -6   11.56    6.54
   5  15  -5  464.10   23.71
   5 -15  -5  482.75   29.13
   5 -15  -5  458.97   26.25
   5 -15  -5  541.00   29.36
   5  15  -4  813.97   38.18
   5 -15  -4  883.27   43.11
   5 -15  -4  825.77   42.66
   5 -15  -4  764.24   39.01
   5  15  -3  705.95   32.14
   5 -15  -3  591.09   33.55
   5 -15  -3  617.23   35.42
   5 -15  -3  588.40   30.87
  -5 -15   3  584.08   32.99
   5  15  -2   19.99    7.17
   5 -15  -2    5.15    6.25
  -5 -15   2   27.94    8.55
   5 -15  -2   31.37    6.60
   5 -15  -2    7.23    8.91
   5  15  -1  572.08   29.81
  -5 -15   1  489.74   28.49
   5 -15  -1  452.21   27.91
   5 -15  -1  607.56   35.01
   5 -15  -1  508.71   26.46
   5  15   0  163.75   15.62
  -5 -15   0  143.15   13.62
   5 -15   0  154.44   13.89
   5 -15   0  180.26   12.39
   5 -15   0  178.68   13.78
  -5 -15   0  180.89   14.29
   5 -15   0  161.86   18.86
   5  15   1    8.97    9.21
   5 -15   1   -3.74    7.92
  -5 -15  -1    9.38    7.44
   5 -15   1   -0.72    5.80
   5 -15   1   -0.61    4.37
  -5 -15  -1    6.94    7.31
   5  15   2   -1.17    7.79
   5 -15   2    6.40    7.00
  -5 -15  -2   11.18    6.83
   5 -15   2    3.56    5.51
  -5 -15  -2    8.83    9.73
  -5 -15  -2    6.49    7.92
   5 -15   2    1.76    4.37
  -5 -15  -3  478.28   26.69
   5 -15   3  454.69   26.51
  -5 -15  -3  460.51   29.53
  -5 -15  -3  459.98   28.22
   5  15   4   98.06   13.20
  -5 -15  -4   80.67   12.74
   5 -15   4   84.51   11.26
  -5 -15  -4   87.72   10.78
  -5 -15  -4  101.82   13.69
   5  15   5  179.35   16.95
  -5 -15  -5  181.45   15.16
  -5 -15  -5  192.38   18.88
   5 -15   5  192.99   15.86
  -5 -16   9    0.85    6.65
   5 -16  -9    1.15    6.74
  -5 -16   8  148.63   12.79
   5 -16  -8  115.97   12.95
   5 -16  -7   94.45   13.21
   5 -16  -7   69.43   10.39
  -5 -16   6  196.27   15.98
   5 -16  -6  188.50   16.97
   5 -16  -6  186.74   15.16
   5 -16  -5  142.72   14.07
   5 -16  -5  116.28   14.52
  -5 -16   5  110.14   12.90
   5 -16  -5  138.31   12.05
   5 -16  -4  462.24   28.36
   5 -16  -4  464.45   28.50
   5 -16  -4  450.14   25.03
  -5 -16   4  439.02   26.60
   5  16  -3  536.86   27.87
   5 -16  -3  484.23   30.02
   5 -16  -3  545.39   32.43
   5 -16  -3  504.61   27.70
  -5 -16   3  566.21   30.34
   5  16  -2   11.28    6.61
   5 -16  -2    9.18    5.69
  -5 -16   2    7.92    7.36
   5 -16  -2    9.18    9.49
   5 -16  -2    4.27    6.98
   5  16  -1  754.64   40.25
  -5 -16   1  798.31   40.57
   5 -16  -1  750.38   39.93
   5 -16  -1  861.67   46.47
   5 -16  -1  794.17   38.41
   5  16   0  518.05   30.46
   5 -16   0  540.27   27.43
  -5 -16   0  552.73   29.81
   5 -16   0  547.46   35.54
   5 -16   0  494.44   28.20
   5 -16   0  557.40   30.39
   5  16   1    5.78    8.11
  -5 -16  -1    6.25    7.31
   5 -16   1    3.31    4.44
  -5 -16  -1    4.83    6.98
   5 -16   1    1.80   11.29
   5 -16   1   13.08    8.04
   5  16   2  340.59   23.04
   5 -16   2  365.46   22.05
  -5 -16  -2  330.37   21.12
  -5 -16  -2  356.25   23.02
   5 -16   2  301.43   18.27
   5  16   3   51.73   10.98
   5 -16   3   60.56   10.00
  -5 -16  -3   52.02    9.52
  -5 -16  -3   73.09   12.15
   5  16   4   20.80    9.74
   5 -16   4   32.07    9.05
  -5 -16  -4    8.82    7.36
   5 -17  -8   42.15    9.08
  -5 -17   8   39.86    8.47
  -5 -17   7  265.87   17.26
   5 -17  -7  211.95   17.29
   5 -17  -6  209.63   16.21
   5 -17  -5   46.14    9.62
   5 -17  -5   28.80    7.03
   5 -17  -4  262.31   20.09
   5 -17  -4  237.66   16.47
  -5 -17   4  231.74   17.59
   5 -17  -3  141.51   15.88
  -5 -17   3  156.62   13.96
   5 -17  -3  150.20   12.43
  -5 -17   2  307.30   20.48
   5 -17  -2  307.21   24.25
   5 -17  -2  278.56   18.19
  -5 -17   1    1.00    6.83
   5 -17  -1   -6.70    9.12
   5 -17  -1    0.79    4.96
   5 -17  -1    1.73   10.92
   5  17   0  128.29   13.87
   5 -17   0  148.68   14.63
  -5 -17   0  133.02   13.46
   5 -17   0  143.10   18.57
   5 -17   0  144.85   11.73
   5  17   1   -1.19    8.28
  -5 -17  -1    5.97    6.99
  -5 -17  -1   14.12    7.63
   5 -17   1    2.13    5.12
   5 -17   1    1.07    7.60
   5  17   2  204.15   17.82
  -5 -17  -2  190.88   17.17
   5 -17   2  210.85   14.01
   5 -17   2  211.32   17.26
  -5 -18   5   62.43   10.61
   5 -18  -5   84.05   12.02
   5 -18  -5   91.97   10.66
  -5 -18   4   -1.01    7.95
   5 -18  -4    1.46    7.01
   5 -18  -4    4.62    5.67
  -5 -18   3   -4.08    7.05
   5 -18  -3    7.11    6.33
   5 -18  -2  675.16   34.95
  -5 -18   2  727.19   36.84
  -5 -18   1  388.91   24.15
   5 -18  -1  402.64   25.81
   5 -18   0   15.22    9.48
  -5 -18   0   15.36    8.95
   6   0 -17   15.92    8.15
   6   0 -16   99.78   11.64
   6   0 -16   98.68   11.49
   6   0 -15   -6.85    6.52
   6   0 -15    2.60    6.40
   6   0 -14    1.61    5.98
   6   0 -14    5.48    6.26
   6   0 -13 1593.96   68.80
   6   0 -13 1533.75   68.32
   6   0 -12  316.34   18.45
   6   0 -12  316.20   18.52
   6   0 -11 1692.09   75.98
  -6   0  11 1816.77   76.36
   6   0 -11 1866.06   76.42
   6   0 -10   67.92    7.30
  -6   0  10   48.88    6.42
  -6   0   9 1093.77   47.96
   6   0  -9 1111.81   47.93
  -6   0   8  122.62    8.39
   6   0  -8  106.29    8.09
   6   0  -7   75.73    6.05
  -6   0   7   63.84    5.87
   6   0  -6 1448.08   59.68
  -6   0   6 1439.31   60.41
  -6   0   5  443.81   18.95
   6   0  -5  491.12   20.53
   6   0  -4  722.61   30.53
   6   0  -3 1605.01   64.70
  -6   0   3 1570.94   67.75
  -6   0   2 4714.94  191.46
  -6   0   2 4734.09  187.85
  -6   0   1 3049.14  118.80
  -6   0   1 2813.14  115.17
  -6   0   1 2948.03  117.28
  -6   0   0  828.81   36.83
  -6   0   0  857.72   35.30
  -6   0  -1 9058.53  366.40
   6   0   1 9353.29  366.93
   6   0   2 8726.36  345.49
  -6   0  -2 8908.87  345.17
   6   0   2 8659.00  346.37
   6   0   2 8269.16  345.56
   6   0   3   56.24    6.75
   6   0   3   59.97    7.31
  -6   0  -3   58.69    6.07
   6   0   3   51.10    6.40
   6   0   4 3255.35  137.97
   6   0   4 3458.20  137.91
  -6   0  -4 3402.61  137.53
   6   0   4 3339.56  138.29
   6   0   5  132.73   10.95
   6   0   5  144.84   11.21
   6   0   5  154.43   11.42
   6   0   6  259.33   16.66
   6   0   7 1854.35   80.70
   6   0   8  765.97   38.43
   6   0   9  156.71   13.91
   6   0   9  169.74   14.20
  -6   0 -10   10.69    6.88
   6   0  10   17.08    8.44
   6   0  10    6.36    7.31
  -6   0 -11 1688.93   74.88
   6   0  11 1619.70   76.03
   6   0  11 1691.46   74.78
  -6   0 -11 1645.49   73.99
   6   0  12   77.44   13.19
  -6   0 -12   88.58   10.93
   6   0  12   81.12   10.97
  -6   1  17  295.39   20.31
   6  -1 -17  309.85   20.41
   6   1 -16    0.82    6.58
   6   1 -16   -0.99    7.32
   6  -1 -16    3.55    6.84
   6  -1 -16    8.62    7.15
   6   1 -15  200.91   15.78
   6   1 -15  204.38   15.34
   6  -1 -15  177.37   15.30
   6  -1 -15  209.48   15.91
   6   1 -14   85.63   10.11
   6   1 -14   70.09    9.10
   6  -1 -14   71.42   10.11
   6  -1 -14   46.83    8.99
   6   1 -13   97.43    9.81
   6   1 -13  107.90   10.69
   6  -1 -13   88.52   10.68
   6  -1 -13  104.72   10.36
   6   1 -12  204.53   13.82
   6   1 -12  211.37   14.77
  -6  -1  12  207.61   14.13
   6  -1 -12  212.77   14.70
   6  -1 -12  210.37   14.32
   6   1 -11  159.26   11.86
  -6  -1  11  150.79   11.36
   6  -1 -11  146.86   11.51
   6  -1 -11  169.72   11.72
  -6   1  10  923.54   40.68
   6   1 -10  938.39   41.09
  -6  -1  10  908.71   40.85
   6  -1 -10  853.49   39.75
  -6   1   9   54.44    5.98
   6   1  -9   54.01    6.55
  -6  -1   9   48.47    6.23
   6   1  -8  119.77    8.90
  -6   1   8  130.58    8.72
  -6  -1   8  141.02    9.31
  -6   1   7   77.95    6.23
   6   1  -7   74.00    6.56
  -6  -1   7   75.85    6.71
  -6  -1   7   80.53    5.28
  -6   1   6    1.58    2.70
   6   1  -6    0.33    3.28
   6  -1  -6    0.49    2.63
  -6  -1   6    0.19    2.52
   6   1  -5  529.58   23.15
   6  -1  -5  499.03   22.07
   6   1  -4  182.49    9.98
   6  -1  -4  192.67    9.14
  -6  -1   4  190.22    9.53
  -6   1   3 3134.71  125.36
   6   1  -3 2992.21  122.24
   6  -1  -3 2986.38  121.13
  -6  -1   3 3141.36  121.91
  -6   1   2 8519.68  333.41
  -6  -1   2 8234.37  332.28
  -6  -1   2 8272.77  329.71
  -6   1   1  313.37   18.00
  -6   1   1  322.90   15.59
  -6  -1   1  328.64   17.27
  -6  -1   1  330.05   16.64
  -6  -1   1  315.71   14.80
  -6   1   0 2673.72  110.59
  -6  -1   0 2791.84  111.54
  -6  -1   0 2591.40  111.67
  -6  -1   0 2806.23  110.10
   6  -1   0 2745.50  112.26
  -6   1  -1 2823.97  111.47
   6   1   1 2741.58  113.29
   6  -1   1 2707.46  112.91
  -6  -1  -1 2673.22  112.25
  -6   1  -2  681.96   29.94
   6   1   2  678.97   31.67
  -6  -1  -2  668.53   30.42
   6  -1   2  684.90   31.39
   6  -1   2  658.70   31.37
   6  -1   2  646.61   30.27
   6   1   3   71.05    7.53
   6   1   3   74.74    6.28
   6   1   3   59.37    6.98
  -6   1  -3   78.28    6.65
   6  -1   3   53.16    6.65
  -6  -1  -3   68.39    6.90
   6  -1   3   67.35    7.00
   6  -1   3   67.30    7.92
   6   1   4  184.68   12.40
  -6   1  -4  169.51   10.99
   6   1   4  181.24   10.87
   6   1   4  162.07   12.04
   6  -1   4  149.08   12.19
   6  -1   4  189.51   11.82
   6  -1   4  175.47   11.85
  -6  -1  -4  172.24   11.63
   6   1   5  163.69   12.08
   6   1   5  166.37   12.08
   6   1   5  168.55   10.79
   6  -1   5  160.57   11.74
   6  -1   5  156.86   11.53
  -6  -1  -5  154.05   11.23
   6   1   6  135.49   11.58
   6   1   6  143.29   10.18
   6  -1   6  131.99   10.72
   6  -1   6  114.43   10.74
   6   1   7  126.79   10.24
   6   1   7  137.39   12.65
  -6   1  -7  136.26   11.58
   6  -1   7  139.78   11.97
   6   1   8  196.12   15.65
  -6   1  -8  181.62   13.85
   6   1   8  200.22   13.38
   6  -1   8  178.84   14.29
   6   1   9   48.92    9.24
   6   1   9   59.90    9.64
  -6   1  -9   40.78    8.41
   6  -1   9   37.06    8.67
  -6   1 -10  123.97   11.42
   6   1  10  143.76   13.62
   6   1  10  116.79   13.73
  -6   1 -10  146.24   13.22
   6  -1  10  132.43   13.38
   6  -1  10  121.52   12.00
  -6   1 -11   48.51   10.15
   6   1  11   53.87   11.01
   6   1  11   62.12    9.95
  -6   1 -11   37.20    7.87
  -6  -1 -11   63.69   10.25
   6  -1  11   61.27    9.31
   6  -1  11   33.41    9.59
   6   1  12  763.66   40.71
  -6   1 -12  696.66   36.84
   6   1  12  764.50   38.55
   6  -1  12  705.51   39.19
  -6  -1 -12  731.09   37.75
   6  -1  12  761.73   37.24
  -6   2  17  376.50   22.95
   6  -2 -17  343.06   22.82
  -6   2  16   55.56    9.21
   6   2 -16   60.72   10.70
   6  -2 -16   69.40   10.59
   6  -2 -16   59.54   10.24
   6   2 -15   84.57   11.25
   6   2 -15   89.03    9.92
   6  -2 -15   88.57   11.26
   6  -2 -15   73.12   10.24
   6   2 -14  685.57   33.01
   6   2 -14  669.48   34.86
   6  -2 -14  693.88   35.03
   6  -2 -14  654.15   33.64
   6   2 -13   80.62    8.39
   6   2 -13   68.62    9.35
   6  -2 -13   76.74    9.32
   6  -2 -13   62.80    9.11
   6   2 -12  331.93   19.92
   6   2 -12  357.10   18.74
   6  -2 -12  368.58   20.46
  -6  -2  12  311.58   19.08
   6  -2 -12  312.96   18.70
   6   2 -11 1337.75   57.54
   6  -2 -11 1266.36   55.75
  -6  -2  11 1335.77   57.05
   6  -2 -11 1241.48   57.21
   6   2 -10   81.43    8.25
   6  -2 -10   93.50    7.73
  -6  -2  10   77.58    7.89
   6   2  -9  933.72   43.12
  -6   2   9  921.85   42.48
  -6  -2   9 1016.85   43.26
   6  -2  -9 1007.73   41.66
  -6   2   8 1769.79   72.64
   6   2  -8 1727.49   73.16
  -6  -2   8 1724.97   73.26
   6  -2  -8 1752.38   71.31
  -6  -2   8 1744.33   71.77
   6   2  -7   85.35    6.80
  -6   2   7   64.51    5.75
  -6  -2   7   73.42    6.56
  -6  -2   7   67.09    5.70
  -6   2   6  674.10   29.99
   6   2  -6  712.70   31.09
  -6  -2   6  695.82   30.09
   6   2  -5 4380.17  184.96
  -6   2   5 4940.04  184.51
  -6  -2   5 4479.23  184.32
   6   2  -4  897.61   38.33
   6  -2  -4  886.72   36.45
  -6  -2   4  904.88   37.74
  -6   2   3  377.69   19.58
   6   2  -3  367.23   16.68
   6  -2  -3  323.78   14.22
  -6  -2   3  411.09   16.45
  -6   2   2  244.41   14.88
  -6   2   2  220.59   10.06
  -6  -2   2  219.57   11.30
  -6   2   1  131.82    7.54
  -6   2   1  128.91    7.19
  -6  -2   1  128.99    7.91
   6  -2  -1  127.05   10.05
  -6  -2   1  130.59    9.01
  -6   2   0  121.48    7.55
  -6   2   0  122.90    7.22
   6  -2   0  114.97    9.54
  -6  -2   0  122.53    8.49
  -6  -2   0  115.14    7.59
  -6  -2   0  101.83    8.49
  -6   2  -1  208.39   10.73
  -6   2  -1  187.26   11.33
   6  -2   1  207.90   13.65
  -6  -2  -1  201.23   12.13
  -6   2  -2   29.75    5.23
   6   2   2   44.45    6.27
  -6   2  -2   37.10    4.40
   6  -2   2   45.76    5.31
  -6  -2  -2   40.34    5.41
   6  -2   2   40.36    6.42
  -6   2  -3  377.97   20.87
   6   2   3  438.69   22.11
   6   2   3  449.25   22.00
  -6   2  -3  397.68   19.66
   6  -2   3  441.17   21.21
   6  -2   3  405.33   20.35
  -6  -2  -3  410.78   20.82
   6  -2   3  393.35   22.21
   6   2   4  910.16   42.27
  -6   2  -4  965.81   42.10
   6   2   4  907.18   42.34
  -6  -2  -4  902.47   41.46
   6  -2   4  925.05   41.43
   6  -2   4  916.93   41.13
   6   2   5  545.93   28.66
   6   2   5  576.80   25.59
  -6   2  -5  597.58   28.87
   6  -2   5  563.41   27.85
  -6  -2  -5  586.54   28.13
   6  -2   5  556.58   27.63
   6   2   6  718.42   35.38
  -6   2  -6  778.24   35.34
   6   2   6  705.70   31.29
   6  -2   6  670.57   34.00
  -6  -2  -6  737.12   34.36
   6  -2   6  680.87   33.35
   6   2   7   90.38    7.36
   6   2   7   83.71   10.24
  -6   2  -7  108.93   10.70
   6  -2   7   89.25   10.05
   6   2   8  665.44   34.26
   6   2   8  623.95   29.14
  -6   2  -8  676.04   33.37
   6  -2   8  631.38   32.99
   6   2   9  410.42   24.89
   6   2   9  363.11   19.16
  -6   2  -9  414.32   23.73
   6   2   9  417.15   24.05
  -6   2  -9  385.78   21.66
   6  -2   9  386.23   23.47
   6   2  10   10.45    8.91
  -6   2 -10   20.90    8.66
   6   2  10   11.10    7.61
  -6   2 -10   11.53    6.16
   6   2  10   15.90    4.77
   6  -2  10   12.80    7.10
   6  -2  10   14.97    7.71
  -6   2 -11  233.43   16.09
   6   2  11  197.72   18.41
  -6   2 -11  219.13   18.12
   6   2  11  224.95   17.62
   6  -2  11  222.41   16.02
   6  -2  11  228.10   17.58
   6   2  12   13.72    9.63
  -6   2 -12   -7.15    6.37
   6  -2  12    5.74    8.41
  -6   2 -13  212.99   15.57
  -6   3  17   63.50    9.60
   6  -3 -17   57.89   10.31
  -6   3  16   90.06   10.60
   6   3 -16   84.34   12.10
   6  -3 -16   75.47   10.27
   6   3 -15  918.95   46.74
   6   3 -15  972.82   43.59
  -6   3  15  939.28   45.16
   6  -3 -15  952.53   44.47
   6  -3 -15  924.82   46.70
   6   3 -14   95.44   12.23
   6   3 -14  144.82   10.98
   6  -3 -14  120.91   11.34
   6  -3 -14  120.72   12.18
   6   3 -13    2.66    6.32
   6   3 -13    4.47    4.85
   6  -3 -13    5.39    6.14
  -6  -3  13    2.29    5.48
   6  -3 -13   -3.48    5.82
   6   3 -12 1756.70   76.24
   6   3 -12 1792.45   73.56
   6  -3 -12 1783.38   73.81
   6  -3 -12 1640.70   75.79
  -6  -3  12 1689.47   74.99
   6   3 -11   13.45    6.06
  -6  -3  11    3.12    5.01
   6  -3 -11    6.70    4.91
   6  -3 -11   10.14    5.76
   6   3 -10  961.39   44.12
  -6  -3  10 1001.67   43.64
   6  -3 -10  949.54   41.72
   6   3  -9  332.17   17.88
   6  -3  -9  299.80   15.32
  -6  -3   9  316.75   16.26
  -6  -3   9  333.55   17.36
   6   3  -8   61.78    6.68
   6  -3  -8   71.46    5.08
  -6  -3   8   76.31    7.12
  -6  -3   8   63.46    6.34
  -6   3   7 1727.09   78.52
  -6   3   7 1881.26   75.44
   6   3  -7 1925.59   76.95
   6  -3  -7 1789.40   73.65
  -6  -3   7 1873.59   75.87
  -6   3   6   27.89    6.38
  -6   3   6   37.55    3.93
   6   3  -6   28.89    5.48
  -6   3   5 1059.85   44.42
   6   3  -5 1108.02   46.31
  -6  -3   5 1063.21   45.33
   6   3  -4 3552.21  142.57
  -6   3   4 3520.15  140.78
  -6  -3   4 3492.26  141.85
   6   3  -3    1.78    3.86
  -6  -3   3    0.31    3.07
  -6   3   2  170.81    8.88
   6  -3  -2  183.93   12.47
  -6  -3   2  188.60   10.31
  -6   3   1 2769.24  114.84
  -6   3   1 2967.33  114.66
   6   3  -1 2939.58  117.71
   6  -3  -1 2918.64  118.51
  -6  -3   1 2713.65  115.90
  -6   3   0  947.76   40.36
  -6   3   0  946.97   39.54
  -6  -3   0 1007.49   42.71
  -6  -3   0  942.19   40.73
   6  -3   0  951.25   43.40
  -6  -3   0  934.76   41.04
  -6   3  -1    2.00    1.49
  -6   3  -1    2.93    2.33
  -6   3  -1    1.46    3.94
   6  -3   1    5.30    5.73
  -6  -3  -1    3.57    4.51
  -6   3  -2  520.86   25.66
  -6   3  -2  537.91   22.66
  -6  -3  -2  512.30   25.75
   6  -3   2  491.84   26.98
   6  -3   2  563.04   24.53
   6   3   3 2247.30   92.14
  -6   3  -3 1992.59   90.79
   6  -3   3 2168.94   89.87
   6  -3   3 2261.17   90.76
  -6  -3  -3 2232.97   91.10
   6   3   4  390.69   19.93
   6   3   4  324.96   19.16
   6  -3   4  363.16   17.92
   6  -3   4  361.17   18.20
  -6  -3  -4  337.22   18.29
   6   3   5   35.14    6.92
  -6   3  -5   27.23    7.13
   6  -3   5   33.40    5.87
   6  -3   5   41.11    6.27
  -6  -3  -5   28.67    5.98
   6   3   6  262.45   17.75
  -6   3  -6  293.95   18.34
   6  -3   6  273.93   16.51
  -6  -3  -6  256.83   16.73
   6  -3   6  274.18   15.81
   6   3   7 3107.76  132.08
  -6   3  -7 3022.99  128.70
  -6   3  -7 3475.26  132.59
   6  -3   7 3025.57  130.16
   6   3   8    0.93    7.20
   6   3   8    7.00    7.43
  -6   3  -8    8.46    7.67
  -6   3  -8    4.39    4.90
   6  -3   8    0.80    6.47
   6   3   9   42.92    9.08
  -6   3  -9   42.92    7.24
   6   3   9   44.27    9.60
  -6   3  -9   46.48    9.98
   6  -3   9   33.57    7.84
   6   3  10 1919.48   91.23
  -6   3 -10 2138.23   87.39
  -6   3 -10 2246.95   91.57
   6   3  10 2079.33   90.51
  -6   3 -10 1909.20   87.04
   6  -3  10 2037.63   87.52
   6  -3  10 1981.16   89.30
   6   3  11    1.30    8.77
  -6   3 -11    0.76    5.99
  -6   3 -11    1.18    8.85
   6   3  11   -2.17    7.69
   6  -3  11    4.49    6.37
   6  -3  11    1.04    7.46
  -6   3 -12    6.98    6.12
  -6   3 -12    4.11    6.37
   6   3  12    1.11    7.94
   6  -3  12    1.11    7.62
   6   3  13  353.43   23.74
  -6   3 -13  340.65   21.16
   6  -4 -17   95.20   11.62
  -6   4  16  219.27   16.82
   6   4 -16  243.60   19.71
   6  -4 -16  252.70   19.48
   6  -4 -16  252.98   16.71
   6   4 -15   -3.39    7.94
  -6   4  15    0.84    6.00
   6  -4 -15   14.02    7.40
   6   4 -14  226.96   18.21
   6   4 -14  258.34   15.36
  -6   4  14  265.12   17.12
   6  -4 -14  284.75   16.41
   6  -4 -14  251.26   18.88
   6   4 -13  811.09   35.60
   6   4 -13  741.73   39.22
   6  -4 -13  806.79   36.01
   6  -4 -13  696.87   38.51
   6   4 -12  225.97   12.78
   6   4 -12  208.01   15.39
   6  -4 -12  202.91   12.78
   6  -4 -12  182.36   14.85
   6   4 -11  899.41   44.24
   6  -4 -11  895.20   44.37
   6  -4 -11  995.97   41.30
   6   4 -10   11.39    5.87
   6  -4 -10   21.28    4.51
  -6  -4  10   15.04    5.17
  -6  -4  10    7.57    5.20
   6  -4 -10   10.70    5.42
   6   4  -9  209.03   13.47
  -6   4   9  201.32   15.30
  -6  -4   9  209.73   12.50
  -6  -4   9  181.19   12.33
   6  -4  -9  207.66   10.81
   6   4  -8  855.39   39.08
  -6   4   8  906.58   41.26
  -6  -4   8  808.17   38.39
  -6  -4   8  873.92   38.14
  -6   4   7  545.46   27.41
   6   4  -7  547.95   25.73
  -6  -4   7  487.71   24.73
  -6   4   6   -0.71    5.68
   6   4  -6    1.47    4.58
  -6  -4   6    0.38    3.41
  -6   4   5   27.44    3.19
  -6   4   5   32.34    6.82
   6   4  -5   31.14    5.84
  -6  -4   5   27.28    4.20
  -6   4   4 4260.09  164.39
   6   4  -4 4026.23  167.01
  -6  -4   4 3910.90  166.26
  -6   4   3  150.48    7.02
   6   4  -3  150.56    9.96
  -6  -4   3  164.43    9.67
   6  -4  -3  141.10    6.75
  -6   4   2  122.97    6.01
   6   4  -2  116.26    8.87
  -6  -4   2   99.64    8.11
   6  -4  -2  118.27    9.99
   6   4  -1  337.25   17.83
  -6   4   1  324.43   14.31
   6  -4  -1  323.18   18.96
  -6  -4   1  355.79   17.19
  -6   4   0  241.56   10.95
   6   4   0  237.99   14.22
   6  -4   0  234.38   15.42
  -6  -4   0  245.09   13.74
  -6  -4   0  254.79   14.76
  -6  -4   0  215.19   12.13
  -6   4  -1 2397.05   99.66
  -6   4  -1 2390.98   97.12
  -6  -4  -1 2538.69  101.45
  -6  -4  -1 2474.80   98.41
   6  -4   1 2418.90  102.65
  -6  -4  -1 2400.42  100.44
  -6   4  -2   16.57    2.57
  -6   4  -2   15.57    5.73
   6  -4   2    8.89    3.45
  -6  -4  -2   15.40    4.98
  -6   4  -3 2003.22   83.76
  -6   4  -3 1997.38   80.31
   6  -4   3 1962.68   81.60
  -6  -4  -3 1919.05   83.28
  -6   4  -4 4689.71  184.55
  -6   4  -4 4296.17  187.73
   6  -4   4 4661.62  185.87
   6  -4   4 4633.31  186.28
  -6  -4  -4 4583.46  187.40
   6   4   5  879.80   40.95
  -6   4  -5  910.27   37.58
  -6   4  -5  887.64   38.02
  -6  -4  -5  849.44   39.73
   6  -4   5  877.43   38.47
   6  -4   5  902.16   38.90
   6   4   6 3094.85  128.58
  -6   4  -6 2939.09  124.66
  -6   4  -6 3256.32  125.37
  -6  -4  -6 3046.75  126.92
   6  -4   6 3170.23  125.44
   6  -4   6 3189.78  126.34
  -6   4  -7 1097.26   49.12
  -6   4  -7 1235.72   53.87
   6   4   7 1190.74   53.04
  -6  -4  -7 1150.78   51.47
   6  -4   7 1191.28   50.97
  -6   4  -8   43.27    6.71
   6   4   8   53.95    9.30
  -6   4  -8   40.86    7.09
  -6   4  -8   41.25    9.73
   6   4   8   48.34    9.80
   6  -4   8   40.07    7.92
   6   4   9 1047.43   50.99
  -6   4  -9  945.84   45.81
   6   4   9 1005.75   49.60
  -6   4  -9 1115.21   51.30
  -6   4  -9 1078.16   47.02
   6  -4   9  955.59   47.51
   6   4  10   -2.50    8.85
  -6   4 -10   19.62    6.91
  -6   4 -10   19.08    6.99
   6   4  10   22.00    9.79
   6  -4  10   15.75    7.67
   6  -4  10   14.96    6.83
   6   4  11  235.86   20.08
  -6   4 -11  203.98   15.47
   6   4  11  251.66   19.35
  -6   4 -11  297.21   21.43
  -6   4 -11  263.73   17.11
   6  -4  11  248.93   18.42
  -6   4 -12  156.87   13.76
   6  -4  12  147.10   14.66
  -6   4 -13   30.79    8.19
  -6   5  17  123.03   14.89
  -6   5  16  109.05   13.96
  -6   5  16   83.65   10.96
   6   5 -16   63.11   12.30
   6  -5 -16  102.70   13.20
   6  -5 -16  102.64   10.44
  -6   5  15   26.35    7.04
  -6   5  15    8.99    9.33
   6   5 -15   10.80    8.29
   6  -5 -15   28.30    6.79
   6  -5 -15   32.25    9.85
   6  -5 -15   31.40    7.81
   6   5 -14    9.61    5.14
  -6   5  14    6.27    9.18
   6   5 -14   -4.41    7.86
  -6   5  14    3.91    5.85
   6  -5 -14    4.98    6.25
   6  -5 -14   -1.07    8.09
   6  -5 -14    9.83    6.05
   6   5 -13  465.39   28.05
  -6   5  13  534.82   26.45
   6   5 -13  516.12   24.00
  -6   5  13  476.63   29.43
   6  -5 -13  430.32   27.56
   6  -5 -13  512.03   24.45
   6  -5 -13  474.10   26.18
  -6   5  12  637.87   30.59
  -6   5  12  638.38   34.37
   6   5 -12  600.99   28.05
   6   5 -12  626.03   32.34
   6  -5 -12  568.13   30.04
   6  -5 -12  628.80   28.57
   6  -5 -12  601.47   32.22
  -6   5  11  421.45   21.86
   6   5 -11  419.80   23.26
  -6   5  11  448.84   25.63
   6  -5 -11  373.15   23.01
   6  -5 -11  371.72   21.25
   6   5 -10   58.44    8.01
  -6   5  10   73.95   10.64
  -6  -5  10   72.57    8.04
   6  -5 -10   68.15    7.59
   6  -5 -10   66.15    8.73
   6   5  -9  123.41   10.81
  -6   5   9  140.00   12.54
  -6  -5   9  127.51    9.95
  -6   5   8  309.36   19.26
   6   5  -8  322.98   17.48
  -6  -5   8  278.30   16.51
  -6   5   7   37.93    7.54
   6   5  -7   49.31    7.00
  -6  -5   7   43.38    5.41
  -6   5   6 1529.59   68.01
   6   5  -6 1578.55   66.28
  -6  -5   6 1520.47   64.77
  -6   5   5 2636.14  113.88
   6   5  -5 2759.91  111.74
  -6  -5   5 2688.50  110.63
   6   5  -4  205.51   12.69
   6   5  -4  222.66   13.27
   6  -5  -4  221.90    9.93
  -6  -5   4  202.27   12.41
   6   5  -3   -2.40    4.84
   6   5  -3    2.38    3.78
   6  -5  -3    0.60    1.86
   6  -5  -3    0.43    1.65
  -6  -5   3    3.45    3.83
   6   5  -2 1121.67   44.06
  -6  -5   2 1113.91   43.47
   6   5  -1   36.85    5.86
   6  -5  -1   44.74    7.13
  -6  -5   1   32.16    5.25
   6   5   0  572.65   28.17
  -6  -5   0  608.25   27.91
   6  -5   0  562.21   29.71
  -6  -5   0  575.41   28.93
   6   5   1  694.52   34.24
  -6   5  -1  762.59   30.63
   6  -5   1  673.80   35.73
  -6  -5  -1  701.84   30.92
  -6  -5  -1  763.49   34.13
  -6  -5  -1  740.22   34.71
  -6   5  -2  132.53    7.85
  -6   5  -2  139.79    7.72
   6  -5   2  129.57    8.08
  -6  -5  -2  148.14   10.95
  -6   5  -3 3079.11  119.50
  -6   5  -3 2928.27  118.90
  -6   5  -3 2860.40  122.14
  -6  -5  -3 2775.70  122.00
   6  -5   3 2976.99  119.66
  -6   5  -4  729.88   32.05
  -6   5  -4  685.41   31.31
  -6   5  -4  737.97   35.53
  -6  -5  -4  703.11   34.15
   6  -5   4  740.64   32.62
   6  -5   4  712.46   32.77
  -6   5  -5  803.79   34.10
  -6   5  -5  783.47   33.61
  -6   5  -5  684.35   37.14
  -6  -5  -5  699.63   35.58
   6  -5   5  745.48   34.44
   6  -5   5  741.67   34.13
  -6   5  -6    5.72    4.92
   6   5   6   15.10    7.34
  -6   5  -6    1.94    8.31
  -6   5  -6   15.46    4.82
   6  -5   6   10.50    5.85
   6  -5   6   15.22    4.94
  -6  -5  -6    2.94    4.74
  -6  -5  -6   21.89    7.59
  -6   5  -7  654.05   29.80
   6   5   7  650.99   33.28
   6   5   7  636.92   32.86
  -6   5  -7  645.57   29.55
   6  -5   7  600.70   30.20
  -6  -5  -7  586.59   33.01
  -6  -5  -7  617.74   31.15
   6   5   8   21.54    8.43
  -6   5  -8   34.28   10.38
   6   5   8   14.64    8.18
  -6   5  -8   17.08    5.82
  -6   5  -8    8.54    5.57
   6  -5   8   15.66    6.44
   6   5   9  439.19   26.66
   6   5   9  426.43   26.08
  -6   5  -9  416.66   22.32
  -6   5  -9  335.72   21.84
  -6   5  -9  479.64   28.33
   6  -5   9  422.79   23.70
   6   5  10  828.28   45.12
  -6   5 -10  961.97   47.10
  -6   5 -10  823.79   40.31
   6   5  10  892.04   44.90
  -6   5 -10  882.23   41.83
   6  -5  10  879.17   39.83
   6  -5  10  799.82   41.59
   6   5  11    9.77    9.59
  -6   5 -11   -4.26   11.42
  -6   5 -11   17.27    6.43
  -6   5 -11   15.99    7.50
   6   5  11   10.63    8.66
   6  -5  11   12.56    7.32
   6   5  12   94.35   13.08
  -6   5 -12   93.00   11.49
  -6   5 -12   96.04   10.43
   6  -5  12   69.52   10.87
  -6   6  16  281.80   21.30
  -6   6  16  252.76   18.23
   6  -6 -16  239.71   16.18
   6  -6 -16  263.43   20.87
   6  -6 -16  248.52   17.86
  -6   6  15   55.09   11.68
  -6   6  15   46.22    8.55
   6   6 -15   54.50   11.30
   6  -6 -15   45.94   11.37
   6  -6 -15   58.72    7.87
   6  -6 -15   51.80    9.23
   6   6 -14   19.68    8.86
  -6   6  14   15.39    8.78
  -6   6  14   19.41    7.04
   6  -6 -14   30.11    6.69
   6  -6 -14   19.22    9.71
  -6  -6  14   28.10    7.89
   6  -6 -14   19.05    7.41
   6   6 -13   21.86    7.67
  -6   6  13   26.13    6.95
   6   6 -13   25.36    4.65
  -6   6  13   11.06    8.35
  -6  -6  13   22.54    7.17
   6  -6 -13   11.40    6.59
   6  -6 -13   21.94    8.93
  -6   6  12  609.44   34.57
   6   6 -12  582.04   32.34
  -6   6  12  635.38   30.84
   6   6 -12  673.86   27.89
   6  -6 -12  604.36   30.57
   6  -6 -12  516.61   31.70
  -6   6  11   76.81    8.63
  -6   6  11   97.42   12.33
   6   6 -11   79.96    9.77
   6  -6 -11   76.69   10.67
  -6  -6  11   89.94    8.88
   6  -6 -11   74.68    8.42
   6   6 -10 2003.24   88.10
  -6   6  10 2119.05   90.71
  -6   6  10 2065.54   86.54
  -6  -6  10 2033.99   86.67
   6  -6 -10 2050.66   88.79
   6  -6 -10 2064.76   86.05
   6   6  -9 1774.75   78.25
  -6   6   9 1815.99   80.39
  -6   6   9 1859.16   76.69
  -6  -6   9 1818.47   77.35
   6  -6  -9 1665.16   78.23
   6  -6  -9 1915.29   76.18
  -6   6   8   38.66    5.40
  -6   6   8   37.55    8.09
   6   6  -8   47.68    7.20
  -6  -6   8   29.22    6.61
  -6   6   7 1278.84   56.31
  -6   6   7 1115.47   51.07
   6   6  -7 1288.38   54.35
  -6  -6   7 1275.06   52.64
   6   6  -6 2593.93  106.21
  -6   6   6 2417.34  107.72
  -6   6   6 2569.52  102.70
   6   6  -6 2477.47  104.14
  -6  -6   6 2565.56  104.56
   6   6  -5   11.14    4.22
  -6   6   5   20.50    2.78
   6   6  -5   19.05    5.55
  -6  -6   5   19.73    4.76
   6   6  -4    9.55    5.20
  -6   6   4    5.97    1.23
   6   6  -4    3.26    3.85
   6  -6  -4   11.40    5.97
  -6  -6   4    4.89    4.49
   6   6  -3 3227.80  137.07
   6   6  -3 3269.98  136.70
   6  -6  -3 3395.09  134.18
  -6  -6   3 3176.84  136.59
   6  -6  -3 3450.30  134.00
   6   6  -2  106.08    8.78
   6  -6  -2  107.06    6.44
  -6  -6   2  112.23    8.94
   6  -6  -2   99.73    5.50
   6   6  -1  119.07    9.55
   6  -6  -1  125.62    6.13
  -6  -6   1  139.86   10.27
   6  -6  -1  104.50   11.15
   6  -6  -1  140.83    7.84
   6   6   0 2251.43  100.43
  -6  -6   0 2582.97  100.79
   6  -6   0 2393.02  103.02
  -6   6  -1 1473.67   58.16
  -6   6  -1 1451.27   58.92
   6   6   1 1440.46   62.93
  -6  -6  -1 1382.88   58.72
  -6  -6  -1 1422.05   62.43
  -6   6  -2   14.23    2.78
  -6   6  -2    5.85    3.21
   6  -6   2   11.60    2.99
  -6  -6  -2    7.71    6.10
  -6   6  -3  420.74   19.57
  -6   6  -3  375.76   19.06
   6  -6   3  463.09   19.80
  -6   6  -4 2197.41   89.99
  -6   6  -4 2127.84   89.95
   6  -6   4 2249.13   90.64
   6  -6   4 2276.25   91.10
  -6  -6  -4 2060.22   94.39
  -6   6  -5  507.24   24.88
  -6   6  -5  530.19   25.16
   6  -6   5  547.40   25.65
   6  -6   5  554.36   25.47
  -6  -6  -5  498.22   29.41
  -6   6  -6    7.11    4.42
  -6   6  -6    8.12    9.07
  -6   6  -6   12.43    5.02
   6  -6   6   12.53    4.57
   6  -6   6    9.02    5.14
  -6  -6  -6    1.04    6.41
  -6   6  -7   36.97    6.67
  -6   6  -7   37.93    6.18
  -6   6  -7   19.52    9.58
   6   6   7   19.58    8.06
  -6  -6  -7   18.89    7.07
  -6  -6  -7   14.34    8.09
   6  -6   7   25.14    5.92
  -6   6  -8  128.30   11.14
   6   6   8  120.66   13.52
  -6   6  -8  112.80   14.51
  -6   6  -8  154.91   11.09
   6  -6   8  117.19   10.75
  -6  -6  -8  125.60   13.72
  -6   6  -9   -5.47   11.04
  -6   6  -9    4.78    5.52
   6   6   9   -5.78    7.74
  -6   6  -9    7.07    6.72
   6  -6   9    1.59    6.29
  -6  -6  -9   -1.20    8.08
   6  -6   9    3.66    5.21
  -6   6 -10  124.30   12.43
   6   6  10  140.78   15.34
  -6   6 -10  143.65   11.81
   6  -6  10  138.96   12.57
  -6   6 -11    5.58    5.64
   6   6  11    8.57    8.41
  -6   6 -11   10.56    8.22
   6  -6  11   13.13    6.69
  -6   6 -12  210.15   17.09
  -6   6 -12  197.69   15.59
   6  -6  12  185.31   16.07
  -6   7  16   -2.73    8.92
  -6   7  16    0.97    6.97
   6  -7 -16   -9.13    9.99
   6  -7 -16    0.96    6.96
  -6   7  15   12.24    9.56
  -6   7  15    5.44    6.53
   6   7 -15   19.94    9.81
   6  -7 -15   21.42   10.47
   6  -7 -15   20.31    6.09
   6  -7 -15    8.03    7.23
  -6   7  14   30.46    7.14
  -6   7  14   22.58   10.33
   6   7 -14   18.13    9.07
  -6  -7  14   20.71    6.46
   6  -7 -14   22.67    9.40
   6  -7 -14   12.45    7.25
   6   7 -13  167.59   15.09
  -6   7  13  157.00   12.77
  -6   7  13  160.97   16.34
   6  -7 -13  165.50   15.41
  -6  -7  13  177.50   13.36
   6  -7 -13  131.41   12.44
   6   7 -12   22.91    3.83
   6   7 -12   30.46    3.84
  -6   7  12   17.30    6.63
  -6   7  12   24.24    9.45
   6   7 -12   34.21    8.50
  -6  -7  12   19.85    5.99
  -6  -7  12   37.32    7.44
   6  -7 -12   25.04    6.52
   6  -7 -12   17.37    7.70
   6   7 -11  140.24    8.92
  -6   7  11  138.15   11.34
   6   7 -11  164.23   13.17
  -6   7  11  145.93   14.82
  -6  -7  11  169.66   12.26
   6  -7 -11  150.48   13.40
   6  -7 -11  131.47   10.79
  -6  -7  11  150.09   11.59
   6   7 -10   47.24    5.27
  -6   7  10   41.23    6.84
  -6   7  10   46.00   10.01
   6   7 -10   43.31    8.34
  -6  -7  10   52.02    7.13
   6  -7 -10   49.56    6.54
   6  -7 -10   38.02    8.23
  -6  -7  10   45.49    7.14
  -6   7   9  313.06   20.88
  -6   7   9  276.82   16.21
[truncated: 286,799 more chars]
