# Supplementary material for: Crystal structure of a new mixed-metal coordin­ation polymer consisting of NiII piperidine-di­thio­carbamate and penta­nuclear CuI—I cluster units
Source: Acta Crystallogr E Crystallogr Commun. 2018 Jan 26;74(Pt 2):233–6. doi: 10.1107/S2056989018000750 (PMC5956344; doi:10.1107/S2056989018000750)
Supplement: Supplementary file 2 [file e-74-00233-Isup3.hkl]

data_I                                                                          
_shelx_title ' xcalibur'                                                        
_shelx_refln_list_code          4                                               
_shelx_F_calc_maximum      437.94                                               
_exptl_crystal_F_000      1392.00                                               
_reflns_d_resolution_high  0.6810                                               
                                                                                
loop_                                                                           
 _space_group_symop_operation_xyz                                               
 'x, y, z'                                                                      
 '-x, y+1/2, -z'                                                                
 '-x, -y, -z'                                                                   
 'x, -y-1/2, z'                                                                 
                                                                                
_cell_length_a    11.6906                                                       
_cell_length_b    13.2597                                                       
_cell_length_c    12.6351                                                       
_cell_angle_alpha  90.000                                                       
_cell_angle_beta  112.829                                                       
_cell_angle_gamma  90.000                                                       
                                                                                
_shelx_F_squared_multiplier     1.000                                           
                                                                                
loop_                                                                           
 _refln_index_h                                                                 
 _refln_index_k                                                                 
 _refln_index_l                                                                 
 _refln_F_squared_calc                                                          
 _refln_F_squared_meas                                                          
 _refln_F_squared_sigma                                                         
 _refln_observed_status                                                         
   2   0   0      23267.87      22730.14       529.51 o                         
   3   0   0        885.83       1021.95        44.16 o                         
   4   0   0       8013.95       8267.77       234.10 o                         
   5   0   0       1586.18       1709.61       108.34 o                         
   6   0   0      11593.48      11709.88       353.53 o                         
   7   0   0      15577.53      15855.89       472.81 o                         
   8   0   0       1503.55       1323.59        74.91 o                         
   9   0   0      18684.22      17816.04       531.13 o                         
  10   0   0       5246.83       5295.15       157.28 o                         
  11   0   0      59409.65      59483.79      1463.95 o                         
  12   0   0      12260.49      12680.21       636.53 o                         
  13   0   0       4780.58       4882.87       213.95 o                         
  14   0   0       3642.26       3792.38       145.54 o                         
  15   0   0       3091.26       2784.99       204.20 o                         
   2   1   0        351.60        407.33        22.34 o                         
   3   1   0       8485.37       9138.47       194.81 o                         
   4   1   0      25714.55      26006.04       532.33 o                         
   5   1   0      30448.75      31290.36       571.00 o                         
   6   1   0      36023.98      37792.91       690.01 o                         
   7   1   0       6554.35       6597.53       137.78 o                         
   8   1   0        241.29        214.72        21.76 o                         
   9   1   0        353.98        397.38        39.83 o                         
  10   1   0        179.38        171.71        24.58 o                         
  11   1   0       5406.68       5584.83       135.49 o                         
  12   1   0        762.93        769.82        40.93 o                         
  13   1   0       1674.27       1526.77        54.71 o                         
  14   1   0       8499.72       8709.91       279.67 o                         
  15   1   0         11.53         47.58        85.45 o                         
   1   2   0        162.76        208.12        21.50 o                         
   2   2   0       3688.73       4010.61       100.81 o                         
   3   2   0      38209.84      39550.70       720.44 o                         
   4   2   0       6569.69       6560.52       187.56 o                         
   5   2   0       1869.93       1739.16        45.03 o                         
   6   2   0       1654.43       1629.62        45.53 o                         
   7   2   0          0.76          1.64        20.99 o                         
   8   2   0       6205.70       6417.08       148.26 o                         
   9   2   0       9309.23       9444.27       294.04 o                         
  10   2   0        384.53        449.07        37.60 o                         
  11   2   0       1672.33       1712.22        62.70 o                         
  12   2   0       2504.96       2526.35        74.06 o                         
  13   2   0       1142.94       1262.89        66.40 o                         
  14   2   0        128.25        110.69        46.39 o                         
  15   2   0        287.88         62.84        95.02 o                         
   1   3   0      19588.68      20358.89       476.70 o                         
   2   3   0     118214.54     115939.13      2068.91 o                         
   3   3   0       1141.20       1490.45        63.74 o                         
   4   3   0      24313.74      24070.79       407.42 o                         
   5   3   0      17636.93      17700.37       281.15 o                         
   6   3   0      12593.30      13245.96       233.51 o                         
   7   3   0       1193.21       1206.59        40.96 o                         
   8   3   0       2114.62       2054.08        57.72 o                         
   9   3   0      24487.22      24571.98       464.21 o                         
  10   3   0      14019.08      14411.96       318.32 o                         
  11   3   0      16311.94      16501.72       361.40 o                         
  12   3   0         70.73         76.76        33.28 o                         
  13   3   0         64.76         89.66        34.34 o                         
  14   3   0       5346.84       5582.69       192.99 o                         
  15   3   0        732.82        477.20       109.87 o                         
   0   4   0      64750.01      60588.61      1842.37 o                         
   1   4   0       8260.95       8715.10       338.81 o                         
   2   4   0        565.89        505.73        28.24 o                         
   3   4   0      80951.70      82073.31      1336.77 o                         
   4   4   0      10279.80      10343.80       196.45 o                         
   5   4   0      24676.34      24076.78       528.35 o                         
   6   4   0       3108.79       3300.00        75.04 o                         
   7   4   0      37992.53      38901.83       600.35 o                         
   8   4   0      74329.95      75227.24      1149.79 o                         
   9   4   0        447.19        437.91        42.44 o                         
  10   4   0        978.76        917.36        47.36 o                         
  11   4   0        109.85         73.25        34.19 o                         
  12   4   0       7959.32       8028.39       228.53 o                         
  13   4   0       1919.90       1742.13       107.00 o                         
  14   4   0         83.39         28.49        59.96 o                         
   1   5   0      10304.44      11155.35       263.14 o                         
   2   5   0       1522.52       1462.55        54.96 o                         
   3   5   0      76152.58      74658.62      1485.73 o                         
   4   5   0      45301.52      45908.07       757.64 o                         
   5   5   0        198.39        143.72        20.58 o                         
   6   5   0       7945.41       8057.01       198.75 o                         
   7   5   0      12755.15      12966.79       289.49 o                         
   8   5   0       6903.71       7351.49       167.35 o                         
   9   5   0        872.29        915.44        51.71 o                         
  10   5   0       2639.36       2638.87       101.27 o                         
  11   5   0        858.12        941.21        66.48 o                         
  12   5   0       4162.43       4258.86       186.93 o                         
  13   5   0        106.01         90.14        63.60 o                         
  14   5   0      11288.89      11389.78       412.89 o                         
   0   6   0      52480.17      52643.47      1236.85 o                         
   1   6   0       1225.23       1163.56        52.85 o                         
   2   6   0      14481.03      14853.40       515.37 o                         
   3   6   0      44984.60      45041.82      1084.02 o                         
   4   6   0        404.72        392.84        24.74 o                         
   5   6   0      11265.15      11368.33       250.19 o                         
   6   6   0      34320.50      33525.89      1161.68 o                         
   7   6   0       8924.86       8493.87       183.25 o                         
   8   6   0       3069.39       3086.76       116.26 o                         
   9   6   0       6597.28       6722.01       160.91 o                         
  10   6   0         18.88         54.23        45.29 o                         
  11   6   0       4252.83       4322.24       140.96 o                         
  12   6   0          4.61        -18.15        53.63 o                         
  13   6   0       1693.75       1541.72        95.17 o                         
   1   7   0       2727.61       2633.00        88.97 o                         
   2   7   0       1193.20       1392.72        51.75 o                         
   3   7   0      25801.58      25264.10       851.37 o                         
   4   7   0        881.99        868.02        38.36 o                         
   5   7   0       2092.18       2153.44        63.02 o                         
   6   7   0      27916.05      28454.45       602.73 o                         
   7   7   0       1633.50       1505.11        85.44 o                         
   8   7   0       1559.62       1677.67        65.68 o                         
   9   7   0        382.93        371.14        49.27 o                         
  10   7   0       1327.05       1279.11       105.14 o                         
  11   7   0       1205.83       1192.75        87.23 o                         
  12   7   0        521.69        467.79        61.50 o                         
  13   7   0       1689.88       1663.31        99.88 o                         
   0   8   0     179453.17     188116.94      7488.22 o                         
   1   8   0      15304.21      15613.42       387.56 o                         
   2   8   0        380.49        382.39        23.95 o                         
   3   8   0       6958.98       7247.27       161.12 o                         
   4   8   0       1290.98       1301.68        56.03 o                         
   5   8   0      19204.94      19504.44       412.56 o                         
   6   8   0       3766.53       3665.04       102.77 o                         
   7   8   0       2969.67       2920.21       157.18 o                         
   8   8   0       7364.76       7230.21       198.29 o                         
   9   8   0       3078.03       3159.10       101.13 o                         
  10   8   0        810.78        788.88        57.50 o                         
  11   8   0      11443.66      11261.63       375.59 o                         
  12   8   0         99.52         36.80        54.79 o                         
  13   8   0        551.06        470.47        84.52 o                         
   1   9   0       1399.72       1313.73        43.57 o                         
   2   9   0      20685.87      20414.84       354.51 o                         
   3   9   0       7480.78       7205.26       127.55 o                         
   4   9   0      58101.22      57600.11      1044.83 o                         
   5   9   0      47327.04      49160.17       901.39 o                         
   6   9   0       6989.24       7105.84       174.40 o                         
   7   9   0       7940.74       7945.43       223.76 o                         
   8   9   0      12068.88      12049.89       432.47 o                         
   9   9   0      22069.58      23185.84       695.92 o                         
  10   9   0      17380.55      17632.55       499.35 o                         
  11   9   0      19856.71      20288.39       546.85 o                         
  12   9   0        796.93        831.97       102.32 o                         
  13   9   0        102.87         37.87       101.82 o                         
   0  10   0      46222.55      48406.23      1831.34 o                         
   1  10   0        136.74        121.17        21.80 o                         
   2  10   0       1538.92       1432.91        61.68 o                         
   3  10   0       2726.71       2817.62        67.51 o                         
   4  10   0        168.21        200.08        29.80 o                         
   5  10   0       5336.63       5262.43       128.55 o                         
   6  10   0          3.77         18.37        30.31 o                         
   7  10   0          6.24         41.03        43.71 o                         
   8  10   0        202.14        224.31        62.99 o                         
   9  10   0       7716.96       7545.45       464.77 o                         
  10  10   0        204.37        314.35        91.67 o                         
  11  10   0       5059.34       5530.52       272.48 o                         
  12  10   0       1214.15       1040.96       119.17 o                         
  13  10   0        493.72        367.20       125.54 o                         
   1  11   0        292.54        308.94        28.76 o                         
   2  11   0       2038.61       2014.90        54.98 o                         
   3  11   0       3712.46       3668.56        76.34 o                         
   4  11   0       2908.53       3045.82        95.22 o                         
   5  11   0       3585.49       3773.91        88.26 o                         
   6  11   0      17844.17      18547.66       338.60 o                         
   7  11   0       3413.53       3421.21       118.00 o                         
   8  11   0         10.12         34.60        67.13 o                         
   9  11   0         85.57         42.46        37.53 o                         
  10  11   0        132.99         46.57        86.86 o                         
  11  11   0       1273.89       1216.68       191.78 o                         
  12  11   0        794.97        809.17       138.58 o                         
  13  11   0       1289.47       1310.51       173.26 o                         
   0  12   0      77508.75      78813.39      2246.44 o                         
   1  12   0      12954.34      13097.78       263.92 o                         
   2  12   0       9317.52       9283.96       167.45 o                         
   3  12   0      24107.53      23938.26       381.58 o                         
   4  12   0        510.37        495.05        42.71 o                         
   5  12   0        268.50        204.14        42.98 o                         
   6  12   0       6290.02       6316.55       168.53 o                         
   7  12   0        441.83        467.04        41.45 o                         
   8  12   0       6474.25       6531.18       274.40 o                         
   9  12   0        993.86        972.56        98.11 o                         
  10  12   0        519.52        425.25       102.56 o                         
  11  12   0       5784.40       5382.70       350.41 o                         
   1  13   0        605.10        574.02        39.86 o                         
   2  13   0        113.34        158.16        28.38 o                         
   3  13   0      33988.38      33799.66       502.68 o                         
   4  13   0      11686.81      11509.80       246.62 o                         
   5  13   0        120.50        139.32        34.03 o                         
   6  13   0       1464.89       1448.19        56.93 o                         
   7  13   0       5359.58       5317.90       119.42 o                         
   8  13   0       2885.20       3057.52       102.57 o                         
   9  13   0        625.38        593.36       118.97 o                         
  10  13   0       1362.41       1855.69       202.12 o                         
   0  14   0        493.16        439.57        49.12 o                         
   1  14   0       4937.09       5021.90       125.82 o                         
   2  14   0         17.64         25.55        28.52 o                         
   3  14   0       9677.02       9964.10       176.25 o                         
   4  14   0       1478.70       1467.19        67.15 o                         
   5  14   0        578.47        558.83        40.05 o                         
   6  14   0          0.99         10.47        33.57 o                         
   7  14   0       2243.10       2229.88       103.50 o                         
   8  14   0       9175.51       9875.78       227.70 o                         
   9  14   0        180.17         78.86        54.25 o                         
   1  15   0       1815.04       1753.17        66.92 o                         
   2  15   0       8772.75       8992.96       199.76 o                         
   3  15   0          9.33         20.15        16.75 o                         
   4  15   0       1622.06       1645.46       109.89 o                         
   5  15   0       2389.97       2330.99        75.05 o                         
   6  15   0       7078.00       6975.99       150.32 o                         
   7  15   0        844.98        851.42        50.57 o                         
   8  15   0        219.49        294.19        55.44 o                         
   9  15   0       3009.67       3094.34       271.20 o                         
   0  16   0       8455.28       8550.89       296.06 o                         
   1  16   0         71.50         62.30        28.82 o                         
   2  16   0          0.84        -26.70        26.70 o                         
   3  16   0       9558.39       9258.38       201.65 o                         
   4  16   0       3469.24       3410.45       148.42 o                         
   5  16   0       7270.38       7417.93       169.93 o                         
   6  16   0       1373.55       1503.51        68.30 o                         
   7  16   0       3787.79       3894.73       178.45 o                         
   8  16   0       8565.56       8680.12       508.83 o                         
   1  17   0        153.11        188.04        31.66 o                         
   2  17   0         17.94          2.28        33.64 o                         
   3  17   0       3841.22       3918.14       121.68 o                         
   4  17   0        612.98        524.40        60.07 o                         
   5  17   0       1872.18       1940.12        86.77 o                         
   6  17   0       2178.14       2052.63       115.86 o                         
   7  17   0        383.50        353.19        84.26 o                         
   0  18   0      40146.24      39647.46      1407.27 o                         
   1  18   0       7289.66       7571.37       240.99 o                         
   2  18   0        215.88        221.17        48.19 o                         
   3  18   0        139.46        102.93        46.81 o                         
   4  18   0        879.81        886.57        76.41 o                         
   5  18   0        228.17        212.13        90.28 o                         
   6  18   0       1594.88       1923.94       194.77 o                         
   1  19   0        531.71        499.95       148.57 o                         
 -15   0   1       4923.48       5200.56       302.41 o                         
 -14   0   1      12669.27      11838.24       398.32 o                         
 -13   0   1        533.62        514.85       126.45 o                         
 -12   0   1          3.12         85.84        61.60 o                         
 -11   0   1       7431.65       7208.29       235.27 o                         
 -10   0   1       3760.65       3816.57       136.05 o                         
  -9   0   1      17066.86      16193.55       482.86 o                         
  -8   0   1      28262.22      27868.01      1045.34 o                         
  -7   0   1       3370.98       3282.58       100.95 o                         
  -6   0   1      40132.90      40749.66       937.51 o                         
  -5   0   1     102195.93     105232.60      3757.36 o                         
  -4   0   1        415.69        394.53        68.11 o                         
  -3   0   1       5437.87       5588.08       410.83 o                         
  -2   0   1        452.67        535.33        32.04 o                         
   1   0   1       2742.77       2444.42       110.01 o                         
   2   0   1       9443.02       9423.48       405.69 o                         
   3   0   1      26390.23      27148.83       636.00 o                         
   4   0   1       1344.60       1302.76        52.36 o                         
   5   0   1      43163.46      44666.69      1278.17 o                         
   6   0   1     125965.01     127736.12      3596.66 o                         
   7   0   1      15332.52      15774.13       487.59 o                         
   8   0   1       4151.18       4171.68       167.36 o                         
   9   0   1        540.45        598.57        49.06 o                         
  10   0   1        428.90        441.63        85.98 o                         
  11   0   1       4520.61       4546.85       144.73 o                         
  12   0   1        312.98        249.91        37.41 o                         
  13   0   1       7951.48       8227.68       385.30 o                         
  14   0   1       2726.98       2789.04       124.29 o                         
 -15   1   1       1082.37        858.98        80.50 o                         
 -14   1   1       5702.02       5878.76       150.20 o                         
 -13   1   1       1267.35       1143.86        44.39 o                         
 -12   1   1      19582.44      19844.38       381.49 o                         
 -11   1   1      21124.08      21091.48       453.43 o                         
 -10   1   1       2955.47       3133.82       132.38 o                         
  -9   1   1        200.42        169.25        31.24 o                         
  -8   1   1       1601.35       1665.33        59.31 o                         
  -7   1   1       2012.04       2015.18        64.50 o                         
  -6   1   1       4407.87       4468.45       101.36 o                         
  -5   1   1       9413.84       9734.63       211.49 o                         
  -4   1   1       2130.06       2037.64        69.96 o                         
  -3   1   1      12344.09      12935.27       327.56 o                         
  -2   1   1          0.46          4.67        16.95 o                         
   1   1   1       2234.36       1998.29        96.27 o                         
   2   1   1       7600.02       7535.89       253.25 o                         
   3   1   1       1236.53       1297.97        46.70 o                         
   4   1   1       7524.57       7586.75       168.78 o                         
   5   1   1       4117.50       4226.16       106.51 o                         
   6   1   1      37555.16      37983.30       780.13 o                         
   7   1   1       9601.65       9697.37       224.23 o                         
   8   1   1      23040.77      23753.54       447.54 o                         
   9   1   1      44642.65      45116.73       753.41 o                         
  10   1   1       2172.15       2202.69        61.28 o                         
  11   1   1       2884.53       2848.76        74.76 o                         
  12   1   1         57.40         58.50        31.12 o                         
  13   1   1       1628.81       1645.04        71.99 o                         
  14   1   1         59.10         48.82        49.74 o                         
  15   1   1       1170.13       1274.02       146.49 o                         
 -15   2   1       1178.14       1005.60       142.19 o                         
 -14   2   1          9.24         87.59        38.93 o                         
 -13   2   1       2925.04       2919.21        84.91 o                         
 -12   2   1        501.35        486.95        42.81 o                         
 -11   2   1       3670.67       3707.26       104.32 o                         
 -10   2   1      10560.83      10770.84       242.65 o                         
  -9   2   1       4650.43       4705.33       109.94 o                         
  -8   2   1       1549.68       1668.14        66.50 o                         
  -7   2   1       5870.79       6043.06       118.81 o                         
  -6   2   1       1721.64       1798.63        50.61 o                         
  -5   2   1      43138.38      45429.00       914.20 o                         
  -4   2   1       3437.06       3292.39        79.55 o                         
  -3   2   1      12328.58      12575.50       300.98 o                         
  -2   2   1      35568.34      37101.94      1051.05 o                         
  -1   2   1        842.73        955.10        51.88 o                         
   0   2   1       4277.38       4276.08       475.26 o                         
   1   2   1       3135.26       3742.51        93.21 o                         
   2   2   1       1952.77       2331.99        55.92 o                         
   3   2   1      15291.55      16436.94       278.78 o                         
   4   2   1      44284.58      44622.62       798.62 o                         
   5   2   1       8108.76       8401.72       168.56 o                         
   6   2   1       2843.32       2791.56        81.97 o                         
   7   2   1       5107.76       4870.55       185.39 o                         
   8   2   1       4815.67       4787.12       120.73 o                         
   9   2   1      10625.64       9703.17       254.34 o                         
  10   2   1      11562.28      11198.15       279.60 o                         
  11   2   1       4547.10       4528.20       119.39 o                         
  12   2   1       1352.00       1332.96        54.85 o                         
  13   2   1       2466.63       2434.25        75.20 o                         
  14   2   1        430.30        475.96        57.42 o                         
  15   2   1       8561.71       8967.69       471.24 o                         
 -15   3   1       2025.50       2117.59       186.86 o                         
 -14   3   1        424.08        398.03        63.41 o                         
 -13   3   1      12521.36      12473.20       282.25 o                         
 -12   3   1       1047.73       1052.53        53.48 o                         
 -11   3   1        801.87        832.13        47.14 o                         
 -10   3   1      15067.75      15013.80       294.72 o                         
  -9   3   1         32.86         76.85        26.31 o                         
  -8   3   1      18451.14      19110.11       324.21 o                         
  -7   3   1      19466.38      20012.67       320.06 o                         
  -6   3   1      40560.69      39735.81       721.47 o                         
  -5   3   1      51096.51      52417.86      1057.72 o                         
  -4   3   1      84195.47      84424.68      2094.59 o                         
  -3   3   1      42335.19      44239.73       905.20 o                         
  -2   3   1       6940.74       7542.46       161.65 o                         
  -1   3   1       3101.26       3291.92       175.55 o                         
   0   3   1       3658.02       3668.59       108.83 o                         
   1   3   1     141288.39     142341.84      3234.00 o                         
   2   3   1      19144.05      18704.22       378.69 o                         
   3   3   1       4085.32       4120.89        93.95 o                         
   4   3   1       4430.95       4340.85        89.93 o                         
   5   3   1        515.67        484.75        23.12 o                         
   6   3   1         11.37         37.14        15.72 o                         
   7   3   1      26438.91      26914.24       445.34 o                         
   8   3   1      14369.54      14444.28       259.02 o                         
   9   3   1       3803.56       4081.34       104.29 o                         
  10   3   1       2633.57       2554.91        74.33 o                         
  11   3   1       3898.56       3769.05        96.14 o                         
  12   3   1      21694.00      21754.67       391.62 o                         
  13   3   1       4361.10       4477.36       124.12 o                         
  14   3   1       4035.59       3867.01       564.18 o                         
 -15   4   1        225.10        195.46       102.52 o                         
 -14   4   1        277.72        308.52       102.79 o                         
 -13   4   1       2194.56       2127.91        91.05 o                         
 -12   4   1         92.98         73.05        36.99 o                         
 -11   4   1        695.39        774.80        50.32 o                         
 -10   4   1        219.53        177.39        33.04 o                         
  -9   4   1      13383.29      13852.73       336.45 o                         
  -8   4   1      29151.83      30535.52       522.44 o                         
  -7   4   1        211.51        242.15        25.89 o                         
  -6   4   1       4639.27       4647.33       116.43 o                         
  -5   4   1      30212.70      30086.84       724.16 o                         
  -4   4   1        507.20        557.91        48.80 o                         
  -3   4   1       6021.88       6342.05       144.45 o                         
  -2   4   1      38626.73      39894.96       920.70 o                         
  -1   4   1      36863.68      38897.66      1096.19 o                         
   0   4   1      27531.90      27898.15       461.52 o                         
   1   4   1       1562.06       1739.04        52.28 o                         
   2   4   1       6265.98       6906.96       174.65 o                         
   3   4   1      26538.89      27286.98       453.27 o                         
   4   4   1          6.16         32.02        15.77 o                         
   5   4   1      16319.46      16540.76       308.80 o                         
   6   4   1      34634.12      33812.04       565.79 o                         
   7   4   1        156.56        128.20        29.07 o                         
   8   4   1       3862.43       4122.84       120.94 o                         
   9   4   1       5404.74       5778.73       156.43 o                         
  10   4   1      10092.69      10334.58       251.10 o                         
  11   4   1       8622.44       8672.69       220.00 o                         
  12   4   1        925.09        896.36        80.79 o                         
  13   4   1       3877.10       3938.37       115.93 o                         
  14   4   1       5197.73       4995.21       226.70 o                         
 -14   5   1        948.49        890.59       108.95 o                         
 -13   5   1       4245.71       4310.83       159.83 o                         
 -12   5   1        488.02        443.93        60.17 o                         
 -11   5   1      10398.48      10383.89       222.06 o                         
 -10   5   1        247.24        255.81        29.76 o                         
  -9   5   1       5174.29       5335.88       151.94 o                         
  -8   5   1       4703.16       4881.37       148.93 o                         
  -7   5   1       1454.71       1687.80        70.79 o                         
  -6   5   1        448.03        517.73        47.56 o                         
  -5   5   1       3517.63       3477.75        87.99 o                         
  -4   5   1      56566.93      57435.89      1153.52 o                         
  -3   5   1      25886.51      26819.50       549.08 o                         
  -2   5   1       7905.12       8647.84       212.29 o                         
  -1   5   1          6.53         23.75        14.17 o                         
   0   5   1       1080.09        918.08        28.49 o                         
   1   5   1      11457.51      11920.16       228.28 o                         
   2   5   1       2769.21       2709.59        62.80 o                         
   3   5   1       4435.01       4478.94        87.83 o                         
   4   5   1       2994.56       2932.92        58.06 o                         
   5   5   1       3202.68       3234.52        82.21 o                         
   6   5   1      10513.67      10068.11       202.80 o                         
   7   5   1       2992.60       3006.96        72.66 o                         
   8   5   1         44.97         44.77        47.26 o                         
   9   5   1      18483.10      19475.83       504.68 o                         
  10   5   1        161.55        199.54        54.25 o                         
  11   5   1       1804.97       1847.50        99.95 o                         
  12   5   1       3970.41       3808.63       176.21 o                         
  13   5   1        965.17       1024.68       116.65 o                         
  14   5   1         41.57        136.56        74.03 o                         
 -14   6   1       5510.47       5136.46       328.77 o                         
 -13   6   1         78.51         90.09        55.44 o                         
 -12   6   1       1355.57       1555.32        93.05 o                         
 -11   6   1         51.70         59.84        39.83 o                         
 -10   6   1       1322.54       1346.81        64.64 o                         
  -9   6   1      19689.94      20152.07       398.81 o                         
  -8   6   1      48252.24      49938.26      1239.49 o                         
  -7   6   1       5706.00       5397.22       150.28 o                         
  -6   6   1       1913.50       1784.41        83.42 o                         
  -5   6   1       7336.18       7800.24       176.69 o                         
  -4   6   1      19079.44      19163.74       466.44 o                         
  -3   6   1      29139.64      28442.52       678.91 o                         
  -2   6   1       7780.18       7806.02       171.28 o                         
  -1   6   1      43754.18      43428.68       715.79 o                         
   0   6   1      21509.17      21671.68       368.27 o                         
   1   6   1        957.01        847.89        36.43 o                         
   2   6   1      25197.26      26244.40       440.24 o                         
   3   6   1     122367.48     121553.30      1973.61 o                         
   4   6   1       8488.01       8025.43       168.04 o                         
   5   6   1      20019.18      20108.83       388.80 o                         
   6   6   1      19992.50      19906.67       373.05 o                         
   7   6   1       6373.75       6140.12       113.90 o                         
   8   6   1       1012.17       1078.55        48.88 o                         
   9   6   1        220.81        266.80        35.89 o                         
  10   6   1       1250.58       1156.73       106.90 o                         
  11   6   1       2171.23       2497.43       119.52 o                         
  12   6   1      17120.86      17752.81       478.32 o                         
  13   6   1        178.59        205.40        56.61 o                         
  14   6   1       2237.65       2205.13       213.77 o                         
 -13   7   1         21.08         30.19        59.72 o                         
 -12   7   1       9976.39      10079.02       426.21 o                         
 -11   7   1       8686.69       8616.46       265.11 o                         
 -10   7   1       2818.84       2809.14       106.15 o                         
  -9   7   1        423.55        472.45        45.02 o                         
  -8   7   1       3688.66       3665.99       121.07 o                         
  -7   7   1       1324.09       1304.69        78.09 o                         
  -6   7   1         33.48         25.05        20.38 o                         
  -5   7   1        802.93        776.89        38.92 o                         
  -4   7   1         35.65         39.71        28.96 o                         
  -3   7   1       3076.75       2757.85       226.25 o                         
  -2   7   1       1216.87       1292.82        40.87 o                         
  -1   7   1      40535.43      40880.81       625.52 o                         
   0   7   1      41277.54      42275.96       860.03 o                         
   1   7   1        863.92        963.75        47.98 o                         
   2   7   1       2812.62       2783.40        58.80 o                         
   3   7   1        934.45        932.96        36.45 o                         
   4   7   1       2402.68       2243.48        72.36 o                         
   5   7   1       3163.74       3199.69        93.62 o                         
   6   7   1      25476.95      26054.73       767.55 o                         
   7   7   1       2148.58       2045.67        75.99 o                         
   8   7   1       4594.51       4661.48       155.19 o                         
   9   7   1      16109.42      16286.80       328.29 o                         
  10   7   1       2831.96       2753.80       100.00 o                         
  11   7   1         12.94         12.66        28.49 o                         
  12   7   1       3549.71       3620.96       201.47 o                         
  13   7   1         25.20         68.95        68.51 o                         
  14   7   1        110.72        127.07       108.34 o                         
 -13   8   1       1155.77       1272.98        93.05 o                         
 -12   8   1         11.80         14.11        53.56 o                         
 -11   8   1        596.13        633.19        54.34 o                         
 -10   8   1        402.61        417.09        47.13 o                         
  -9   8   1          1.03        -10.90        43.17 o                         
  -8   8   1       3389.08       3245.03       132.19 o                         
  -7   8   1       3790.81       3788.96       127.41 o                         
  -6   8   1      11845.35      11880.68       266.38 o                         
  -5   8   1      59904.76      61295.77      1437.31 o                         
  -4   8   1      10984.77      10882.42       283.98 o                         
  -3   8   1      15403.49      15213.93       285.28 o                         
  -2   8   1      27282.52      25919.79       483.34 o                         
  -1   8   1      29822.70      30509.59       476.56 o                         
   0   8   1      23886.18      24372.46       456.67 o                         
   1   8   1        151.29        138.46        24.72 o                         
   2   8   1        545.94        730.95        28.47 o                         
   3   8   1        211.61        242.19        19.69 o                         
   4   8   1      20967.23      20780.69       329.92 o                         
   5   8   1       1335.91       1382.73        58.31 o                         
   6   8   1      28832.53      29402.99       618.69 o                         
   7   8   1       3996.17       3787.98       178.32 o                         
   8   8   1       8011.68       7810.51       353.61 o                         
   9   8   1       3825.92       3879.20       157.98 o                         
  10   8   1       7767.67       7957.72       258.56 o                         
  11   8   1      13168.65      13951.04       399.36 o                         
  12   8   1        914.01        995.14        87.90 o                         
  13   8   1       6888.66       6859.25       381.90 o                         
 -13   9   1       1365.98       1493.90       161.06 o                         
 -12   9   1        831.62        782.68        85.14 o                         
 -11   9   1       1842.23       1807.34        78.59 o                         
 -10   9   1       6081.28       6046.68       218.80 o                         
  -9   9   1        156.77        200.73        73.56 o                         
  -8   9   1       4566.31       4626.19       212.17 o                         
  -7   9   1        276.28        282.34        30.90 o                         
  -6   9   1       6622.49       6573.63       163.98 o                         
  -5   9   1       6211.36       6195.07       160.11 o                         
  -4   9   1      32258.26      31759.59       841.95 o                         
  -3   9   1      17049.31      17132.23       451.36 o                         
  -2   9   1        299.27        336.27        25.92 o                         
  -1   9   1       3176.41       3218.93        74.95 o                         
   0   9   1       3488.04       3674.37       104.10 o                         
   1   9   1      23063.61      23294.78       402.52 o                         
   2   9   1       6491.48       6309.08       117.09 o                         
   3   9   1       2265.83       2143.99        52.44 o                         
   4   9   1       2887.29       2763.24        67.28 o                         
   5   9   1        664.23        645.73        43.79 o                         
   6   9   1         77.18        165.61        74.16 o                         
   7   9   1       2105.71       2177.46       166.90 o                         
   8   9   1        203.95        221.56        80.88 o                         
   9   9   1      15094.98      15809.60       540.97 o                         
  10   9   1       1503.91       1525.20       115.44 o                         
  11   9   1        708.83        632.91        82.81 o                         
  12   9   1       1877.77       1685.69       140.45 o                         
  13   9   1        341.30        264.82       108.06 o                         
 -13  10   1       1348.84       1525.25       164.80 o                         
 -12  10   1        166.07         97.71        65.89 o                         
 -11  10   1        658.77        741.58        63.86 o                         
 -10  10   1       8332.05       8634.38       437.84 o                         
  -9  10   1       6218.24       6289.30       268.54 o                         
  -8  10   1       1826.64       2028.46       133.38 o                         
  -7  10   1       5175.75       5193.24       138.45 o                         
  -6  10   1        725.86        698.07        48.77 o                         
  -5  10   1      30972.10      31565.99       667.78 o                         
  -4  10   1       5792.77       5726.95       158.07 o                         
  -3  10   1       6414.29       6356.36       184.98 o                         
  -2  10   1      24645.46      25023.80       431.97 o                         
  -1  10   1       2374.89       2192.82        59.54 o                         
   0  10   1       2448.93       2394.31       107.12 o                         
   1  10   1       1307.75       1298.08        59.93 o                         
   2  10   1        526.20        474.25        36.47 o                         
   3  10   1        512.65        451.81        25.94 o                         
   4  10   1      40708.00      40308.10       799.43 o                         
   5  10   1       6282.25       6608.23       192.45 o                         
   6  10   1       4878.95       4828.21       120.60 o                         
   7  10   1        399.76        355.52        66.71 o                         
   8  10   1       4538.73       4488.78       177.55 o                         
   9  10   1       5308.31       5462.70       254.60 o                         
  10  10   1       7352.57       7222.15       315.25 o                         
  11  10   1       6019.46       6577.10       372.22 o                         
  12  10   1          1.46        -14.57       114.58 o                         
 -13  11   1        249.70        212.11       117.64 o                         
 -12  11   1       6898.19       7286.94       415.47 o                         
 -11  11   1       3873.90       3873.65       207.27 o                         
 -10  11   1       3756.86       3677.90       142.65 o                         
  -9  11   1        168.82        249.90        82.10 o                         
  -8  11   1       2618.72       2627.98       112.86 o                         
  -7  11   1        998.94        969.32        56.00 o                         
  -6  11   1         64.12         73.14        35.01 o                         
  -5  11   1       1866.83       1861.07        65.58 o                         
  -4  11   1         65.83         75.92        29.87 o                         
  -3  11   1        973.29       1001.12        41.02 o                         
  -2  11   1        141.00        168.55        24.55 o                         
  -1  11   1      24922.76      25084.04       531.70 o                         
   0  11   1      23374.44      23008.32       569.48 o                         
   1  11   1        349.62        375.00        36.67 o                         
   2  11   1       1931.69       2004.76        63.51 o                         
   3  11   1        141.03        156.68        18.74 o                         
   4  11   1       1201.75       1128.30        46.24 o                         
   5  11   1       2502.32       2499.28        77.53 o                         
   6  11   1      14917.89      14969.22       279.54 o                         
   7  11   1        666.72        640.92        64.06 o                         
   8  11   1       3494.83       3636.04       218.38 o                         
   9  11   1       9471.56      10486.59       326.81 o                         
  10  11   1       1569.19       1733.95       146.51 o                         
  11  11   1          9.41         14.15        89.39 o                         
  12  11   1       2498.05       1854.99       202.40 o                         
 -12  12   1          0.27         91.00       120.41 o                         
 -11  12   1        652.58        630.35       133.87 o                         
 -10  12   1       3063.29       3254.00       155.82 o                         
  -9  12   1      14186.90      14649.80       506.58 o                         
  -8  12   1      35509.48      36321.39      1142.45 o                         
  -7  12   1       2838.42       2836.85        94.46 o                         
  -6  12   1       6249.79       6512.29       135.71 o                         
  -5  12   1      10438.74      10565.31       318.40 o                         
  -4  12   1       2023.64       1942.92        92.71 o                         
  -3  12   1        872.28        818.90        36.90 o                         
  -2  12   1          4.79         23.68        22.38 o                         
  -1  12   1         20.48         12.35        26.39 o                         
   0  12   1        103.72         55.89        34.00 o                         
   1  12   1         23.38         -7.66        27.87 o                         
   2  12   1      12732.73      13149.15       225.94 o                         
   3  12   1      44771.30      43728.62       681.02 o                         
   4  12   1       6737.39       6511.60       141.72 o                         
   5  12   1      19582.11      19450.69       326.67 o                         
   6  12   1      21530.41      21341.45       374.72 o                         
   7  12   1        329.29        284.56        51.18 o                         
   8  12   1        628.44        636.59        71.43 o                         
   9  12   1         68.51         75.19        71.41 o                         
  10  12   1         60.49         61.74        70.50 o                         
  11  12   1         31.45         81.43       114.45 o                         
 -11  13   1       7965.18       7492.38       432.54 o                         
 -10  13   1        291.42        131.25        79.53 o                         
  -9  13   1       3090.16       3377.55       188.91 o                         
  -8  13   1       1645.27       1631.16        78.63 o                         
  -7  13   1       2407.37       2393.67        72.63 o                         
  -6  13   1       1092.63       1118.48        55.78 o                         
  -5  13   1        597.44        560.07        45.54 o                         
  -4  13   1      11358.56      10896.06       294.65 o                         
  -3  13   1      10702.35      10573.37       190.78 o                         
  -2  13   1       3013.28       3019.34        86.00 o                         
  -1  13   1         97.60         41.93        28.47 o                         
   0  13   1       1582.69       1575.68        60.04 o                         
   1  13   1        668.76        643.11        42.05 o                         
   2  13   1       2849.87       3036.59        72.21 o                         
   3  13   1       3020.95       2987.75        66.13 o                         
   4  13   1       1699.30       1606.97        61.97 o                         
   5  13   1       1452.00       1360.00        54.15 o                         
   6  13   1       4841.99       4702.33       172.41 o                         
   7  13   1         69.30         66.84        41.21 o                         
   8  13   1        100.05         99.87        80.11 o                         
   9  13   1      12747.75      13487.36       507.68 o                         
  10  13   1        273.67        391.89       140.66 o                         
 -10  14   1        401.57        386.42        80.24 o                         
  -9  14   1        961.25        888.39        80.52 o                         
  -8  14   1       3973.07       3974.54       159.30 o                         
  -7  14   1        201.45        233.12        37.28 o                         
  -6  14   1         12.58         -7.32        34.05 o                         
  -5  14   1       2927.10       2873.45        98.21 o                         
  -4  14   1        969.24        986.32        53.55 o                         
  -3  14   1         30.41         38.60        21.42 o                         
  -2  14   1       3140.85       3275.85        92.57 o                         
  -1  14   1          2.45        -27.88        28.97 o                         
   0  14   1         45.07         64.99        26.35 o                         
   1  14   1       1050.98       1120.19        53.94 o                         
   2  14   1       1297.84       1296.44        52.76 o                         
   3  14   1       8384.73       8394.55       155.22 o                         
   4  14   1        574.86        617.99        59.45 o                         
   5  14   1       1217.24       1181.25        52.59 o                         
   6  14   1       2663.36       2685.20        86.78 o                         
   7  14   1       2582.84       2743.57        93.27 o                         
   8  14   1          4.40         21.22        54.34 o                         
   9  14   1        370.75        338.07       124.57 o                         
  -9  15   1        116.43        133.82        73.02 o                         
  -8  15   1       6319.12       6581.29       173.43 o                         
  -7  15   1       8320.20       8593.84       188.45 o                         
  -6  15   1      15115.99      15435.96       593.36 o                         
  -5  15   1       7063.77       7264.11       350.45 o                         
  -4  15   1      11169.98      11368.65       304.88 o                         
  -3  15   1       2212.42       2227.27       107.21 o                         
  -2  15   1       1852.68       1805.01        66.01 o                         
  -1  15   1         12.84         -9.67        30.56 o                         
   0  15   1        578.42        565.65        52.41 o                         
   1  15   1      20133.26      20488.76       410.95 o                         
   2  15   1       2900.73       2978.26        78.80 o                         
   3  15   1       1233.38       1286.31        49.28 o                         
   4  15   1        357.40        298.63        45.40 o                         
   5  15   1         90.69         37.43        36.23 o                         
   6  15   1         45.12         20.98        33.98 o                         
   7  15   1       7866.86       7948.05       183.45 o                         
   8  15   1       3301.43       3759.51       297.14 o                         
  -8  16   1       2322.16       2044.21       228.48 o                         
  -7  16   1        617.71        534.77        61.06 o                         
  -6  16   1        750.09        681.17        62.39 o                         
  -5  16   1      11165.80      10957.61       253.57 o                         
  -4  16   1       2002.77       2009.88        75.76 o                         
  -3  16   1       4602.75       4709.05       112.29 o                         
  -2  16   1       9054.18       9232.40       190.09 o                         
  -1  16   1       4428.59       4407.40       119.00 o                         
   0  16   1       3263.69       3197.66        88.14 o                         
   1  16   1         94.90         90.75        29.81 o                         
   2  16   1       1834.48       1931.34        61.31 o                         
   3  16   1       3888.80       3927.54       148.68 o                         
   4  16   1       1066.97       1140.88        70.81 o                         
   5  16   1         79.89         78.98        38.70 o                         
   6  16   1       4983.28       4957.53       182.37 o                         
   7  16   1         55.13         94.28        95.44 o                         
  -7  17   1        528.39        378.71        99.74 o                         
  -6  17   1         97.67         33.80        62.26 o                         
  -5  17   1          1.39         -6.83        48.30 o                         
  -4  17   1       2043.93       2170.25       105.74 o                         
  -3  17   1       2943.35       2957.02       102.19 o                         
  -2  17   1        319.76        300.28        45.62 o                         
  -1  17   1       2895.69       3007.72       113.52 o                         
   0  17   1       4181.09       4284.22       111.18 o                         
   1  17   1        410.82        407.54        42.81 o                         
   2  17   1        155.20        189.99        39.20 o                         
   3  17   1        154.60        140.39        48.17 o                         
   4  17   1        179.52        113.01        47.30 o                         
   5  17   1         47.54         59.92        42.27 o                         
   6  17   1       1960.14       1853.80       511.75 o                         
  -5  18   1       4989.44       5485.60       244.63 o                         
  -4  18   1        446.23        350.98        63.02 o                         
  -3  18   1       1359.63       1539.22       126.30 o                         
  -2  18   1        132.06        143.15        60.78 o                         
  -1  18   1        242.67        216.55        50.17 o                         
   0  18   1        379.03        199.64        65.13 o                         
   1  18   1          2.84         -3.49        51.69 o                         
   2  18   1        428.50        408.45        59.57 o                         
   3  18   1       1646.91       1576.00        85.44 o                         
   4  18   1       1205.32       1002.40        96.07 o                         
  -2  19   1          1.30       -111.53       134.28 o                         
  -1  19   1       9380.62       9642.85       551.28 o                         
 -15   0   2        183.91        261.08        76.27 o                         
 -14   0   2        501.31        484.92        58.59 o                         
 -13   0   2       1956.27       2176.97       170.91 o                         
 -12   0   2      30379.29      30793.54      1300.52 o                         
 -11   0   2        150.02        113.15        34.68 o                         
 -10   0   2       8047.36       7983.11       249.02 o                         
  -9   0   2       2498.71       2514.33       120.66 o                         
  -8   0   2       4191.69       3958.85       119.76 o                         
  -7   0   2         17.28         32.42        26.70 o                         
  -6   0   2      62406.30      65542.28      1860.10 o                         
  -5   0   2     191788.95     199077.80      4559.51 o                         
  -4   0   2     106656.63     112267.89      3146.77 o                         
  -3   0   2     110870.90     128802.54      5096.24 o                         
   0   0   2        426.98        392.86        36.90 o                         
   1   0   2      11927.19      13360.66       671.35 o                         
   2   0   2      19253.20      19135.29       390.62 o                         
   3   0   2      24771.93      25093.98       590.99 o                         
   4   0   2          1.92         10.68        23.55 o                         
   5   0   2      94848.39      97092.12      1940.60 o                         
   6   0   2     121037.62     119957.08      2397.44 o                         
   7   0   2      52317.71      53149.57      1250.19 o                         
   8   0   2      59579.94      61281.89      1765.17 o                         
   9   0   2       4636.39       4925.88       196.16 o                         
  10   0   2         34.39         66.41        37.78 o                         
  11   0   2       4365.56       4220.34       140.84 o                         
  12   0   2       4208.46       4180.48       159.44 o                         
  13   0   2       1276.85       1485.71       106.07 o                         
  14   0   2       7226.54       7112.42       380.65 o                         
 -15   1   2       3942.01       4116.68       138.19 o                         
 -14   1   2         68.60         17.18        36.53 o                         
 -13   1   2        958.45        932.08        85.28 o                         
 -12   1   2       1358.50       1251.44        50.26 o                         
 -11   1   2       7406.06       7436.39       202.83 o                         
 -10   1   2        181.38        146.24        28.79 o                         
  -9   1   2      11255.47      12018.93       269.55 o                         
  -8   1   2       2390.01       2443.49        76.65 o                         
  -7   1   2        125.66        208.12        63.57 o                         
  -6   1   2     112369.77     115741.69      2657.34 o                         
  -5   1   2      26130.15      26033.29       528.00 o                         
  -4   1   2       7266.42       7102.84       171.86 o                         
  -3   1   2       1704.46       1696.28        62.92 o                         
  -2   1   2        704.94        743.98        36.97 o                         
  -1   1   2      18557.96      18135.29       733.70 o                         
   0   1   2        150.33        155.08        55.56 o                         
   1   1   2      29385.63      30309.76       863.17 o                         
   2   1   2       2751.23       3161.55        77.29 o                         
   3   1   2      19724.31      20372.63       316.57 o                         
   4   1   2       4037.99       4099.77        76.94 o                         
   5   1   2      31506.11      31322.37       454.62 o                         
   6   1   2       9255.90       9295.68       174.56 o                         
   7   1   2        599.05        621.12        43.47 o                         
   8   1   2        657.27        670.83        43.22 o                         
   9   1   2         95.23         83.15        36.88 o                         
  10   1   2       2926.66       2928.95        76.34 o                         
  11   1   2       1367.86       1408.22        55.51 o                         
  12   1   2       4689.25       4681.22       108.28 o                         
  13   1   2          0.57         -7.36        45.18 o                         
  14   1   2       5800.88       6068.79       240.06 o                         
 -16   2   2       1346.72       1183.72       156.06 o                         
 -15   2   2       1248.82        894.48       164.94 o                         
 -14   2   2       1021.53       1180.17        68.23 o                         
 -13   2   2       5006.94       4938.71       127.49 o                         
 -12   2   2       6405.27       6328.17       155.93 o                         
 -11   2   2         39.65         32.66        26.20 o                         
 -10   2   2       6332.22       6206.92       137.34 o                         
  -9   2   2       7262.26       7721.02       161.07 o                         
  -8   2   2       2173.46       2279.71        67.20 o                         
  -7   2   2        510.63        526.44        28.01 o                         
  -6   2   2       3251.79       3128.11        97.26 o                         
  -5   2   2       2591.16       2550.59       131.60 o                         
  -4   2   2      65081.58      68022.04      1920.43 o                         
  -3   2   2       8654.42      10312.48       249.83 o                         
  -2   2   2        930.56       1154.67        40.43 o                         
  -1   2   2      68403.92      73210.10      2057.95 o                         
   0   2   2      51435.61      50392.17      1001.31 o                         
   1   2   2      41706.38      40107.22      1015.11 o                         
   2   2   2      27374.70      27576.72       728.03 o                         
   3   2   2      14823.18      14072.64       297.45 o                         
   4   2   2       1200.36       1023.09        37.11 o                         
   5   2   2      10154.50      10387.82       221.55 o                         
   6   2   2        570.40        552.32        30.45 o                         
   7   2   2       7193.53       6778.34       194.73 o                         
   8   2   2       7202.06       7308.41       149.21 o                         
   9   2   2       2828.88       2858.49        72.50 o                         
  10   2   2      12277.93      11711.89       191.55 o                         
  11   2   2        222.90        193.92        22.30 o                         
  12   2   2        258.38        241.35        37.78 o                         
  13   2   2         14.20         20.73        50.64 o                         
  14   2   2        251.38        353.87        82.47 o                         
 -15   3   2          0.16         13.32        93.78 o                         
 -14   3   2      11897.88      11655.54       390.79 o                         
 -13   3   2      11839.96      11866.64       312.53 o                         
 -12   3   2       3100.62       3228.99       149.61 o                         
 -11   3   2       2437.71       2563.13        70.19 o                         
 -10   3   2         11.83         16.93        24.98 o                         
  -9   3   2      18269.26      18798.74       328.43 o                         
  -8   3   2        372.59        398.79        42.90 o                         
  -7   3   2      19786.01      20325.93       677.31 o                         
  -6   3   2       2194.80       2497.00        82.14 o                         
  -5   3   2        414.18        508.96        59.80 o                         
  -4   3   2       1350.26       1475.36        68.87 o                         
  -3   3   2      34759.59      34046.23       934.96 o                         
  -2   3   2      33805.40      33699.37       605.84 o                         
  -1   3   2      52906.28      55665.43      1272.63 o                         
   0   3   2       2344.53       2471.08        54.91 o                         
   1   3   2        376.13        424.90        21.78 o                         
   2   3   2      25515.75      25161.57       513.02 o                         
   3   3   2       2026.97       2062.59        64.75 o                         
   4   3   2      43447.78      43168.02       866.75 o                         
   5   3   2       2582.42       2401.71        68.22 o                         
   6   3   2       7227.34       7327.68       155.00 o                         
   7   3   2       2281.45       2419.72        62.51 o                         
   8   3   2          2.18         12.32        19.76 o                         
   9   3   2       1994.95       2025.17        70.44 o                         
  10   3   2       3028.48       2857.62       100.07 o                         
  11   3   2        172.87        129.50        39.48 o                         
  12   3   2        196.01        169.84        44.58 o                         
  13   3   2       4080.32       3992.32       138.56 o                         
  14   3   2        254.59        246.36        80.09 o                         
 -15   4   2       3595.54       3741.89       263.16 o                         
 -14   4   2       1106.57       1146.37        75.80 o                         
 -13   4   2      19474.47      18832.05       418.55 o                         
 -12   4   2       3843.21       3817.51       104.77 o                         
 -11   4   2      20388.44      20771.45       405.50 o                         
 -10   4   2      20605.57      21208.45       412.50 o                         
  -9   4   2        266.75        191.85        29.85 o                         
  -8   4   2       1340.78       1305.05        93.01 o                         
  -7   4   2         28.24         42.72        22.40 o                         
  -6   4   2       1717.69       1612.87        54.15 o                         
  -5   4   2      25741.30      25592.95       458.88 o                         
  -4   4   2      54470.05      53165.79      1064.89 o                         
  -3   4   2      13627.40      13789.42       481.30 o                         
  -2   4   2      81085.67      86173.94      1974.17 o                         
  -1   4   2      31047.46      32693.33       652.20 o                         
   0   4   2      77808.72      78654.91      1281.07 o                         
   1   4   2      51704.36      52435.93       785.76 o                         
   2   4   2      26366.47      25373.67       460.23 o                         
   3   4   2      68619.42      69810.62      1393.87 o                         
   4   4   2      62135.56      60732.51      1214.99 o                         
   5   4   2      43020.09      43667.09       889.11 o                         
   6   4   2        174.40        205.55        25.07 o                         
   7   4   2      22617.34      22721.29       479.63 o                         
   8   4   2        397.73        472.86        31.79 o                         
   9   4   2         36.79         62.49        21.33 o                         
  10   4   2        449.31        396.23        42.10 o                         
  11   4   2       4052.90       4051.30       108.24 o                         
  12   4   2       5952.66       6030.88       155.27 o                         
  13   4   2       3942.41       4100.68       140.43 o                         
  14   4   2       2643.96       2499.91       206.42 o                         
 -15   5   2       4178.36       4341.45       291.04 o                         
 -14   5   2        993.68       1011.27       107.74 o                         
 -13   5   2        743.94        665.19        49.24 o                         
 -12   5   2        471.98        491.13        51.30 o                         
 -11   5   2       2474.67       2443.03        76.19 o                         
 -10   5   2       8045.36       7923.73       172.88 o                         
  -9   5   2      87588.35      89181.07      1456.75 o                         
  -8   5   2      45667.74      45521.83       924.79 o                         
  -7   5   2        610.91        566.07        54.74 o                         
  -6   5   2      15155.54      15505.68       429.27 o                         
  -5   5   2        389.16        391.51        23.66 o                         
  -4   5   2       2392.06       2307.43        68.11 o                         
  -3   5   2       4981.43       5267.34       107.62 o                         
  -2   5   2      22497.20      21916.84       397.32 o                         
  -1   5   2      41212.09      40102.01       611.15 o                         
   0   5   2      62748.58      62424.52      1023.23 o                         
   1   5   2       7289.02       7365.07       133.07 o                         
   2   5   2     127053.65     129197.79      2300.01 o                         
   3   5   2      23383.04      22958.98       546.99 o                         
   4   5   2        111.92        147.23        34.07 o                         
   5   5   2       8014.32       7546.43       392.84 o                         
   6   5   2       2062.60       1893.21        58.28 o                         
   7   5   2        876.24        856.90        42.31 o                         
   8   5   2       1396.28       1295.28        53.75 o                         
   9   5   2       2762.57       2788.02       124.40 o                         
  10   5   2       3889.62       4007.30       128.97 o                         
  11   5   2      16404.11      16563.17       384.02 o                         
  12   5   2       8212.83       8162.92       199.51 o                         
  13   5   2       1890.87       1906.81       134.74 o                         
 -14   6   2       1551.40       1795.47       175.34 o                         
 -13   6   2       3716.56       3999.34       153.93 o                         
 -12   6   2      13876.80      13515.97       320.49 o                         
 -11   6   2       6308.41       6317.27       173.21 o                         
 -10   6   2       5012.16       5054.24       134.81 o                         
  -9   6   2      24426.75      25161.31       463.97 o                         
  -8   6   2        369.37        493.79        59.07 o                         
  -7   6   2       2978.20       2984.21       113.35 o                         
  -6   6   2       1431.54       1455.91        48.25 o                         
  -5   6   2        868.65        936.30        36.97 o                         
  -4   6   2      13169.19      13057.44       256.46 o                         
  -3   6   2      50538.96      50899.55      1764.66 o                         
  -2   6   2      25785.72      25995.23       475.66 o                         
  -1   6   2       8124.71       8691.07       170.10 o                         
   0   6   2       1567.59       1624.88        51.06 o                         
   1   6   2       1271.95       1241.09        36.52 o                         
   2   6   2       3054.18       2965.33        62.09 o                         
   3   6   2          1.84        -10.31        20.40 o                         
   4   6   2        397.22        372.47        27.50 o                         
   5   6   2       5786.78       6165.14       158.24 o                         
   6   6   2        109.39        153.49        24.57 o                         
   7   6   2       1066.15       1109.73        46.29 o                         
   8   6   2      28292.71      29226.95       749.11 o                         
   9   6   2      22589.94      23786.70       521.65 o                         
  10   6   2        142.52         87.00        37.76 o                         
  11   6   2         33.72        127.04        43.86 o                         
  12   6   2        938.94        951.04        71.11 o                         
  13   6   2       3174.46       3121.90       169.74 o                         
 -14   7   2          3.05         31.91        96.27 o                         
 -13   7   2        195.22        238.65        58.46 o                         
 -12   7   2        194.43        144.26        49.30 o                         
 -11   7   2       2646.77       2622.42       100.05 o                         
 -10   7   2       1818.16       1784.06        73.09 o                         
  -9   7   2      26900.44      28171.08       611.12 o                         
  -8   7   2      17165.28      17380.93       452.14 o                         
  -7   7   2       2194.65       2276.55        74.37 o                         
  -6   7   2      48367.98      48022.48       973.45 o                         
  -5   7   2       1574.89       1627.09        64.86 o                         
  -4   7   2      11771.88      11356.08       356.79 o                         
  -3   7   2       3115.27       3221.80        90.96 o                         
  -2   7   2        445.11        396.66        24.98 o                         
  -1   7   2       1554.74       1623.33        41.49 o                         
   0   7   2       7063.74       7414.96       155.94 o                         
   1   7   2      10770.32      10942.29       195.10 o                         
   2   7   2       5821.14       6092.12       109.76 o                         
   3   7   2        141.63        188.54        22.22 o                         
   4   7   2          2.42          5.89        16.29 o                         
   5   7   2      24589.38      24241.39       417.00 o                         
   6   7   2       7006.68       7014.95       189.25 o                         
   7   7   2          1.16         41.16        22.53 o                         
   8   7   2        363.09        397.10        29.93 o                         
   9   7   2        239.70        240.82        53.04 o                         
  10   7   2          0.21         23.81        34.78 o                         
  11   7   2       8639.19       8600.81       545.36 o                         
  12   7   2       7620.02       7772.73       218.13 o                         
  13   7   2        172.84         29.41       110.15 o                         
 -13   8   2       1157.53       1144.62        88.14 o                         
 -12   8   2       2109.31       2277.72       137.08 o                         
 -11   8   2       7734.46       7875.10       213.80 o                         
 -10   8   2      26052.13      25791.60       569.27 o                         
  -9   8   2         54.50         60.79        45.62 o                         
  -8   8   2         10.11         14.94        54.83 o                         
  -7   8   2       1330.55       1295.18        64.67 o                         
  -6   8   2       1982.69       2214.41        71.14 o                         
  -5   8   2      11748.96      12127.73       320.13 o                         
  -4   8   2        252.78        267.19        42.06 o                         
  -3   8   2       9113.05       9457.52       190.92 o                         
  -2   8   2       1489.93       1696.49        78.15 o                         
  -1   8   2       5687.90       5867.36       107.25 o                         
   0   8   2      32611.24      32490.96       599.08 o                         
   1   8   2      45389.62      42989.99       719.87 o                         
   2   8   2      10758.91      10341.70       175.42 o                         
   3   8   2       7094.78       7099.79       149.49 o                         
   4   8   2       4416.49       4667.01        91.25 o                         
   5   8   2      39775.09      41177.83       682.90 o                         
   6   8   2      20582.05      20526.99       394.33 o                         
   7   8   2       1300.31       1249.64        77.36 o                         
   8   8   2       6400.67       6817.61       223.90 o                         
   9   8   2         69.30         39.99        57.92 o                         
  10   8   2       3754.47       3791.92       159.62 o                         
  11   8   2       3158.07       3038.63       143.74 o                         
  12   8   2       3369.70       3465.99       132.28 o                         
  13   8   2       1249.20       1346.71       173.13 o                         
 -13   9   2       9117.79       9658.38       296.36 o                         
 -12   9   2       6943.75       7104.09       196.68 o                         
 -11   9   2       6121.12       5846.58       155.12 o                         
 -10   9   2       1767.83       1897.04       126.36 o                         
  -9   9   2        715.43        755.11        72.74 o                         
  -8   9   2      15885.14      15675.65       554.54 o                         
  -7   9   2      24412.34      24454.51       593.42 o                         
  -6   9   2      17907.71      18525.43       404.26 o                         
  -5   9   2      15104.43      14941.19       386.06 o                         
  -4   9   2        949.54       1017.74        54.39 o                         
  -3   9   2      16454.05      16300.43       291.59 o                         
  -2   9   2      12181.66      12063.49       219.18 o                         
  -1   9   2      53133.39      53474.11       822.06 o                         
   0   9   2      13401.68      12892.56       262.13 o                         
   1   9   2        141.83        184.31        28.05 o                         
   2   9   2        293.04        404.87        28.09 o                         
   3   9   2      29032.61      28879.38       452.65 o                         
   4   9   2      39820.75      40858.79       590.82 o                         
   5   9   2        461.85        424.94        28.04 o                         
   6   9   2       3366.13       3203.99        92.54 o                         
   7   9   2       6487.13       6398.13       194.69 o                         
   8   9   2        664.25        951.84       118.75 o                         
   9   9   2       1153.93       1097.37       115.43 o                         
  10   9   2      13621.29      14213.60       409.90 o                         
  11   9   2       6144.84       6157.37       223.22 o                         
  12   9   2        629.47        728.07       136.71 o                         
 -13  10   2         25.71         51.05       103.63 o                         
 -12  10   2       6105.99       5889.83       526.10 o                         
 -11  10   2        775.38        772.62        67.71 o                         
 -10  10   2       7716.12       8206.37       390.57 o                         
  -9  10   2       1261.41       1474.89       154.81 o                         
  -8  10   2         35.83         31.00        23.78 o                         
  -7  10   2       1162.52       1320.56        67.08 o                         
  -6  10   2          4.56          0.88        33.47 o                         
  -5  10   2        818.38        821.07        52.36 o                         
  -4  10   2       7729.93       7556.16       169.00 o                         
  -3  10   2       1377.43       1414.95        56.01 o                         
  -2  10   2       3106.74       3158.86        70.74 o                         
  -1  10   2      23327.92      23701.53       411.68 o                         
   0  10   2      10174.30      10059.46       267.34 o                         
   1  10   2      24139.73      24708.11       524.21 o                         
   2  10   2       7010.07       7117.41       130.89 o                         
   3  10   2        906.62        839.93        31.98 o                         
   4  10   2         44.68         41.04        24.14 o                         
   5  10   2       7764.17       7947.88       178.41 o                         
   6  10   2       2599.93       2698.36        79.86 o                         
   7  10   2        405.14        419.55        79.67 o                         
   8  10   2       3480.06       4056.30       169.58 o                         
   9  10   2          3.94         10.88        91.91 o                         
  10  10   2       6688.20       7310.55       312.71 o                         
  11  10   2        118.59        109.85        88.74 o                         
  12  10   2        275.74        224.87       121.38 o                         
 -13  11   2       1217.03       1101.32       157.59 o                         
 -12  11   2        188.09        150.93       100.57 o                         
 -11  11   2       1859.85       1930.77       103.77 o                         
 -10  11   2        147.50        198.79       109.04 o                         
  -9  11   2      10254.52      10581.38       384.73 o                         
  -8  11   2       5935.94       6007.72       144.47 o                         
  -7  11   2        303.79        318.96        38.14 o                         
  -6  11   2      23566.24      23924.63       464.86 o                         
  -5  11   2       1198.96       1096.62        54.95 o                         
  -4  11   2       6503.79       6512.04       153.66 o                         
  -3  11   2          1.59         15.31        18.94 o                         
  -2  11   2        968.28       1058.00        41.05 o                         
  -1  11   2       7323.99       7691.18       166.86 o                         
   0  11   2        338.38        346.12        32.77 o                         
   1  11   2       6206.86       6223.00       147.06 o                         
   2  11   2       1044.60       1031.50        37.00 o                         
   3  11   2       3303.61       3390.88        77.59 o                         
   4  11   2       1633.66       1613.87        50.26 o                         
   5  11   2       9081.93       9009.89       180.65 o                         
   6  11   2       1926.38       2040.95        79.99 o                         
   7  11   2          6.14         24.31        55.27 o                         
   8  11   2        132.33        127.80        71.81 o                         
   9  11   2         13.85         20.47        69.52 o                         
  10  11   2        498.75        665.64       113.75 o                         
  11  11   2       2900.91       2804.82       239.85 o                         
 -12  12   2       3784.92       3785.73       275.09 o                         
 -11  12   2        197.93        202.19        98.91 o                         
 -10  12   2         17.50         44.00        80.53 o                         
  -9  12   2       3009.47       2805.41       278.48 o                         
  -8  12   2        635.65        624.03        44.78 o                         
  -7  12   2       3309.53       3234.70        89.89 o                         
  -6  12   2       8246.38       8237.89       161.74 o                         
  -5  12   2       9072.42       9028.82       242.52 o                         
  -4  12   2        892.89        775.58        48.75 o                         
  -3  12   2      28624.38      28710.53       592.85 o                         
  -2  12   2      22765.86      22705.21       371.07 o                         
  -1  12   2         40.67         38.57        29.09 o                         
   0  12   2       2383.66       2542.43        85.84 o                         
   1  12   2         15.40         24.79        33.25 o                         
   2  12   2        843.46        857.38        41.67 o                         
   3  12   2       1213.48       1246.70        43.99 o                         
   4  12   2       3146.19       3038.54        72.53 o                         
   5  12   2      15023.36      15057.36       261.08 o                         
   6  12   2       5558.67       5358.54       248.01 o                         
   7  12   2       1651.78       1552.78       102.50 o                         
   8  12   2      20612.54      21199.02       569.61 o                         
   9  12   2      11048.45      11551.46       348.78 o                         
  10  12   2        291.93        336.05        94.02 o                         
 -11  13   2        509.68        540.32       140.66 o                         
 -10  13   2       3130.31       3555.63       193.14 o                         
  -9  13   2      30183.76      31694.27       812.91 o                         
  -8  13   2      13839.76      14147.12       252.68 o                         
  -7  13   2        151.40        147.39        34.25 o                         
  -6  13   2       8469.73       8720.97       210.12 o                         
  -5  13   2       1628.27       1572.14        65.04 o                         
  -4  13   2         99.09         98.22        33.98 o                         
  -3  13   2        865.95        842.35        44.87 o                         
  -2  13   2       7708.59       7782.89       174.51 o                         
  -1  13   2      14030.46      14204.57       319.96 o                         
   0  13   2      17993.73      18210.62       400.53 o                         
   1  13   2       1102.34       1114.07        63.58 o                         
   2  13   2      33061.48      33932.11       584.00 o                         
   3  13   2       8849.52       8581.23       146.93 o                         
   4  13   2         31.90         39.03        32.21 o                         
   5  13   2       3384.36       3245.66        76.49 o                         
   6  13   2        645.59        597.28        34.57 o                         
   7  13   2        114.42        147.12        43.22 o                         
   8  13   2        298.86        219.24        64.82 o                         
   9  13   2       1838.86       1777.20       117.69 o                         
 -10  14   2       1001.63        915.03        99.28 o                         
  -9  14   2       3527.77       3406.73       103.76 o                         
  -8  14   2         42.07         38.33        33.19 o                         
  -7  14   2         91.26        117.40        34.02 o                         
  -6  14   2       2199.40       2365.28        75.22 o                         
  -5  14   2       6618.26       6937.49       174.72 o                         
  -4  14   2      21323.17      20730.63       533.08 o                         
  -3  14   2       1941.90       1964.52        54.88 o                         
  -2  14   2       6942.94       6619.14       143.65 o                         
  -1  14   2         23.07         14.62        27.22 o                         
   0  14   2       9192.84       9360.25       186.69 o                         
   1  14   2       5521.46       6037.08       120.30 o                         
   2  14   2       1828.02       1891.54        57.22 o                         
   3  14   2       6021.06       6156.58       119.32 o                         
   4  14   2       3579.34       3228.93        87.53 o                         
   5  14   2       3908.46       3910.30        87.94 o                         
   6  14   2       1468.40       1491.06        63.78 o                         
   7  14   2      10153.63      10336.99       236.46 o                         
   8  14   2        180.13         98.33        68.61 o                         
  -9  15   2       5441.26       5214.96       420.33 o                         
  -8  15   2        841.96        770.92        57.71 o                         
  -7  15   2       1927.40       2092.53       108.20 o                         
  -6  15   2       1103.70       1079.33        55.52 o                         
  -5  15   2        301.09        276.20        65.21 o                         
  -4  15   2       2008.13       1905.61        72.74 o                         
  -3  15   2       3840.51       3819.65       113.40 o                         
  -2  15   2       6081.82       6137.23       136.29 o                         
  -1  15   2       9599.62       9722.24       195.30 o                         
   0  15   2        149.18        136.51        29.23 o                         
   1  15   2        175.70        173.77        28.50 o                         
   2  15   2       4324.57       4442.82        98.11 o                         
   3  15   2        815.36        895.94        62.40 o                         
   4  15   2       5002.69       4938.90       122.55 o                         
   5  15   2         44.54         67.94        33.63 o                         
   6  15   2        916.92       1001.45        67.73 o                         
   7  15   2        907.56        918.18       137.27 o                         
  -9  16   2        195.81        228.34       142.47 o                         
  -8  16   2        962.74        730.73        99.81 o                         
  -7  16   2          0.63         14.24        50.10 o                         
  -6  16   2          5.10        -18.77        38.35 o                         
  -5  16   2        141.35        116.49        43.04 o                         
  -4  16   2       2972.70       3240.63       120.67 o                         
  -3  16   2       2088.95       1982.68        79.56 o                         
  -2  16   2       3260.90       3097.11        86.42 o                         
  -1  16   2          9.41          9.69        29.88 o                         
   0  16   2      11794.90      11784.70       214.93 o                         
   1  16   2      14445.75      14540.11       236.59 o                         
   2  16   2       9149.06       9493.70       164.02 o                         
   3  16   2       8777.99       8853.14       193.01 o                         
   4  16   2       3753.57       3673.66       107.73 o                         
   5  16   2       4476.48       4673.46       131.88 o                         
   6  16   2        257.30        234.42        63.57 o                         
   7  16   2        717.39        753.95       123.19 o                         
  -6  17   2       9371.53       9853.37       263.33 o                         
  -5  17   2       4114.49       4102.56       164.55 o                         
  -4  17   2          2.35         24.27        45.48 o                         
  -3  17   2        223.50        178.32        48.89 o                         
  -2  17   2        539.08        575.51        53.84 o                         
  -1  17   2        143.59         95.71        29.54 o                         
   0  17   2        139.35        157.06        29.97 o                         
   1  17   2        636.58        664.45        53.83 o                         
   2  17   2       2237.07       2170.36        85.90 o                         
   3  17   2        132.37        115.14        46.99 o                         
   4  17   2       1141.01       1000.81        99.39 o                         
   5  17   2       2876.37       2848.67       113.29 o                         
   6  17   2         70.02        229.59       102.52 o                         
  -5  18   2       9381.19       9721.24       360.89 o                         
  -4  18   2       1709.75       1512.45        98.33 o                         
  -3  18   2       5061.80       5110.81       271.61 o                         
  -2  18   2         16.64        -10.79        44.91 o                         
  -1  18   2       6439.45       6107.13       214.32 o                         
   0  18   2         65.27         38.58        52.00 o                         
   1  18   2         23.34        -49.57        61.39 o                         
   2  18   2       2311.77       2433.13       116.35 o                         
   3  18   2       2423.98       2453.32       117.26 o                         
   4  18   2        661.96        538.14        68.59 o                         
  -2  19   2        157.23         20.11       115.97 o                         
 -15   0   3        983.62        875.75       122.49 o                         
 -14   0   3        487.49        446.24        60.76 o                         
 -13   0   3         54.01         29.13        78.38 o                         
 -12   0   3       5073.29       4901.19       276.47 o                         
 -11   0   3      17101.12      17261.58       556.86 o                         
 -10   0   3      14789.42      15096.15       488.86 o                         
  -9   0   3       8605.98       8084.59       420.33 o                         
  -8   0   3        191.29        223.65        27.12 o                         
  -7   0   3       4611.25       4698.89       128.49 o                         
  -6   0   3      21344.63      22042.14       649.09 o                         
  -5   0   3      27184.16      29665.59      1192.18 o                         
  -4   0   3      21328.76      22871.68       922.64 o                         
  -3   0   3      14099.05      14466.92       588.04 o                         
  -2   0   3      26377.22      25895.47       736.17 o                         
  -1   0   3       5236.56       5219.98       226.53 o                         
   0   0   3     113816.71     114169.57      4528.72 o                         
   1   0   3      58704.80      60331.09      2409.19 o                         
   2   0   3      23085.19      23621.64       483.20 o                         
   3   0   3     106039.62     110567.19      2540.76 o                         
   4   0   3          4.62         31.87        29.26 o                         
   5   0   3       9901.38       9808.34       222.34 o                         
   6   0   3        746.32        784.65        45.68 o                         
   7   0   3         81.84         77.94        33.78 o                         
   8   0   3       2004.04       2089.94        98.01 o                         
   9   0   3       2194.49       2119.34       117.09 o                         
  10   0   3       2564.23       2625.80       136.60 o                         
  11   0   3      23346.76      23678.11       590.86 o                         
  12   0   3       7722.26       7784.45       228.26 o                         
  13   0   3       6303.43       6905.85       223.40 o                         
  14   0   3      11023.63      11722.85       570.98 o                         
 -16   1   3       2625.14       2338.30       193.93 o                         
 -15   1   3        863.30        931.98       107.72 o                         
 -14   1   3       6959.89       6894.37       199.70 o                         
 -13   1   3        213.24        283.28        59.38 o                         
 -12   1   3       3402.34       3223.56       101.20 o                         
 -11   1   3       2172.53       2344.51        66.08 o                         
 -10   1   3       1132.43       1257.31        74.08 o                         
  -9   1   3       8674.44       8748.03       241.96 o                         
  -8   1   3          5.03         24.76        27.39 o                         
  -7   1   3       5030.32       5617.15       160.26 o                         
  -6   1   3      41877.37      42509.27       850.57 o                         
  -5   1   3      27657.93      28362.24       661.37 o                         
  -4   1   3      17616.48      18148.23       423.46 o                         
  -3   1   3     119082.82     126447.48      3906.69 o                         
  -2   1   3          7.62         36.13        18.06 o                         
  -1   1   3       3506.97       3292.55        90.05 o                         
   0   1   3      29371.84      28340.48       571.32 o                         
   1   1   3       1016.39       1143.55        54.52 o                         
   2   1   3       1871.00       1939.95        57.29 o                         
   3   1   3      19385.96      19681.94       334.45 o                         
   4   1   3       7199.07       7248.39       125.46 o                         
   5   1   3      10859.68      11008.22       184.48 o                         
   6   1   3        875.75        949.93        34.04 o                         
   7   1   3       6034.38       6146.61       128.60 o                         
   8   1   3      16588.34      16845.89       337.65 o                         
   9   1   3       3870.52       4005.04       109.72 o                         
  10   1   3        735.48        679.05        55.02 o                         
  11   1   3        161.66        152.57        30.41 o                         
  12   1   3         80.31         65.31        27.73 o                         
  13   1   3        898.97        825.71        80.86 o                         
  14   1   3      10518.02      10709.21       536.58 o                         
 -16   2   3         74.31        -39.54       105.15 o                         
 -15   2   3        257.55        196.58       107.44 o                         
 -14   2   3       7436.54       7215.81       265.87 o                         
 -13   2   3       8292.65       7854.88       182.62 o                         
 -12   2   3      13987.89      14171.92       280.08 o                         
 -11   2   3       1595.64       1519.08        58.01 o                         
 -10   2   3       5628.45       5754.47       127.17 o                         
  -9   2   3       1523.81       1630.49        66.07 o                         
  -8   2   3      31545.17      32611.22       668.06 o                         
  -7   2   3      16201.21      16087.50       396.88 o                         
  -6   2   3       5280.84       5113.12       195.76 o                         
  -5   2   3       1535.40       1360.35        45.37 o                         
  -4   2   3       1605.35       1412.11        49.56 o                         
  -3   2   3          8.82         26.24        18.51 o                         
  -2   2   3        524.88        499.45        70.61 o                         
  -1   2   3      14746.67      13234.25       410.26 o                         
   0   2   3       7630.66       7871.82       183.38 o                         
   1   2   3       4855.20       5007.96       332.86 o                         
   2   2   3      11685.32      11646.58       248.35 o                         
   3   2   3      32798.46      32585.29       542.71 o                         
   4   2   3          5.29         13.11        15.59 o                         
   5   2   3        904.52        844.52        36.59 o                         
   6   2   3       5880.95       5753.29       113.69 o                         
   7   2   3       3402.77       3465.23        79.02 o                         
   8   2   3      12343.74      12666.32       237.97 o                         
   9   2   3          5.16         54.94        33.30 o                         
  10   2   3       3087.03       3123.47        88.64 o                         
  11   2   3        665.18        628.69        32.30 o                         
  12   2   3       8507.64       8587.64       217.91 o                         
  13   2   3        390.94        426.11        60.30 o                         
  14   2   3       4682.14       4865.82       303.25 o                         
 -16   3   3       2215.76       2208.04       198.93 o                         
 -15   3   3        941.58        844.07       107.52 o                         
 -14   3   3       5527.01       5306.77       144.35 o                         
 -13   3   3       1833.88       1627.07        81.98 o                         
 -12   3   3       1164.36       1300.47        57.37 o                         
 -11   3   3      40502.44      41747.11       776.02 o                         
 -10   3   3      19699.78      20360.10       498.14 o                         
  -9   3   3       7296.56       7235.69       199.17 o                         
  -8   3   3      14771.34      14968.52       378.58 o                         
  -7   3   3         99.89         96.20        52.95 o                         
  -6   3   3         12.01         13.33        33.33 o                         
  -5   3   3      49914.09      51763.27      1207.46 o                         
  -4   3   3      40128.26      40125.23       930.45 o                         
  -3   3   3       7936.40       8941.58       193.87 o                         
  -2   3   3       1738.33       1738.67        78.33 o                         
  -1   3   3        539.40        685.70        42.50 o                         
   0   3   3      76145.93      72944.89      1181.74 o                         
   1   3   3      21142.25      19992.13       418.27 o                         
   2   3   3      48041.04      46072.93       825.34 o                         
   3   3   3      36669.33      36861.93       666.11 o                         
   4   3   3      26098.58      25963.63       437.78 o                         
   5   3   3      22864.19      22076.83       381.20 o                         
   6   3   3      31626.35      30305.33       564.07 o                         
   7   3   3      19281.97      19484.65       334.70 o                         
   8   3   3       2431.76       2324.96       133.88 o                         
   9   3   3      27044.10      27412.96       504.12 o                         
  10   3   3       7681.96       7301.34       150.49 o                         
  11   3   3       3401.55       3122.50       119.50 o                         
  12   3   3        295.44        281.72        46.35 o                         
  13   3   3        135.80         65.69        59.95 o                         
 -15   4   3         45.62         14.15        82.68 o                         
 -14   4   3       2336.96       2312.13        84.91 o                         
 -13   4   3        326.71        394.38        41.14 o                         
 -12   4   3         16.50          8.18        31.06 o                         
 -11   4   3        235.04        256.54        36.90 o                         
 -10   4   3        854.94       1016.72        51.78 o                         
  -9   4   3      17044.81      16972.99       423.98 o                         
  -8   4   3       3777.52       4032.61       121.90 o                         
  -7   4   3      17737.27      17359.15       523.75 o                         
  -6   4   3       2357.96       2081.02        55.26 o                         
  -5   4   3      84754.98      86972.03      1729.73 o                         
  -4   4   3      32951.05      32341.38       664.38 o                         
  -3   4   3      11566.97      11957.05       205.97 o                         
  -2   4   3      21190.55      21935.33       448.78 o                         
  -1   4   3       7151.88       7678.45       185.18 o                         
   0   4   3      38528.50      38535.78       696.41 o                         
   1   4   3        114.84        160.97        20.08 o                         
   2   4   3      22199.97      21635.09       447.90 o                         
   3   4   3      21724.73      22620.01       463.88 o                         
   4   4   3       3550.52       3666.87        93.62 o                         
   5   4   3       7892.16       8166.09       170.33 o                         
   6   4   3      27505.17      27348.59       570.17 o                         
   7   4   3       2194.30       2096.07        57.12 o                         
   8   4   3       1465.79       1560.05        76.99 o                         
   9   4   3         67.63         72.96        26.10 o                         
  10   4   3      11766.34      11303.27       200.24 o                         
  11   4   3      32084.31      31740.53       558.68 o                         
  12   4   3        385.05        318.76        47.84 o                         
  13   4   3       1177.67       1246.36        92.71 o                         
 -15   5   3       3340.73       3355.55       247.76 o                         
 -14   5   3      20741.26      20862.92       545.50 o                         
 -13   5   3       1620.48       1523.71        62.17 o                         
 -12   5   3        522.95        508.11        38.77 o                         
 -11   5   3       3792.21       3681.79        99.22 o                         
 -10   5   3        537.93        562.78        40.21 o                         
  -9   5   3        166.61        145.60        46.51 o                         
  -8   5   3        353.63        379.47        23.07 o                         
  -7   5   3         16.74         21.74        18.96 o                         
  -6   5   3          4.18         11.96        15.16 o                         
  -5   5   3       1537.35       1519.19        65.19 o                         
  -4   5   3          7.27         25.52        14.28 o                         
  -3   5   3      83084.71      85128.16      1513.26 o                         
  -2   5   3       4553.80       4278.74       121.54 o                         
  -1   5   3       1478.82       1441.11        50.78 o                         
   0   5   3      46851.75      46310.98       707.28 o                         
   1   5   3       1830.69       1739.86        45.85 o                         
   2   5   3      12812.42      13037.97       283.02 o                         
   3   5   3       1127.10       1124.26        49.76 o                         
   4   5   3        172.22        211.39        36.88 o                         
   5   5   3        127.00        132.07        28.32 o                         
   6   5   3      40312.11      40637.93       747.05 o                         
   7   5   3       6578.17       6703.07       176.35 o                         
   8   5   3       5849.83       5668.09       153.40 o                         
   9   5   3        914.90        872.95        44.33 o                         
  10   5   3         16.56         46.71        38.35 o                         
  11   5   3          1.89         43.46        42.21 o                         
  12   5   3        903.24        979.20        64.39 o                         
  13   5   3          0.67        -21.64        69.83 o                         
 -14   6   3        709.65        723.32        62.53 o                         
 -13   6   3       1478.24       1467.43        56.94 o                         
 -12   6   3          5.00        -23.34        23.34 o                         
 -11   6   3        100.71         92.89        19.77 o                         
 -10   6   3      10372.63       9590.95       269.97 o                         
  -9   6   3      32730.03      32533.47       965.81 o                         
  -8   6   3         15.47          9.25        42.23 o                         
  -7   6   3       8081.44       7637.85       350.13 o                         
  -6   6   3      45132.75      45904.75       841.79 o                         
  -5   6   3       3159.97       3248.62        83.47 o                         
  -4   6   3        447.80        416.45        36.17 o                         
  -3   6   3      16195.34      16679.71       401.37 o                         
  -2   6   3      52246.01      52175.16      1057.62 o                         
  -1   6   3      38368.82      35864.41       511.27 o                         
   0   6   3     110793.88     109729.22      1443.90 o                         
   1   6   3       3900.11       3719.95        63.48 o                         
   2   6   3       9544.47       9165.92       156.66 o                         
   3   6   3       1726.14       1749.72        70.43 o                         
   4   6   3      19641.05      19562.10       460.60 o                         
   5   6   3      31322.77      31535.57       741.75 o                         
   6   6   3       5916.19       5851.25       289.00 o                         
   7   6   3       8093.14       7897.37       183.56 o                         
   8   6   3       1184.73       1265.76        52.15 o                         
   9   6   3         12.78         25.91        25.62 o                         
  10   6   3       3971.98       4134.29       125.92 o                         
  11   6   3      20993.03      21709.01       434.44 o                         
  12   6   3        404.00        470.60        61.39 o                         
  13   6   3       1096.33       1043.61       150.37 o                         
 -14   7   3       6209.94       6466.03       215.16 o                         
 -13   7   3         91.69        142.49        49.37 o                         
 -12   7   3        826.97        809.72        82.61 o                         
 -11   7   3       5775.34       5731.93       164.22 o                         
 -10   7   3         33.35         62.13        47.29 o                         
  -9   7   3       4897.32       4863.57       167.13 o                         
  -8   7   3        141.28        191.82       134.91 o                         
  -7   7   3        150.67        139.30        23.47 o                         
  -6   7   3      14213.61      15186.17       352.05 o                         
  -5   7   3        521.46        548.36        35.97 o                         
  -4   7   3       2875.64       3067.08       107.84 o                         
  -3   7   3      65661.47      63029.84      1810.24 o                         
  -2   7   3       7122.48       6866.00       246.79 o                         
  -1   7   3       1967.97       2130.74        47.83 o                         
   0   7   3      21517.28      21208.54       523.21 o                         
   1   7   3        677.60        672.18        30.95 o                         
   2   7   3       5952.48       6056.71       103.40 o                         
   3   7   3       3658.55       3678.81        84.56 o                         
   4   7   3        503.31        525.14        33.08 o                         
   5   7   3      13435.41      14103.46       424.02 o                         
   6   7   3       5445.83       5925.70       277.84 o                         
   7   7   3          3.30         22.67        25.51 o                         
   8   7   3       3868.29       3654.11        98.03 o                         
   9   7   3       2156.25       1993.67       105.90 o                         
  10   7   3         12.96         43.15        37.40 o                         
  11   7   3         70.91         88.36        53.27 o                         
  12   7   3        152.25        211.59        61.50 o                         
  13   7   3        737.40        792.54       107.30 o                         
 -14   8   3       4900.86       4993.44       287.29 o                         
 -13   8   3       3312.96       3208.06       118.06 o                         
 -12   8   3        749.28        828.37        64.36 o                         
 -11   8   3       2313.73       2214.56       111.33 o                         
 -10   8   3       3290.56       3551.87       132.15 o                         
  -9   8   3          7.51         30.78        54.38 o                         
  -8   8   3      11353.50      11168.94       391.48 o                         
  -7   8   3      11305.02      10748.98       239.81 o                         
  -6   8   3          4.21          4.12        29.51 o                         
  -5   8   3      32068.45      32853.68       691.90 o                         
  -4   8   3      20045.16      20128.71       398.68 o                         
  -3   8   3        732.84        792.37        52.80 o                         
  -2   8   3        431.27        487.95        24.62 o                         
  -1   8   3       7061.05       6908.10       135.99 o                         
   0   8   3       7573.12       7765.31       147.34 o                         
   1   8   3       2620.01       2752.29        72.32 o                         
   2   8   3       1326.50       1370.25        34.90 o                         
   3   8   3      59050.81      59185.95       878.88 o                         
   4   8   3       6568.99       6141.17       127.22 o                         
   5   8   3       1460.87       1484.09        50.31 o                         
   6   8   3      17672.29      17504.58       352.99 o                         
   7   8   3       9499.17       9643.82       256.97 o                         
   8   8   3       5669.89       5757.34       246.43 o                         
   9   8   3         54.32         79.86        40.15 o                         
  10   8   3         10.59         17.18        47.72 o                         
  11   8   3       5929.05       6150.65       186.32 o                         
  12   8   3          0.11         78.62        64.08 o                         
 -13   9   3         22.79         95.79        71.78 o                         
 -12   9   3         24.33         65.71        50.72 o                         
 -11   9   3      13615.84      13646.28       380.55 o                         
 -10   9   3       6310.40       5816.81       247.72 o                         
  -9   9   3       2364.05       2288.31       129.19 o                         
  -8   9   3       4415.60       4279.77       113.16 o                         
  -7   9   3       3756.35       3710.05       131.02 o                         
  -6   9   3      10539.87      10728.87       292.32 o                         
  -5   9   3        311.08        349.65        42.53 o                         
  -4   9   3       1720.88       1479.23        55.76 o                         
  -3   9   3       2999.42       3078.38        95.62 o                         
  -2   9   3      29151.91      29960.21       441.75 o                         
  -1   9   3      10193.30      10186.90       176.41 o                         
   0   9   3      24429.86      24612.21       390.73 o                         
   1   9   3      13857.93      13526.41       228.10 o                         
   2   9   3      28261.03      27970.92       389.32 o                         
   3   9   3       1106.81        997.27        33.22 o                         
   4   9   3       1425.98       1491.94        48.82 o                         
   5   9   3       7946.23       8248.30       153.49 o                         
   6   9   3       1273.92       1228.11        63.70 o                         
   7   9   3        190.57        159.03        47.45 o                         
   8   9   3        575.32        679.42        83.07 o                         
   9   9   3      20981.24      21990.52       726.73 o                         
  10   9   3       9048.28       9310.84       304.39 o                         
  11   9   3       1083.03       1126.73        81.01 o                         
  12   9   3          3.11        -29.13       120.97 o                         
 -13  10   3       9546.81      10002.84       511.61 o                         
 -12  10   3       8193.34       8393.02       241.25 o                         
 -11  10   3         67.85         61.91        49.11 o                         
 -10  10   3         11.88        121.13        66.33 o                         
  -9  10   3        327.76        604.27       116.53 o                         
  -8  10   3      19378.17      19834.47       431.42 o                         
  -7  10   3       6654.38       6682.06       171.25 o                         
  -6  10   3        942.33       1082.06        69.31 o                         
  -5  10   3       5735.18       5798.20       156.84 o                         
  -4  10   3        215.05        232.30        31.74 o                         
  -3  10   3        226.03        229.68        34.77 o                         
  -2  10   3       7897.03       8143.29       137.85 o                         
  -1  10   3      15001.51      15222.13       255.78 o                         
   0  10   3         43.26         69.18        22.56 o                         
   1  10   3        539.70        505.77        31.06 o                         
   2  10   3       1007.57       1023.19        33.19 o                         
   3  10   3      29135.34      29179.28       433.09 o                         
   4  10   3       1531.79       1547.73        52.40 o                         
   5  10   3        150.55        131.88        23.60 o                         
   6  10   3       7419.08       7369.08       152.96 o                         
   7  10   3       2988.69       2796.08       160.71 o                         
   8  10   3       7495.34       7397.14       241.86 o                         
   9  10   3       1292.09       1444.03       204.41 o                         
  10  10   3       3777.67       3992.94       342.37 o                         
  11  10   3         41.30         83.53        66.00 o                         
  12  10   3       4929.51       4526.09       315.18 o                         
 -13  11   3          0.23        -80.60        99.74 o                         
 -12  11   3        475.73        396.63        84.62 o                         
 -11  11   3       3958.98       3845.60       203.37 o                         
 -10  11   3          1.57        -63.67        90.03 o                         
  -9  11   3       1972.42       1822.21        71.34 o                         
  -8  11   3        919.39        832.40        48.55 o                         
  -7  11   3       2687.48       2675.44       107.74 o                         
  -6  11   3       9932.82      10087.65       247.18 o                         
  -5  11   3        556.68        520.32        44.48 o                         
  -4  11   3        561.81        600.35        49.05 o                         
  -3  11   3      31389.79      31411.38       591.76 o                         
  -2  11   3       4553.71       4442.83        87.43 o                         
  -1  11   3        274.88        319.18        28.92 o                         
   0  11   3       9206.19       9557.10       184.08 o                         
   1  11   3       2218.57       2326.04        85.09 o                         
   2  11   3       4016.91       3995.49        82.33 o                         
   3  11   3       1470.08       1475.37        62.12 o                         
   4  11   3          1.06         35.31        20.04 o                         
   5  11   3       9567.84       9272.82       158.58 o                         
   6  11   3       1441.92       1486.22        61.36 o                         
   7  11   3         55.70         50.84        44.70 o                         
   8  11   3       3067.91       3145.32       138.64 o                         
   9  11   3       1873.52       2069.34       152.80 o                         
  10  11   3        198.07        296.05       102.12 o                         
  11  11   3         19.71         65.48       117.50 o                         
 -12  12   3       2048.61       2150.61       207.25 o                         
 -11  12   3       2562.94       2824.50       182.97 o                         
 -10  12   3         17.16         -0.49        81.39 o                         
  -9  12   3       7878.99       7842.93       189.15 o                         
  -8  12   3         37.69         70.45        33.83 o                         
  -7  12   3        236.37        208.92        37.59 o                         
  -6  12   3       6301.48       6263.49       217.53 o                         
  -5  12   3       2611.73       2674.68       114.95 o                         
  -4  12   3       4815.71       4607.94       137.50 o                         
  -3  12   3       5078.85       5252.91       133.93 o                         
  -2  12   3      30673.52      30662.83       490.71 o                         
  -1  12   3      16801.87      17110.51       310.86 o                         
   0  12   3      54776.83      56335.36       940.73 o                         
   1  12   3       6311.67       6221.82       108.57 o                         
   2  12   3         32.32         11.53        23.40 o                         
   3  12   3      10638.36      11299.85       187.65 o                         
   4  12   3        109.88        116.83        23.11 o                         
   5  12   3       2480.29       2329.35        90.35 o                         
   6  12   3          0.33          9.71        37.51 o                         
   7  12   3        396.50        370.63        92.08 o                         
   8  12   3        244.59        244.71        66.07 o                         
   9  12   3        512.96        464.85        72.98 o                         
  10  12   3       5999.44       5810.79       379.41 o                         
 -11  13   3        579.44        617.59       138.44 o                         
 -10  13   3         71.90         11.91        68.58 o                         
  -9  13   3        252.72        248.81        36.36 o                         
  -8  13   3        349.20        373.06        36.75 o                         
  -7  13   3         22.38         71.21        33.38 o                         
  -6  13   3       1926.97       2081.05        81.15 o                         
  -5  13   3         11.53         32.79        43.83 o                         
  -4  13   3       2026.86       1959.50        84.45 o                         
  -3  13   3      30555.66      30829.87       591.40 o                         
  -2  13   3        449.16        405.05        35.24 o                         
  -1  13   3        191.47        188.63        31.91 o                         
   0  13   3       7404.58       7500.25       179.29 o                         
   1  13   3        420.95        440.15        30.26 o                         
   2  13   3       3159.85       3255.10        72.74 o                         
   3  13   3          6.06          1.52        30.68 o                         
   4  13   3        406.25        360.11        39.51 o                         
   5  13   3         26.54         36.59        36.06 o                         
   6  13   3      15581.62      15587.26       300.63 o                         
   7  13   3         89.23         94.39        50.84 o                         
   8  13   3       5030.40       5267.52       181.66 o                         
 -10  14   3       3184.07       3079.79       145.45 o                         
  -9  14   3       8578.34       8742.65       194.05 o                         
  -8  14   3       1212.41       1237.76        54.81 o                         
  -7  14   3        589.84        545.34        43.76 o                         
  -6  14   3        817.99        807.64        75.71 o                         
  -5  14   3       2649.52       2709.66       103.51 o                         
  -4  14   3        991.97        918.50        73.90 o                         
  -3  14   3        806.57        743.82        61.43 o                         
  -2  14   3       1306.67       1375.92        56.47 o                         
  -1  14   3        972.93        967.96        51.77 o                         
   0  14   3       6544.18       6961.56       211.63 o                         
   1  14   3        323.82        346.06        32.51 o                         
   2  14   3      10478.02      10620.73       220.83 o                         
   3  14   3       1072.33       1088.74        52.33 o                         
   4  14   3        111.32         99.61        22.32 o                         
   5  14   3         72.07         80.37        39.57 o                         
   6  14   3       2237.52       2357.09        80.93 o                         
   7  14   3         64.68         82.72        68.96 o                         
 -10  15   3       7123.53       7192.24       305.11 o                         
  -9  15   3       2470.94       2102.71       150.92 o                         
  -8  15   3       2774.85       2701.30       125.61 o                         
  -7  15   3        173.49        118.65        37.25 o                         
  -6  15   3        268.53        307.10        44.27 o                         
  -5  15   3       8227.38       8617.33       261.81 o                         
  -4  15   3       9390.91       9429.81       176.76 o                         
  -3  15   3       2285.00       2257.09       113.50 o                         
  -2  15   3         65.23         39.22        39.66 o                         
  -1  15   3        423.18        506.03        58.83 o                         
   0  15   3      14172.31      14530.86       252.89 o                         
   1  15   3       2491.46       2428.09        88.02 o                         
   2  15   3       4968.56       5294.57        98.47 o                         
   3  15   3       5680.47       5666.64       146.48 o                         
   4  15   3       7058.67       7446.29       162.47 o                         
   5  15   3       6438.27       6433.27       191.84 o                         
   6  15   3       4232.77       4204.45       133.41 o                         
   7  15   3       8250.46       7622.64       458.06 o                         
  -9  16   3         49.77         16.65        99.33 o                         
  -8  16   3       6779.33       6218.96       274.70 o                         
  -7  16   3       5435.84       5642.60       209.07 o                         
  -6  16   3         14.65          9.38        41.57 o                         
  -5  16   3       7330.31       7323.35       183.14 o                         
  -4  16   3       3098.86       2931.79       113.60 o                         
  -3  16   3       1896.54       1890.75       142.74 o                         
  -2  16   3       1598.03       1538.45        64.89 o                         
  -1  16   3        144.28        156.02        31.57 o                         
   0  16   3       2838.00       2908.56        71.01 o                         
   1  16   3          0.61         -0.75        25.91 o                         
   2  16   3          6.75         -2.35        24.61 o                         
   3  16   3      11921.02      12172.10       270.91 o                         
   4  16   3        994.45        940.81        61.25 o                         
   5  16   3        880.47        823.70        73.01 o                         
   6  16   3       5040.58       5268.77       344.59 o                         
  -7  17   3        298.10        160.09       109.45 o                         
  -6  17   3       6176.29       6240.11       210.60 o                         
  -5  17   3       2019.69       2085.29       111.18 o                         
  -4  17   3       2191.76       2445.98       104.42 o                         
  -3  17   3       6876.04       6845.38       195.61 o                         
  -2  17   3       1072.50        973.94        78.00 o                         
  -1  17   3        413.49        382.98        46.67 o                         
   0  17   3       4183.36       4268.48       121.97 o                         
   1  17   3        739.38        704.99        57.12 o                         
   2  17   3        639.00        654.54        59.09 o                         
   3  17   3        540.88        571.18        58.09 o                         
   4  17   3        842.26        784.12        65.77 o                         
  -5  18   3         81.17         25.19        77.62 o                         
  -4  18   3        612.45        582.22        93.25 o                         
  -3  18   3         79.71        124.81       108.76 o                         
  -2  18   3        192.84        194.37        74.03 o                         
  -1  18   3         18.92         14.05        60.74 o                         
   0  18   3       6981.73       7210.74       292.32 o                         
   1  18   3       2787.80       2977.72       165.12 o                         
   2  18   3        171.55        295.79        78.88 o                         
   3  18   3       3936.62       3649.51       184.45 o                         
   4  18   3        199.70        321.84       114.86 o                         
  -3  19   3      10552.83      10406.38       574.17 o                         
   0  19   3       1320.89       1087.03       159.67 o                         
   1  19   3       1138.45        967.03       155.65 o                         
 -15   0   4       3028.62       3038.85       214.05 o                         
 -14   0   4       2399.04       2432.89       106.82 o                         
 -13   0   4       6846.82       6808.95       231.74 o                         
 -12   0   4        170.89        148.81        65.75 o                         
 -11   0   4       2696.62       2682.24       143.05 o                         
 -10   0   4      69576.36      72780.71      2991.27 o                         
  -9   0   4      36879.21      38346.96      1617.08 o                         
  -8   0   4      25179.58      25502.39      1119.14 o                         
  -7   0   4       5184.77       5029.79       227.78 o                         
  -6   0   4      10254.73      10024.20       423.52 o                         
  -5   0   4      14131.82      15293.70       630.35 o                         
  -4   0   4      30197.12      31566.77       891.28 o                         
  -3   0   4      22700.44      20703.79       639.86 o                         
  -2   0   4       9099.61       8348.29       251.16 o                         
  -1   0   4      25447.07      24122.95       978.82 o                         
   0   0   4        828.10        667.25        64.64 o                         
   1   0   4     160159.52     164675.67      6535.34 o                         
   2   0   4     180314.59     179173.08      6881.32 o                         
   3   0   4     141384.22     142291.42      3268.76 o                         
   4   0   4       8956.39       8457.13       297.40 o                         
   5   0   4       5891.38       5914.42       227.87 o                         
   6   0   4      45673.13      46690.17       956.66 o                         
   7   0   4          5.37         11.87        36.07 o                         
   8   0   4        996.81        988.33        71.29 o                         
   9   0   4       1902.95       1981.21       117.57 o                         
  10   0   4       4916.55       4956.44       207.65 o                         
  11   0   4        341.17        438.94        73.06 o                         
  12   0   4        235.66        369.25        83.50 o                         
  13   0   4       3292.21       3254.42       232.36 o                         
 -16   1   4       2391.12       1828.77       173.82 o                         
 -15   1   4         51.33        132.34       121.45 o                         
 -14   1   4         16.02         -7.87        60.48 o                         
 -13   1   4        388.92        372.82        58.43 o                         
 -12   1   4       2965.28       2783.21        83.36 o                         
 -11   1   4      29878.07      29866.71       619.76 o                         
 -10   1   4       3229.06       3255.68       109.12 o                         
  -9   1   4      15532.52      16006.40       342.98 o                         
  -8   1   4      13910.53      14128.66       315.46 o                         
  -7   1   4       2504.91       2564.51        72.01 o                         
  -6   1   4       2719.72       2619.83        76.34 o                         
  -5   1   4      34987.14      36007.18      1015.60 o                         
  -4   1   4       4511.70       4981.14       160.27 o                         
  -3   1   4       3022.20       2923.86       101.20 o                         
  -2   1   4      21601.18      22340.03       453.44 o                         
  -1   1   4      16035.16      16759.08       398.43 o                         
   0   1   4      54075.38      53157.46      1227.41 o                         
   1   1   4       2061.07       2138.12        72.76 o                         
   2   1   4       8344.76       8544.37       190.55 o                         
   3   1   4       9969.29       9982.75       198.99 o                         
   4   1   4       9683.17       9568.63       194.06 o                         
   5   1   4        200.91        230.67        35.60 o                         
   6   1   4       2361.18       2413.66        57.33 o                         
   7   1   4        224.17        240.97        26.84 o                         
   8   1   4        804.27        922.37        46.03 o                         
   9   1   4      14264.36      14558.96       299.42 o                         
  10   1   4        228.53        299.34        47.82 o                         
  11   1   4       2855.75       2953.66       110.33 o                         
  12   1   4       1683.22       1610.41        85.19 o                         
  13   1   4       1051.33       1055.50        87.63 o                         
 -16   2   4        598.68        615.79       124.57 o                         
 -15   2   4       1898.65       1898.07       101.74 o                         
 -14   2   4       2473.29       2356.45       110.75 o                         
 -13   2   4       3277.82       3280.84       131.83 o                         
 -12   2   4       4765.88       4850.31       148.36 o                         
 -11   2   4       8365.22       8460.52       210.64 o                         
 -10   2   4       1334.85       1279.59        67.75 o                         
  -9   2   4        411.24        381.61        47.91 o                         
  -8   2   4          5.84         17.65        13.24 o                         
  -7   2   4      17540.04      17663.23       411.99 o                         
  -6   2   4      12477.12      12432.63       300.20 o                         
  -5   2   4         35.78         37.41        22.93 o                         
  -4   2   4       1863.62       1886.93        71.61 o                         
  -3   2   4        246.98        310.60        22.81 o                         
  -2   2   4      54845.37      57281.57      1618.46 o                         
  -1   2   4        178.57        179.48        25.39 o                         
   0   2   4       4259.77       4094.25        75.12 o                         
   1   2   4       5886.10       6200.55       161.66 o                         
   2   2   4         51.52         24.86        22.75 o                         
   3   2   4        799.87        814.01        37.12 o                         
   4   2   4       5812.71       5844.97       107.63 o                         
   5   2   4         22.48         33.53        20.16 o                         
   6   2   4      12579.54      12785.73       236.62 o                         
   7   2   4          3.62        -12.46        28.10 o                         
   8   2   4       3878.79       3820.90        96.99 o                         
   9   2   4      11137.31      11465.27       297.08 o                         
  10   2   4         94.86        121.39        40.12 o                         
  11   2   4         87.28         78.09        31.34 o                         
  12   2   4          3.01        -11.71        42.97 o                         
  13   2   4       1174.47       1137.56       105.45 o                         
 -16   3   4       2380.82       2856.98       224.17 o                         
 -15   3   4        654.10        735.31        99.86 o                         
 -14   3   4        292.74        227.06        36.21 o                         
 -13   3   4        820.29        838.98        49.00 o                         
 -12   3   4        656.21        723.25        47.17 o                         
 -11   3   4         22.97         21.58        35.91 o                         
 -10   3   4      12377.42      12692.27       328.43 o                         
  -9   3   4       1227.87       1081.70        75.67 o                         
  -8   3   4      67334.07      66916.00      1569.60 o                         
  -7   3   4      11581.69      10943.62       382.27 o                         
  -6   3   4      47432.80      48852.38      1135.11 o                         
  -5   3   4      46808.43      47539.53      1108.55 o                         
  -4   3   4      34321.86      34586.63       697.96 o                         
  -3   3   4      23536.66      23615.53       674.16 o                         
  -2   3   4       3907.55       3797.64       115.27 o                         
  -1   3   4        472.10        550.87        46.17 o                         
   0   3   4       3408.33       3031.42        71.06 o                         
   1   3   4     115917.07     115114.95      2646.19 o                         
   2   3   4      11443.44      11013.21       214.00 o                         
   3   3   4      10485.24      10573.48       320.93 o                         
   4   3   4       1165.45       1164.69        45.47 o                         
   5   3   4       2169.17       2091.32        81.31 o                         
   6   3   4       5242.56       4942.45       133.94 o                         
   7   3   4       6223.15       5966.01       168.50 o                         
   8   3   4      10438.06       9909.29       180.48 o                         
   9   3   4          7.16         46.95        31.35 o                         
  10   3   4       4358.16       4483.32       110.20 o                         
  11   3   4        594.27        583.99        41.35 o                         
  12   3   4      14832.38      14980.24       319.98 o                         
  13   3   4        944.91        931.95       136.06 o                         
 -16   4   4       5202.00       5460.66       337.51 o                         
 -15   4   4        397.31        342.82        84.79 o                         
 -14   4   4       2867.33       2919.92        90.46 o                         
 -13   4   4       7652.79       7773.97       178.66 o                         
 -12   4   4         45.61         17.00        34.04 o                         
 -11   4   4       1843.48       1809.67        70.73 o                         
 -10   4   4        656.01        637.11        67.97 o                         
  -9   4   4      22224.84      23090.16       966.20 o                         
  -8   4   4        534.01        577.16        48.83 o                         
  -7   4   4       2339.33       2299.19        61.28 o                         
  -6   4   4      56147.12      56495.51      1328.52 o                         
  -5   4   4     116092.38     120709.09      2788.57 o                         
  -4   4   4         97.18        127.00        32.20 o                         
  -3   4   4        686.69        563.60        30.07 o                         
  -2   4   4      41060.08      40853.47       945.48 o                         
  -1   4   4      14896.57      14418.32       375.01 o                         
   0   4   4        989.73       1059.92        36.04 o                         
   1   4   4        220.88        170.16        25.25 o                         
   2   4   4       5445.90       5005.00       111.82 o                         
   3   4   4        173.63        173.83        20.36 o                         
   4   4   4         79.84         78.98        20.08 o                         
   5   4   4      12728.17      13163.23       219.48 o                         
   6   4   4      63717.05      63515.57      1156.12 o                         
   7   4   4        999.13       1079.64        75.61 o                         
   8   4   4       4423.52       4438.65        97.93 o                         
   9   4   4      39685.40      39779.34       728.76 o                         
  10   4   4      13864.62      14249.44       287.57 o                         
  11   4   4      11274.67      11108.10       383.82 o                         
  12   4   4        240.38        238.56        50.65 o                         
 -15   5   4        752.70        602.05       119.86 o                         
 -14   5   4       9761.43       9744.35       248.75 o                         
 -13   5   4       5750.48       5524.66       136.29 o                         
 -12   5   4       3853.76       3857.88       104.63 o                         
 -11   5   4       1195.46       1271.60        57.22 o                         
 -10   5   4      10941.56      11482.25       253.64 o                         
  -9   5   4       2911.87       2963.98        80.81 o                         
  -8   5   4      19329.55      18865.24       404.74 o                         
  -7   5   4        122.52        101.32        16.08 o                         
  -6   5   4       3274.75       2974.31        82.14 o                         
  -5   5   4         94.61        123.63        32.46 o                         
  -4   5   4       3876.87       3810.55       149.72 o                         
  -3   5   4      38084.46      36679.57       771.39 o                         
  -2   5   4      41660.15      40258.10       934.57 o                         
  -1   5   4      63243.66      63080.92      1266.97 o                         
   0   5   4      14296.30      13826.27       262.83 o                         
   1   5   4       9401.82       9304.98       207.48 o                         
   2   5   4       2265.72       2324.24        54.97 o                         
   3   5   4      11586.20      11513.60       224.44 o                         
   4   5   4      11397.51      10669.73       206.91 o                         
   5   5   4      25602.36      25681.25       438.66 o                         
   6   5   4       9999.98       9961.78       186.81 o                         
   7   5   4        692.11        733.62        37.33 o                         
   8   5   4       2048.69       1989.69        57.90 o                         
   9   5   4         11.40          8.00        33.48 o                         
  10   5   4       5394.11       5070.40       119.05 o                         
  11   5   4       2839.60       2928.09       102.66 o                         
  12   5   4       1626.28       1475.37        83.03 o                         
  13   5   4       1126.05       1052.07       154.26 o                         
 -15   6   4      16647.73      16743.07       807.09 o                         
 -14   6   4      18439.53      18734.58       427.76 o                         
 -13   6   4          1.68          6.60        22.62 o                         
 -12   6   4        862.68        794.05        32.44 o                         
 -11   6   4        964.27        946.79        46.57 o                         
 -10   6   4       2896.36       2736.73        91.22 o                         
  -9   6   4       6633.39       6082.66       235.39 o                         
  -8   6   4      12265.36      12327.91       325.23 o                         
  -7   6   4       1975.74       1904.66        53.30 o                         
  -6   6   4         61.30         87.02        18.18 o                         
  -5   6   4        123.95        147.66        20.56 o                         
  -4   6   4      51531.58      50576.46      1023.07 o                         
  -3   6   4      47038.22      46070.66      1061.19 o                         
  -2   6   4         47.22         52.93        27.61 o                         
  -1   6   4       4108.57       3771.25        98.74 o                         
   0   6   4      10781.56      10403.94       231.48 o                         
   1   6   4       1787.59       1668.98        52.60 o                         
   2   6   4         62.26         60.85        28.38 o                         
   3   6   4      24693.96      24398.17       457.42 o                         
   4   6   4      10038.31       9949.13       223.42 o                         
   5   6   4      28098.08      28183.31       668.25 o                         
   6   6   4      31655.26      30332.59       565.61 o                         
   7   6   4        310.00        366.50        32.01 o                         
   8   6   4        339.93        355.32        31.92 o                         
   9   6   4        760.68        719.79        41.44 o                         
  10   6   4       3871.25       3799.53       134.22 o                         
  11   6   4       2465.96       2666.46       110.09 o                         
  12   6   4       2732.93       2755.58       132.22 o                         
  13   6   4         69.28        -14.98       116.80 o                         
 -14   7   4         93.98        189.44        61.01 o                         
 -13   7   4       2075.48       2278.61        97.13 o                         
 -12   7   4       7359.90       7342.93       199.51 o                         
 -11   7   4      21307.97      21055.75       659.23 o                         
 -10   7   4         66.66        109.25        55.88 o                         
  -9   7   4       1016.44       1153.80        85.39 o                         
  -8   7   4       9186.45       8913.80       434.99 o                         
  -7   7   4       3895.70       3707.16        91.70 o                         
  -6   7   4        712.63        735.53        39.70 o                         
  -5   7   4       6541.94       6295.90       189.43 o                         
  -4   7   4       1691.75       1641.78        54.14 o                         
  -3   7   4       4494.18       4310.86       130.54 o                         
  -2   7   4       1574.51       1590.23        49.98 o                         
  -1   7   4      25843.61      26676.19       451.18 o                         
   0   7   4      27253.76      27366.29       429.66 o                         
   1   7   4       2940.08       3154.79        97.51 o                         
   2   7   4        713.00        720.67        40.54 o                         
   3   7   4      11700.62      11622.24       265.20 o                         
   4   7   4       3846.94       3830.91       140.54 o                         
   5   7   4        187.51        174.76        31.50 o                         
   6   7   4       1129.20       1230.84        57.85 o                         
   7   7   4       3368.93       3093.54       120.11 o                         
   8   7   4       1024.69        948.87        65.99 o                         
   9   7   4       4942.48       4755.85       111.78 o                         
  10   7   4       3685.04       3678.37       110.15 o                         
  11   7   4       6338.27       6572.42       193.37 o                         
  12   7   4       1100.38       1020.30        92.26 o                         
 -14   8   4          3.56         21.63        52.07 o                         
 -13   8   4       8601.60       8787.81       236.87 o                         
 -12   8   4        893.32        921.75        66.49 o                         
 -11   8   4        380.76        315.45        71.24 o                         
 -10   8   4       3649.22       3623.55       166.77 o                         
  -9   8   4        781.83        742.06        77.07 o                         
  -8   8   4        347.13        363.25        28.70 o                         
  -7   8   4       7679.94       7530.60       150.89 o                         
  -6   8   4        404.71        430.07        36.24 o                         
  -5   8   4      20975.70      21553.22       414.98 o                         
  -4   8   4        664.48        619.41        35.46 o                         
  -3   8   4       2695.17       2727.28        98.51 o                         
  -2   8   4      17283.95      18299.79       314.45 o                         
  -1   8   4         14.24         16.42        22.64 o                         
   0   8   4        546.21        528.91        29.28 o                         
   1   8   4      18626.43      18458.99       297.38 o                         
   2   8   4      26917.01      27163.61       399.27 o                         
   3   8   4      10039.64      10215.41       216.62 o                         
   4   8   4       1078.85       1122.47        44.97 o                         
   5   8   4         77.95        102.01        34.21 o                         
   6   8   4      19528.42      19631.40       614.89 o                         
   7   8   4        746.23        716.44        84.21 o                         
   8   8   4       2575.19       2607.41        71.92 o                         
   9   8   4      15188.71      15051.07       320.91 o                         
  10   8   4       1738.65       2005.70       102.10 o                         
  11   8   4       3526.21       3657.71       172.90 o                         
  12   8   4       1611.58       1590.93       139.88 o                         
 -14   9   4       2083.07       2058.22       173.68 o                         
 -13   9   4      12792.14      12920.10       317.27 o                         
 -12   9   4       5048.72       4678.85       212.30 o                         
 -11   9   4        978.39        973.86        95.40 o                         
 -10   9   4        582.44        574.57        76.46 o                         
  -9   9   4      15923.01      16434.08       605.80 o                         
  -8   9   4      32260.65      32246.23       603.00 o                         
  -7   9   4       6917.33       7068.20       154.22 o                         
  -6   9   4      34756.48      35366.86       737.17 o                         
  -5   9   4      69684.30      67425.21      1223.91 o                         
  -4   9   4      19848.80      19568.46       727.83 o                         
  -3   9   4       2186.61       2186.31        76.40 o                         
  -2   9   4      34517.36      35725.91       601.31 o                         
  -1   9   4       7751.76       7628.68       167.37 o                         
   0   9   4        153.96        148.61        17.57 o                         
   1   9   4       7183.48       7191.80       131.67 o                         
   2   9   4          0.08         26.46        18.13 o                         
   3   9   4        637.73        632.50        35.43 o                         
   4   9   4       3241.35       3440.72       119.29 o                         
   5   9   4       3539.52       3494.39       120.79 o                         
   6   9   4      26398.08      26484.72       469.31 o                         
   7   9   4      23955.01      23868.12       517.65 o                         
   8   9   4       5260.18       4952.34       160.62 o                         
   9   9   4       4446.48       4298.14       203.49 o                         
  10   9   4        436.80        349.04        74.49 o                         
  11   9   4        374.37        343.99       101.23 o                         
 -14  10   4        210.57        296.45       102.65 o                         
 -13  10   4       2293.37       2168.79       139.08 o                         
 -12  10   4       1187.90       1307.85       241.31 o                         
 -11  10   4       5540.19       5099.71       223.22 o                         
 -10  10   4        278.50        397.33        77.93 o                         
  -9  10   4         28.28         40.40        22.87 o                         
  -8  10   4        285.17        288.76        36.68 o                         
  -7  10   4      19907.05      20494.25       453.54 o                         
  -6  10   4      16814.68      17103.11       385.07 o                         
  -5  10   4        289.87        337.39        40.28 o                         
  -4  10   4        158.18        143.24        40.07 o                         
  -3  10   4        811.58        890.44        46.29 o                         
  -2  10   4      14895.37      15837.98       316.26 o                         
  -1  10   4        172.77        163.88        23.27 o                         
   0  10   4        676.33        632.89        35.01 o                         
   1  10   4       1807.93       1863.47        49.58 o                         
   2  10   4       2290.16       2320.67        56.15 o                         
   3  10   4       2332.79       2463.30        63.50 o                         
   4  10   4       6814.27       6845.62       156.04 o                         
   5  10   4       2367.71       2352.34        72.73 o                         
   6  10   4       4403.64       4452.89       108.27 o                         
   7  10   4        157.97        146.72        31.79 o                         
   8  10   4       1915.38       1815.20       113.87 o                         
   9  10   4       5092.26       5494.04       269.63 o                         
  10  10   4          0.04        -38.37        62.40 o                         
  11  10   4         85.55        -32.32       119.72 o                         
 -13  11   4        276.24        482.75       126.65 o                         
 -12  11   4       5036.07       5006.53       311.02 o                         
 -11  11   4      13129.64      13583.67       659.76 o                         
 -10  11   4         20.75        -28.52        62.95 o                         
  -9  11   4       1082.59       1149.39        91.46 o                         
  -8  11   4       7051.13       7143.98       182.66 o                         
  -7  11   4        408.10        403.61        52.84 o                         
  -6  11   4       2456.33       2453.44        93.22 o                         
  -5  11   4       6998.14       7050.78       166.20 o                         
  -4  11   4       1433.60       1448.90        68.64 o                         
  -3  11   4       1305.26       1404.84        54.14 o                         
  -2  11   4         34.66         47.00        26.87 o                         
  -1  11   4       6933.79       7264.33       145.86 o                         
   0  11   4       8425.00       8673.71       164.83 o                         
   1  11   4       3482.64       3611.05        78.86 o                         
   2  11   4        313.12        311.66        27.45 o                         
   3  11   4       8007.98       7984.07       150.61 o                         
   4  11   4         76.49         64.17        24.23 o                         
   5  11   4        569.19        589.12        32.85 o                         
   6  11   4         90.61         42.13        28.42 o                         
   7  11   4       1160.56        971.42        68.27 o                         
   8  11   4        714.12        860.51        65.58 o                         
   9  11   4       4418.57       4470.97       138.60 o                         
  10  11   4       1296.75       1250.16       180.06 o                         
 -13  12   4       2248.57       2149.92       201.29 o                         
 -12  12   4         28.68         27.88       104.18 o                         
 -11  12   4        959.83        978.97       110.92 o                         
 -10  12   4       6550.16       6675.36       234.91 o                         
  -9  12   4       3966.68       3762.69       171.38 o                         
  -8  12   4       7228.58       7602.91       176.70 o                         
  -7  12   4       2449.18       2495.48        96.80 o                         
  -6  12   4       3192.04       3324.46       102.24 o                         
  -5  12   4       5584.74       5528.23       180.18 o                         
  -4  12   4      12276.61      12553.75       295.52 o                         
  -3  12   4      11265.87      11063.95       229.78 o                         
  -2  12   4        455.66        540.72        40.04 o                         
  -1  12   4        258.82        308.65        31.26 o                         
   0  12   4          1.53          3.33        21.55 o                         
   1  12   4       4829.72       4815.68        95.72 o                         
   2  12   4      10963.04      10942.17       174.13 o                         
   3  12   4      23499.88      23387.02       417.99 o                         
   4  12   4       9997.23      10158.96       188.52 o                         
   5  12   4      15010.72      15083.49       243.11 o                         
   6  12   4      23933.13      23333.42       370.32 o                         
   7  12   4         19.80         38.61        49.09 o                         
   8  12   4         76.28         43.10        63.70 o                         
   9  12   4       2807.77       2961.16       257.88 o                         
 -11  13   4       1148.31       1290.39       167.30 o                         
 -10  13   4       1540.64       1569.79       111.79 o                         
  -9  13   4       2335.97       2354.34        75.15 o                         
  -8  13   4      10028.15      10245.19       228.57 o                         
  -7  13   4        528.56        535.58        52.07 o                         
  -6  13   4       1455.11       1429.63        68.08 o                         
  -5  13   4          0.65        -14.63        42.37 o                         
  -4  13   4        550.56        619.82        51.56 o                         
  -3  13   4       7241.38       7497.46       182.53 o                         
  -2  13   4       7846.93       7930.94       182.05 o                         
  -1  13   4      17209.41      17586.43       355.57 o                         
   0  13   4      10166.11      10525.13       204.46 o                         
   1  13   4        250.99        198.76        24.34 o                         
   2  13   4       2856.44       2867.65        69.90 o                         
   3  13   4       4954.10       4857.40       120.65 o                         
   4  13   4       7168.94       7167.92       154.60 o                         
   5  13   4       9380.17       9152.29       170.47 o                         
   6  13   4       4106.99       4110.11       110.23 o                         
   7  13   4         24.72         50.97        64.53 o                         
   8  13   4        887.98        819.68       173.54 o                         
 -11  14   4       3655.21       2952.84       222.37 o                         
 -10  14   4       1867.41       2112.82       180.06 o                         
  -9  14   4       4258.72       4387.46       119.66 o                         
  -8  14   4        274.54        217.90        37.28 o                         
  -7  14   4          6.48          0.74        42.17 o                         
  -6  14   4       2656.90       2708.19        95.54 o                         
  -5  14   4       9921.74       9524.77       243.77 o                         
  -4  14   4       1400.40       1551.65        74.86 o                         
  -3  14   4       1621.64       1609.58        80.98 o                         
  -2  14   4       3961.26       4345.76       146.87 o                         
  -1  14   4        461.03        507.08        46.47 o                         
   0  14   4        347.31        347.48        33.17 o                         
   1  14   4       2190.98       2305.14        57.69 o                         
   2  14   4       5272.34       5296.26        93.70 o                         
   3  14   4        240.66        207.57        28.33 o                         
   4  14   4        254.13        199.21        31.56 o                         
   5  14   4       2433.87       2244.59        92.24 o                         
   6  14   4       9724.12       9740.08       233.53 o                         
   7  14   4         13.96        -39.16        82.27 o                         
 -10  15   4       3559.92       3313.40       185.99 o                         
  -9  15   4         26.71         24.10        72.73 o                         
  -8  15   4       9307.48       9815.81       269.31 o                         
  -7  15   4       2265.39       2419.09        77.52 o                         
  -6  15   4       7617.12       7818.23       222.58 o                         
  -5  15   4      11198.82      11384.41       281.37 o                         
  -4  15   4       5776.52       5889.76       227.46 o                         
  -3  15   4       7880.89       7880.71       247.10 o                         
  -2  15   4       1341.29       1387.98        69.07 o                         
  -1  15   4       1000.95        955.45        53.60 o                         
   0  15   4        288.49        349.47        41.53 o                         
   1  15   4      21907.86      22320.61       387.39 o                         
   2  15   4       2671.92       2649.03        65.62 o                         
   3  15   4       1888.35       1720.70        57.67 o                         
   4  15   4         28.52          3.71        52.07 o                         
   5  15   4       1355.88       1252.81        75.53 o                         
   6  15   4        764.62        870.13        92.77 o                         
  -9  16   4        160.43        105.15       104.60 o                         
  -8  16   4         83.05         35.79       100.99 o                         
  -7  16   4        320.69        278.19        48.92 o                         
  -6  16   4        204.71        213.75        45.31 o                         
  -5  16   4       6605.01       6290.41       187.33 o                         
  -4  16   4        523.25        437.10        63.47 o                         
  -3  16   4       2168.71       2274.32       114.57 o                         
  -2  16   4      15047.47      14803.86       410.22 o                         
  -1  16   4       1137.08       1228.01        66.29 o                         
   0  16   4         16.24        -12.27        35.66 o                         
   1  16   4        201.05        140.92        35.29 o                         
   2  16   4        274.67        239.15        48.19 o                         
   3  16   4        794.92        704.99        57.65 o                         
   4  16   4        268.16        368.41        62.06 o                         
   5  16   4        278.88        282.65        77.41 o                         
  -8  17   4       4181.70       3601.50       288.68 o                         
  -7  17   4        282.45        189.77       122.21 o                         
  -6  17   4        719.70        567.11        70.24 o                         
  -5  17   4       3528.35       3367.52       143.11 o                         
  -4  17   4       1512.64       1325.56        90.53 o                         
  -3  17   4          1.46         16.51        44.81 o                         
  -2  17   4        655.56        623.29        60.59 o                         
  -1  17   4       1667.44       1632.88        65.15 o                         
   0  17   4       5713.60       5913.70       155.32 o                         
   1  17   4        240.95        104.71        44.07 o                         
   2  17   4       1698.11       1631.95        86.14 o                         
   3  17   4       1101.18       1073.91       100.49 o                         
   4  17   4       2391.61       2790.81       221.96 o                         
  -5  18   4         28.01         27.95        53.48 o                         
  -4  18   4       3788.21       3839.37       258.95 o                         
  -3  18   4       4652.13       4510.00       170.58 o                         
  -2  18   4        777.23        883.59       229.38 o                         
  -1  18   4       3026.83       2862.95       250.67 o                         
   0  18   4         80.15        155.51       115.00 o                         
   1  18   4       4105.96       3799.18       292.84 o                         
   2  18   4       7199.51       6874.10       376.77 o                         
   3  18   4       8090.68       8412.11       436.97 o                         
 -16   0   5       3054.36       3226.26       223.20 o                         
 -15   0   5       7788.80       8032.15       420.61 o                         
 -14   0   5       1721.65       1843.20       160.78 o                         
 -13   0   5        717.39        759.40        95.42 o                         
 -12   0   5      28233.07      28123.00      1257.93 o                         
 -11   0   5      12815.44      13661.63       667.67 o                         
 -10   0   5       1663.28       1827.80       171.46 o                         
  -9   0   5      32328.13      31444.81       931.85 o                         
  -8   0   5       2582.12       2342.32       128.46 o                         
  -7   0   5      15757.74      14666.54       525.83 o                         
  -6   0   5       5815.66       6475.12       328.15 o                         
  -5   0   5      20790.10      20444.73       587.59 o                         
  -4   0   5      23709.95      23896.00       978.41 o                         
  -3   0   5      66156.07      66382.72      1875.41 o                         
  -2   0   5      79081.09      72600.72      2048.74 o                         
  -1   0   5       1012.38       1071.35        82.40 o                         
   0   0   5      13923.21      14520.19       610.10 o                         
   1   0   5      10466.80      10566.94       585.34 o                         
   2   0   5       8944.18       8680.70       280.73 o                         
   3   0   5        154.07        180.47        56.95 o                         
   4   0   5        162.29        168.69        64.23 o                         
   5   0   5        224.94        271.66       129.01 o                         
   6   0   5       1938.09       2000.99        89.61 o                         
   7   0   5       4289.55       4568.74       152.53 o                         
   8   0   5      43653.91      45329.87      1087.97 o                         
   9   0   5      33469.24      32887.73       990.69 o                         
  10   0   5       1184.10       1207.30       155.37 o                         
  11   0   5       3960.68       3774.21       267.73 o                         
  12   0   5        471.71        401.95        86.41 o                         
  13   0   5       1422.72       1334.65       173.26 o                         
 -16   1   5        778.79        682.79       128.87 o                         
 -15   1   5       4398.92       4323.89       188.01 o                         
 -14   1   5        255.14        250.04        56.12 o                         
 -13   1   5       5254.90       5205.46       161.03 o                         
 -12   1   5         13.87         51.61        56.53 o                         
 -11   1   5      12462.58      13282.23       461.86 o                         
 -10   1   5      27531.85      28662.36      1043.12 o                         
  -9   1   5      24530.07      24208.66       582.82 o                         
  -8   1   5      18122.58      17908.58       437.88 o                         
  -7   1   5       4283.79       4166.82       187.38 o                         
  -6   1   5       6592.08       7130.72       221.59 o                         
  -5   1   5        577.82        659.89        44.18 o                         
  -4   1   5      28030.43      27535.49       499.29 o                         
  -3   1   5       1141.54       1132.38        46.25 o                         
  -2   1   5       1844.11       1857.65        66.59 o                         
  -1   1   5      12950.79      12521.92       306.17 o                         
   0   1   5       4478.08       4685.03       129.68 o                         
   1   1   5      18292.51      18158.94       361.13 o                         
   2   1   5      94919.34      89803.26      2079.70 o                         
   3   1   5      24513.07      23804.22       579.66 o                         
   4   1   5        347.41        325.00        30.59 o                         
   5   1   5      20595.61      21125.43       452.21 o                         
   6   1   5       2330.15       2245.24        65.39 o                         
   7   1   5        823.40        857.75        41.59 o                         
   8   1   5        545.12        485.18        42.45 o                         
   9   1   5       2124.81       2286.60       102.19 o                         
  10   1   5       8683.57       8979.19       206.99 o                         
  11   1   5       7383.06       8101.31       307.24 o                         
  12   1   5        320.51        347.57        68.77 o                         
  13   1   5       2326.62       2360.60       147.12 o                         
 -16   2   5       6774.26       6828.46       383.43 o                         
 -15   2   5        668.82        671.01        67.53 o                         
 -14   2   5        691.19        717.20        71.13 o                         
 -13   2   5        988.47        953.03        75.01 o                         
 -12   2   5       2036.37       2074.99       106.39 o                         
 -11   2   5       1114.37       1056.23       175.62 o                         
 -10   2   5       5060.43       5043.27       178.96 o                         
  -9   2   5      21411.51      20993.64       432.01 o                         
  -8   2   5       9920.92       9812.14       216.96 o                         
  -7   2   5       1998.53       2044.50        67.07 o                         
  -6   2   5      59964.99      63992.82      2268.07 o                         
  -5   2   5      17969.77      17523.40       514.67 o                         
  -4   2   5      12606.96      12980.01       316.27 o                         
  -3   2   5       6949.21       7240.02       185.41 o                         
  -2   2   5      31529.37      31165.94       733.01 o                         
  -1   2   5       1485.73       1481.02        44.58 o                         
   0   2   5      10530.00      10361.64       199.40 o                         
   1   2   5      16180.75      15888.42       330.70 o                         
   2   2   5        139.63        160.17        26.99 o                         
   3   2   5      14035.94      13449.32       357.38 o                         
   4   2   5       9338.16       9693.75       183.41 o                         
   5   2   5        251.27        203.74        25.44 o                         
   6   2   5       7666.43       7930.36       157.00 o                         
   7   2   5      11477.16      11875.29       211.42 o                         
   8   2   5         95.10        132.34        36.75 o                         
   9   2   5         28.03         91.07        40.90 o                         
  10   2   5       2791.47       3021.63       101.17 o                         
  11   2   5        833.72        815.33        52.73 o                         
  12   2   5       4063.93       4222.19       199.69 o                         
  13   2   5        124.72        119.72       132.48 o                         
 -16   3   5       5713.74       5855.88       349.72 o                         
 -15   3   5        313.84        505.83       111.74 o                         
 -14   3   5       9969.60      10025.52       258.45 o                         
 -13   3   5      23987.45      24831.38       625.79 o                         
 -12   3   5        300.06        325.00        51.67 o                         
 -11   3   5        325.39        346.84        49.04 o                         
 -10   3   5       2170.78       2144.46       155.99 o                         
  -9   3   5       4959.73       4735.96       147.67 o                         
  -8   3   5       2551.09       2448.24        66.90 o                         
  -7   3   5       6577.36       6335.69       144.06 o                         
  -6   3   5      14477.34      14937.54       363.08 o                         
  -5   3   5      20860.32      21314.54       443.28 o                         
  -4   3   5       1347.83       1330.69        47.79 o                         
  -3   3   5      56150.84      56216.34      1596.72 o                         
  -2   3   5      51873.43      51595.00      1200.02 o                         
  -1   3   5      26103.47      26987.86       532.04 o                         
   0   3   5      17004.34      16335.39       306.85 o                         
   1   3   5          3.91          9.12        19.49 o                         
   2   3   5        368.30        360.95        36.15 o                         
   3   3   5       4804.35       4482.46       195.42 o                         
   4   3   5       7585.52       7548.94       174.42 o                         
   5   3   5       6713.49       6679.63       140.63 o                         
   6   3   5        411.54        470.94        39.56 o                         
   7   3   5       8274.83       8350.17       187.33 o                         
   8   3   5       1610.15       1609.66        59.24 o                         
   9   3   5       9068.35       9142.73       231.46 o                         
  10   3   5       5033.50       5028.91       131.81 o                         
  11   3   5       2309.25       2246.77       117.97 o                         
  12   3   5         81.77         39.00        79.25 o                         
 -16   4   5        693.75        647.55       122.91 o                         
 -15   4   5        171.97        171.51        69.37 o                         
 -14   4   5        373.84        337.57        40.82 o                         
 -13   4   5          1.84          0.66        35.63 o                         
 -12   4   5        807.84        849.20        52.60 o                         
 -11   4   5       5545.38       5636.61       195.64 o                         
 -10   4   5      21266.79      21580.15       534.56 o                         
  -9   4   5       5186.59       5143.60       255.87 o                         
  -8   4   5        247.71        206.29        26.53 o                         
  -7   4   5       8930.21       8922.68       229.81 o                         
  -6   4   5        307.98        396.15        30.58 o                         
  -5   4   5        460.15        480.34        42.48 o                         
  -4   4   5      11197.61      11394.55       326.73 o                         
  -3   4   5       6711.22       5945.24       138.91 o                         
  -2   4   5         33.60         34.61        25.55 o                         
  -1   4   5       5030.85       4933.76        99.17 o                         
   0   4   5     100839.79     100474.64      2001.25 o                         
   1   4   5     143164.89     138272.80      2061.53 o                         
   2   4   5       8919.71       8624.75       237.20 o                         
   3   4   5       8483.74       8194.05       198.84 o                         
   4   4   5       4452.46       4347.09        95.41 o                         
   5   4   5      13056.94      13066.02       221.87 o                         
   6   4   5      12281.56      12283.97       220.27 o                         
   7   4   5          1.58         15.61        31.12 o                         
   8   4   5        330.09        392.59        46.47 o                         
   9   4   5        552.36        570.40        44.40 o                         
  10   4   5       3399.77       3350.33       101.61 o                         
  11   4   5       7432.91       7420.89       233.33 o                         
  12   4   5       6327.98       6331.13       265.76 o                         
 -15   5   5       3215.24       3172.41       234.67 o                         
 -14   5   5        602.65        598.69        73.02 o                         
 -13   5   5       2773.31       2783.18        74.89 o                         
 -12   5   5       4310.72       4217.30       110.10 o                         
 -11   5   5         34.29         58.49        25.63 o                         
 -10   5   5       2407.10       2274.47        69.40 o                         
  -9   5   5       8496.00       8628.50       226.39 o                         
  -8   5   5      24306.66      23921.60       571.10 o                         
  -7   5   5       2184.74       2037.76        93.60 o                         
  -6   5   5      37454.06      37406.20       897.50 o                         
  -5   5   5      13129.77      12866.97       332.18 o                         
  -4   5   5      12658.06      12179.15       236.79 o                         
  -3   5   5       6077.63       6469.54       148.27 o                         
  -2   5   5       2647.38       2701.83        89.88 o                         
  -1   5   5        736.63        627.22        29.78 o                         
   0   5   5         41.88         53.78        20.95 o                         
   1   5   5       3767.36       3466.65       113.23 o                         
   2   5   5       1553.96       1569.90        63.77 o                         
   3   5   5        702.24        739.31        34.32 o                         
   4   5   5       1292.30       1293.74        44.26 o                         
   5   5   5      53780.18      54816.39       912.88 o                         
   6   5   5       9992.29      10373.57       218.91 o                         
   7   5   5        153.70        132.61        29.08 o                         
   8   5   5       1298.38       1302.17        66.94 o                         
   9   5   5        306.87        300.27        32.77 o                         
  10   5   5         58.16         11.59        32.33 o                         
  11   5   5       3352.17       3442.16       123.57 o                         
  12   5   5       2716.46       2689.59       253.82 o                         
 -15   6   5       1618.06       1569.09       128.74 o                         
 -14   6   5       7471.07       7208.89       226.07 o                         
 -13   6   5       4366.84       4358.82       146.97 o                         
 -12   6   5      21565.12      20639.60       434.34 o                         
 -11   6   5      14817.61      14587.46       313.49 o                         
 -10   6   5        407.27        424.26        35.71 o                         
  -9   6   5      20312.89      20531.26       431.68 o                         
  -8   6   5       1349.96       1233.08        57.77 o                         
  -7   6   5      12394.59      12346.31       272.16 o                         
  -6   6   5        263.74        260.88        27.09 o                         
  -5   6   5       7513.31       7541.54       186.35 o                         
  -4   6   5       2116.30       2100.95        55.80 o                         
  -3   6   5       4003.61       4281.44       141.87 o                         
  -2   6   5       1670.57       1540.17       156.83 o                         
  -1   6   5      34532.41      32410.37       682.56 o                         
   0   6   5       4718.59       4407.60       113.69 o                         
   1   6   5       1717.93       1649.45        58.57 o                         
   2   6   5      23371.49      22692.76       420.56 o                         
   3   6   5        215.49        218.64        23.90 o                         
   4   6   5       6626.29       6346.70       171.55 o                         
   5   6   5       7228.56       7147.34       154.41 o                         
   6   6   5       7687.25       7346.96       161.12 o                         
   7   6   5       3650.29       3696.55        99.85 o                         
   8   6   5       7444.09       7526.33       165.97 o                         
   9   6   5        827.70        852.99        56.82 o                         
  10   6   5       2796.18       2759.94       137.87 o                         
  11   6   5         74.62         79.48        52.17 o                         
  12   6   5        545.01        669.83       105.09 o                         
 -14   7   5         22.72        -29.43        48.83 o                         
 -13   7   5       5021.91       5128.67       156.43 o                         
 -12   7   5         25.97         79.94        59.99 o                         
 -11   7   5       3876.40       3785.28       169.82 o                         
 -10   7   5       5485.14       5551.07       318.99 o                         
  -9   7   5       6042.89       5904.23       161.75 o                         
  -8   7   5      11804.43      11815.52       264.41 o                         
  -7   7   5        396.55        385.02        20.41 o                         
  -6   7   5      25639.85      25294.07       992.67 o                         
  -5   7   5       7228.86       6987.44       144.44 o                         
  -4   7   5      12284.54      12052.67       233.44 o                         
  -3   7   5        463.74        461.75        47.91 o                         
  -2   7   5        652.45        619.26        58.19 o                         
  -1   7   5       5301.41       5107.48       114.53 o                         
   0   7   5        676.99        756.42        34.14 o                         
   1   7   5        529.71        461.98        33.50 o                         
   2   7   5      28624.68      27141.28       624.07 o                         
   3   7   5       7383.74       7031.40       152.25 o                         
   4   7   5       4879.25       4601.84       108.71 o                         
   5   7   5      27091.02      27599.25       822.74 o                         
   6   7   5       3178.91       3080.84       116.42 o                         
   7   7   5       3892.29       3615.89       161.48 o                         
   8   7   5         54.22         46.75        30.20 o                         
   9   7   5         54.06         43.90        32.78 o                         
  10   7   5        950.59        895.41        65.90 o                         
  11   7   5       1366.59       1146.81        94.78 o                         
  12   7   5       1920.24       1917.28       234.86 o                         
 -14   8   5       1899.95       1909.81        91.12 o                         
 -13   8   5       2195.32       2241.38        98.46 o                         
 -12   8   5       1588.67       1598.66       113.54 o                         
 -11   8   5         63.29         54.68        60.47 o                         
 -10   8   5       4223.85       4176.98       182.13 o                         
  -9   8   5       9552.04       9334.98       428.34 o                         
  -8   8   5       1231.95       1300.07        46.78 o                         
  -7   8   5        964.50        946.95        68.60 o                         
  -6   8   5       6542.81       6221.29       177.72 o                         
  -5   8   5       1159.55       1156.75        37.57 o                         
  -4   8   5       1197.71       1250.92        48.40 o                         
  -3   8   5      12934.92      13268.95       335.32 o                         
  -2   8   5      32745.40      33132.39       688.55 o                         
  -1   8   5        485.96        413.79        29.45 o                         
   0   8   5      34368.95      35190.03       593.21 o                         
   1   8   5      44692.30      44426.96       691.18 o                         
   2   8   5       2861.99       3080.13       126.63 o                         
   3   8   5      12887.24      12785.60       255.51 o                         
   4   8   5       2362.42       2368.97        74.60 o                         
   5   8   5          5.02         17.05        28.83 o                         
   6   8   5        350.19        295.71        39.72 o                         
   7   8   5       2036.27       1986.45        79.19 o                         
   8   8   5       8036.61       8005.60       174.89 o                         
   9   8   5       4133.15       3834.47       227.84 o                         
  10   8   5          5.94        -55.06        55.06 o                         
  11   8   5       3455.10       3627.01       308.24 o                         
 -14   9   5       8204.32       8025.00       306.79 o                         
 -13   9   5      10227.26      10236.32       264.14 o                         
 -12   9   5         43.70        139.60        64.47 o                         
 -11   9   5       3353.34       3189.22       159.03 o                         
 -10   9   5       5547.00       5609.04       436.00 o                         
  -9   9   5       2239.94       2243.41        84.67 o                         
  -8   9   5        704.12        675.46        39.28 o                         
  -7   9   5      27608.03      28050.51       591.68 o                         
  -6   9   5       2454.28       2417.95        78.09 o                         
  -5   9   5        941.41        865.56        52.26 o                         
  -4   9   5        357.13        312.42        37.81 o                         
  -3   9   5      33905.26      32934.17       614.97 o                         
  -2   9   5      22777.62      22629.55       536.86 o                         
  -1   9   5       4104.52       4178.51        95.42 o                         
   0   9   5      15710.31      15884.02       312.47 o                         
   1   9   5      20674.53      21992.89       383.77 o                         
   2   9   5      23735.69      24085.36       465.53 o                         
   3   9   5         42.29         69.35        15.34 o                         
   4   9   5      25612.04      24809.79       422.42 o                         
   5   9   5        542.34        586.66        38.76 o                         
   6   9   5        763.73        782.90        48.36 o                         
   7   9   5        113.54         88.84        35.28 o                         
   8   9   5       2917.43       2985.63        96.59 o                         
   9   9   5        188.86        203.54        65.35 o                         
  10   9   5       1092.00       1308.79       134.56 o                         
  11   9   5        166.70        143.44       119.99 o                         
 -14  10   5         50.69        138.03        92.53 o                         
 -13  10   5        567.47        582.91       118.47 o                         
 -12  10   5        934.13        824.33        79.44 o                         
 -11  10   5        659.52        678.65        83.96 o                         
 -10  10   5       2086.41       2097.90       172.71 o                         
  -9  10   5      11708.93      11863.63       266.00 o                         
  -8  10   5       7750.02       7909.85       191.34 o                         
  -7  10   5       3648.61       3697.01       132.07 o                         
  -6  10   5      29119.79      28962.75       554.50 o                         
  -5  10   5      12225.07      11942.64       237.96 o                         
  -4  10   5       3246.50       3201.24        85.59 o                         
  -3  10   5       3997.70       4018.13       116.89 o                         
  -2  10   5      20436.12      21668.08       476.17 o                         
  -1  10   5          9.14         -2.30        27.74 o                         
   0  10   5       9639.71       9885.55       225.44 o                         
   1  10   5      10815.08      10888.41       208.21 o                         
   2  10   5          6.21          3.25        35.25 o                         
   3  10   5       4839.26       4722.32       130.35 o                         
   4  10   5       1942.77       1818.81        47.05 o                         
   5  10   5       2177.64       1990.04        70.26 o                         
   6  10   5      10633.76      10877.53       198.07 o                         
   7  10   5       6308.16       6430.63       140.25 o                         
   8  10   5         18.86         35.66        38.83 o                         
   9  10   5       1162.62       1037.26        77.11 o                         
  10  10   5        895.09        988.12       163.28 o                         
 -13  11   5       6238.08       6417.10       266.69 o                         
 -12  11   5       1378.35       1621.31       122.60 o                         
 -11  11   5       6531.93       6496.92       292.77 o                         
 -10  11   5       2933.38       2281.33       322.67 o                         
  -9  11   5       1252.96       1410.66        75.99 o                         
  -8  11   5       3634.86       3712.23       156.80 o                         
  -7  11   5         22.20         38.94        39.75 o                         
  -6  11   5      14145.11      14177.60       296.65 o                         
  -5  11   5       2909.11       2861.07        73.45 o                         
  -4  11   5      10651.80      10750.86       255.42 o                         
  -3  11   5        566.46        591.50        43.29 o                         
  -2  11   5         69.74         62.59        36.04 o                         
  -1  11   5        159.67         97.26        29.37 o                         
   0  11   5       1854.97       1853.29       114.70 o                         
   1  11   5       1020.04       1038.66        46.49 o                         
   2  11   5      17276.59      17122.57       316.26 o                         
   3  11   5       5645.39       5568.03       143.93 o                         
   4  11   5       2365.99       2413.36        94.52 o                         
   5  11   5      15093.76      14722.76       235.07 o                         
   6  11   5         65.15         26.58        28.83 o                         
   7  11   5       4428.70       4398.57       106.27 o                         
   8  11   5          0.71         23.31       140.73 o                         
   9  11   5          4.16        -24.32        99.67 o                         
 -13  12   5        926.79        790.02       138.72 o                         
 -12  12   5      10067.64      10313.30       529.50 o                         
 -11  12   5       1660.21       1878.60       176.80 o                         
 -10  12   5         87.72        182.28       111.67 o                         
  -9  12   5       7151.82       7186.65       202.71 o                         
  -8  12   5         76.15         93.16        36.62 o                         
  -7  12   5      11038.36      10398.08       260.15 o                         
  -6  12   5       5311.48       5444.93       155.69 o                         
  -5  12   5      12745.49      13373.77       330.00 o                         
  -4  12   5       3773.88       3619.21       104.80 o                         
  -3  12   5       6119.56       6050.24       154.44 o                         
  -2  12   5       3501.35       3589.07       127.99 o                         
  -1  12   5       4039.96       4189.78       102.73 o                         
   0  12   5       2041.85       2175.85        69.24 o                         
   1  12   5       4574.14       4487.42        95.95 o                         
   2  12   5       4141.73       3967.46        96.44 o                         
   3  12   5         27.72         17.12        41.03 o                         
   4  12   5       1989.22       1988.92        68.89 o                         
   5  12   5       6195.37       5821.51       103.87 o                         
   6  12   5      12091.26      11613.39       194.00 o                         
   7  12   5       2738.68       2624.62       108.01 o                         
   8  12   5      11882.93      11941.06       625.36 o                         
 -11  13   5         18.61       -106.82       106.82 o                         
 -10  13   5       3186.45       3195.72       209.12 o                         
  -9  13   5       7714.57       8215.91       205.54 o                         
  -8  13   5      11950.93      12080.17       260.92 o                         
  -7  13   5       1720.06       1805.71        76.67 o                         
  -6  13   5       9247.55       9460.53       215.50 o                         
  -5  13   5       2937.11       3240.01       111.13 o                         
  -4  13   5       4251.97       4243.35       118.52 o                         
  -3  13   5        720.66        783.94        85.52 o                         
  -2  13   5       1839.33       1895.66        86.40 o                         
  -1  13   5        914.20        883.55        48.49 o                         
   0  13   5         93.63         59.37        30.18 o                         
   1  13   5        441.56        496.11        41.08 o                         
   2  13   5       1850.83       1796.05        81.89 o                         
   3  13   5        909.61        829.42        59.02 o                         
   4  13   5        811.90        766.75        44.94 o                         
   5  13   5      16501.05      16061.33       393.01 o                         
   6  13   5       6370.31       6285.67       224.98 o                         
   7  13   5         29.30         21.56        66.97 o                         
 -11  14   5         45.44         14.43        81.15 o                         
 -10  14   5       2414.81       2316.96       148.44 o                         
  -9  14   5       4873.93       4553.75       176.98 o                         
  -8  14   5       1344.12       1537.56        65.95 o                         
  -7  14   5        357.55        340.47        48.65 o                         
  -6  14   5       1667.96       1758.13        75.79 o                         
  -5  14   5         80.22         94.34        41.48 o                         
  -4  14   5       3675.68       3627.83        96.28 o                         
  -3  14   5       2410.09       2391.31       100.66 o                         
  -2  14   5        273.83        313.53        52.07 o                         
  -1  14   5       4816.72       4878.79       117.75 o                         
   0  14   5       5688.01       5966.30       126.72 o                         
   1  14   5       8447.71       8672.45       175.72 o                         
   2  14   5         46.82         75.20        35.82 o                         
   3  14   5        695.73        695.37        58.66 o                         
   4  14   5       1652.58       1487.43       109.85 o                         
   5  14   5       2043.09       2063.00        81.03 o                         
   6  14   5        907.40        846.97        73.00 o                         
 -10  15   5       1604.45       1731.67       181.45 o                         
  -9  15   5       2247.94       2150.33       208.50 o                         
  -8  15   5        252.21        325.00        55.13 o                         
  -7  15   5        845.93        891.59        60.69 o                         
  -6  15   5       7955.49       8063.50       216.83 o                         
  -5  15   5       6932.10       6724.27       209.52 o                         
  -4  15   5         16.93         34.03        29.56 o                         
  -3  15   5      14114.90      14257.01       394.63 o                         
  -2  15   5       7711.86       7962.18       239.51 o                         
  -1  15   5       4631.20       4923.67       120.47 o                         
   0  15   5       2372.02       2449.05        75.66 o                         
   1  15   5         73.26        109.12        36.30 o                         
   2  15   5         23.30        -14.86        40.18 o                         
   3  15   5        869.58        897.03        59.96 o                         
   4  15   5       1721.66       1651.38        89.73 o                         
   5  15   5       2724.35       2585.65       114.76 o                         
  -9  16   5        755.81        844.96       153.70 o                         
  -8  16   5         12.23        -18.73        99.33 o                         
  -7  16   5        782.00        616.41       102.29 o                         
  -6  16   5       1776.66       1789.31       104.07 o                         
  -5  16   5       1984.30       1785.97       109.34 o                         
  -4  16   5        805.96        849.00        80.41 o                         
  -3  16   5       1121.35       1117.06        85.88 o                         
  -2  16   5       5393.69       5464.24       162.11 o                         
  -1  16   5          1.85         -2.04        35.98 o                         
   0  16   5       5067.07       5505.40       161.20 o                         
   1  16   5      12456.68      13150.27       275.83 o                         
   2  16   5       1559.16       1570.40        78.07 o                         
   3  16   5       6684.29       6994.18       234.09 o                         
   4  16   5       3836.73       3955.91       196.64 o                         
  -7  17   5        651.77        558.22       148.57 o                         
  -6  17   5        234.39        153.76        50.88 o                         
  -5  17   5        663.24        510.43       120.27 o                         
  -4  17   5        974.59        865.18       136.36 o                         
  -3  17   5       1845.48       1807.27       129.94 o                         
  -2  17   5        759.50        699.85        60.93 o                         
  -1  17   5        491.59        437.42        55.32 o                         
   0  17   5        875.12        814.01        67.84 o                         
   1  17   5       1895.91       2066.90       112.17 o                         
   2  17   5       7165.57       7385.45       296.46 o                         
   3  17   5        812.24        815.69       131.92 o                         
  -5  18   5       1239.16       1126.18       105.96 o                         
  -4  18   5        488.69        392.83        64.19 o                         
  -3  18   5       2796.37       3230.28       253.24 o                         
  -1  18   5       1730.89       1394.99       180.48 o                         
 -16   0   6       3397.87       3750.91       247.76 o                         
 -15   0   6       8246.21       7829.89       413.25 o                         
 -14   0   6        265.09        194.71        98.63 o                         
 -13   0   6        729.47        444.33       143.02 o                         
 -12   0   6        133.96        316.29       120.97 o                         
 -11   0   6       9106.25       8689.28       466.80 o                         
 -10   0   6      12266.27      12709.78       512.02 o                         
  -9   0   6       3637.24       3699.10       149.36 o                         
  -8   0   6       3384.44       3379.69       173.96 o                         
  -7   0   6        101.35        133.03        46.19 o                         
  -6   0   6      21624.32      20028.17       588.96 o                         
  -5   0   6       1910.03       1820.11        78.64 o                         
  -4   0   6      50519.43      50843.79      1442.18 o                         
  -3   0   6      20150.46      20197.22       482.99 o                         
  -2   0   6      84472.57      74247.42      5175.17 o                         
  -1   0   6      21776.04      20664.33       859.66 o                         
   0   0   6      18566.77      20427.39       849.40 o                         
   1   0   6       1600.02       1800.53        87.09 o                         
   2   0   6       5977.20       5508.91       163.79 o                         
   3   0   6       1348.03       1484.01        87.49 o                         
   4   0   6       6073.33       6425.19       329.33 o                         
   5   0   6      18460.93      18979.13       833.30 o                         
   6   0   6       3356.76       3597.48       231.11 o                         
   7   0   6      10098.79      10440.96       479.42 o                         
   8   0   6       9684.67      10333.90       292.98 o                         
   9   0   6      14836.08      15331.80       499.98 o                         
  10   0   6       9744.70       9265.95       489.41 o                         
  11   0   6      15036.40      15848.31       736.61 o                         
  12   0   6       2404.70       2545.83       206.42 o                         
 -16   1   6       3572.38       4027.10       271.06 o                         
 -15   1   6       6063.86       5864.61       204.22 o                         
 -14   1   6       7252.03       7021.69       202.99 o                         
 -13   1   6        276.31        303.16        99.79 o                         
 -12   1   6      10028.89       9982.26       376.99 o                         
 -11   1   6        718.34        889.96       102.12 o                         
 -10   1   6         28.06         19.29        30.19 o                         
  -9   1   6       7267.63       6741.57       186.72 o                         
  -8   1   6        352.91        382.91        32.34 o                         
  -7   1   6        850.82        883.22        35.64 o                         
  -6   1   6          1.15          9.05        19.02 o                         
  -5   1   6      30863.00      30777.10       624.59 o                         
  -4   1   6      72815.78      73879.05      1319.36 o                         
  -3   1   6     130743.83     127369.59      2596.62 o                         
  -2   1   6      17630.57      16480.44       347.07 o                         
  -1   1   6        805.76        852.17        46.66 o                         
   0   1   6      41942.33      41793.43       949.91 o                         
   1   1   6       3001.39       2975.33        77.39 o                         
   2   1   6       4073.12       3749.11       104.17 o                         
   3   1   6         30.75         71.47        35.29 o                         
   4   1   6      12968.29      12746.67       335.37 o                         
   5   1   6       1804.74       2000.13       109.51 o                         
   6   1   6       1636.88       1836.32        74.71 o                         
   7   1   6       1089.05       1249.52        65.42 o                         
   8   1   6      18506.96      18666.98       394.40 o                         
   9   1   6        185.56        285.11        56.49 o                         
  10   1   6          7.56         34.28        56.55 o                         
  11   1   6       5921.45       6465.56       381.07 o                         
  12   1   6         59.68        153.92        60.97 o                         
 -16   2   6       4762.78       4670.36       301.58 o                         
 -15   2   6       3577.76       3850.27       203.17 o                         
 -14   2   6      16517.24      16485.11       444.54 o                         
 -13   2   6       1483.43       1298.45       105.32 o                         
 -12   2   6       1663.55       1578.66       224.17 o                         
 -11   2   6      14093.57      12888.77      2011.82 o                         
 -10   2   6       4960.10       4776.78       142.15 o                         
  -9   2   6       2889.75       3090.86       102.39 o                         
  -8   2   6       8730.40       8619.37       221.94 o                         
  -7   2   6       6113.85       6106.98       162.15 o                         
  -6   2   6       9001.56       9628.99       243.30 o                         
  -5   2   6       8927.86       9650.53       207.33 o                         
  -4   2   6       4962.21       4700.59       120.45 o                         
  -3   2   6      17336.30      17406.37       420.39 o                         
  -2   2   6       2818.53       2851.02        78.30 o                         
  -1   2   6       7033.84       6659.52       151.56 o                         
   0   2   6      48568.84      47439.56      1466.00 o                         
   1   2   6      13089.24      12543.46       270.57 o                         
   2   2   6      15652.05      16019.33       348.62 o                         
   3   2   6      31838.24      29377.60       910.59 o                         
   4   2   6      11496.99      11537.12       267.65 o                         
   5   2   6       7911.48       8149.83       161.06 o                         
   6   2   6       9783.97       9925.36       191.78 o                         
   7   2   6        810.05        843.27        53.12 o                         
   8   2   6        372.09        418.69        51.15 o                         
   9   2   6       2559.69       2554.54        90.76 o                         
  10   2   6        102.99        155.36        60.06 o                         
  11   2   6       1906.85       1877.80       181.52 o                         
  12   2   6       1210.17       1097.45       114.19 o                         
 -16   3   6       2288.72       2435.05       185.33 o                         
 -15   3   6       3308.71       3562.47       127.07 o                         
 -14   3   6        315.74        287.52        62.19 o                         
 -13   3   6        969.02        970.32        92.19 o                         
 -12   3   6       2504.74       2487.06       159.70 o                         
 -11   3   6      31282.96      30931.71      1372.66 o                         
 -10   3   6       6020.88       5734.78       183.20 o                         
  -9   3   6         35.76         60.66        20.95 o                         
  -8   3   6      17353.92      17704.10       370.31 o                         
  -7   3   6      19335.38      19260.65       466.82 o                         
  -6   3   6        476.87        470.05        47.92 o                         
  -5   3   6       2794.99       2735.36        79.77 o                         
  -4   3   6      15140.19      15614.11       382.53 o                         
  -3   3   6        286.22        377.48        36.12 o                         
  -2   3   6          0.85         14.41        18.51 o                         
  -1   3   6       1767.04       1790.56        63.62 o                         
   0   3   6      80093.16      76953.91      1375.81 o                         
   1   3   6      13076.88      11987.50       402.71 o                         
   2   3   6       5489.06       5300.89       239.32 o                         
   3   3   6      30554.62      29837.76       813.23 o                         
   4   3   6      17504.45      16725.26       499.82 o                         
   5   3   6       3959.24       3707.00        99.54 o                         
   6   3   6       3610.12       3778.05       105.20 o                         
   7   3   6       9918.69      10083.63       220.75 o                         
   8   3   6          6.05        -19.44        33.00 o                         
   9   3   6      10849.39      10711.98       256.47 o                         
  10   3   6       2089.87       2153.40        92.80 o                         
  11   3   6       1516.39       1548.55       193.99 o                         
  12   3   6         58.67         35.05        84.01 o                         
 -16   4   6        664.15        472.33        91.42 o                         
 -15   4   6         27.29        -23.78        72.23 o                         
 -14   4   6      21566.96      22074.28       495.02 o                         
 -13   4   6      10396.16      11136.97       300.34 o                         
 -12   4   6         56.75         26.24        29.71 o                         
 -11   4   6       5834.26       6025.68       179.39 o                         
 -10   4   6       7332.89       7404.75       181.56 o                         
  -9   4   6       2485.28       2551.97        95.79 o                         
  -8   4   6       4299.82       4294.40       106.56 o                         
  -7   4   6       7032.19       6587.60       159.68 o                         
  -6   4   6         25.58          6.20        34.19 o                         
  -5   4   6      24573.22      24754.69       601.98 o                         
  -4   4   6       1215.90       1190.68        44.23 o                         
  -3   4   6      58917.99      56220.03      1015.95 o                         
  -2   4   6      13595.63      13384.95       229.94 o                         
  -1   4   6        547.94        469.53        32.19 o                         
   0   4   6      29325.89      30224.64       595.46 o                         
   1   4   6      13871.67      14336.48       301.58 o                         
   2   4   6        770.97        680.29        37.21 o                         
   3   4   6      10284.26      10649.86       202.06 o                         
   4   4   6       3223.44       3067.56        84.59 o                         
   5   4   6       4731.61       4457.87       126.26 o                         
   6   4   6      42395.35      43275.75       714.70 o                         
   7   4   6      13244.80      12971.31       227.18 o                         
   8   4   6          0.28        -25.55        29.32 o                         
   9   4   6         69.93         31.85        31.90 o                         
  10   4   6         36.62          7.42        34.61 o                         
  11   4   6       4132.72       4105.29       138.32 o                         
  12   4   6        358.62        318.54        97.94 o                         
 -15   5   6        792.76        848.36       210.65 o                         
 -14   5   6         96.68         64.40        28.27 o                         
 -13   5   6        452.87        446.43        36.46 o                         
 -12   5   6       2569.38       2477.46        78.41 o                         
 -11   5   6       2505.83       2562.75       104.71 o                         
 -10   5   6         80.28         79.26        27.20 o                         
  -9   5   6       7132.58       6592.58       151.36 o                         
  -8   5   6      22003.31      21688.89       466.30 o                         
  -7   5   6      29877.15      28379.73       694.74 o                         
  -6   5   6      21209.39      21407.12       531.12 o                         
  -5   5   6      10735.79      10783.91       242.42 o                         
  -4   5   6       2051.68       1940.13        58.23 o                         
  -3   5   6      26778.04      26877.43       499.48 o                         
  -2   5   6       8416.86       8337.50       173.53 o                         
  -1   5   6         85.00         86.70        22.73 o                         
   0   5   6      13026.25      13467.42       304.51 o                         
   1   5   6       6224.09       6110.72       130.12 o                         
   2   5   6      19483.85      19664.45       321.64 o                         
   3   5   6       8237.66       7829.62       146.08 o                         
   4   5   6       2657.26       2694.82        71.66 o                         
   5   5   6      13308.61      12963.10       437.98 o                         
   6   5   6        199.00        151.71        30.52 o                         
   7   5   6         72.12         51.69        30.15 o                         
   8   5   6       8691.32       8807.04       185.98 o                         
   9   5   6       1294.73       1274.53        52.58 o                         
  10   5   6        396.96        386.59        54.26 o                         
  11   5   6       1956.45       1911.85        91.34 o                         
  12   5   6        647.26        424.21       170.63 o                         
 -15   6   6         18.49        -11.40        66.01 o                         
 -14   6   6       2523.02       2164.53       106.94 o                         
 -13   6   6       2326.27       2237.26        90.98 o                         
 -12   6   6       3403.16       3197.55        89.79 o                         
 -11   6   6         42.37         32.93        24.57 o                         
 -10   6   6       1925.22       1961.49       172.13 o                         
  -9   6   6      23625.36      22721.96       477.70 o                         
  -8   6   6      10827.54      10565.59       252.91 o                         
  -7   6   6      21146.92      21160.79       547.36 o                         
  -6   6   6      35727.04      35062.82       651.55 o                         
  -5   6   6        213.75        267.97        23.53 o                         
  -4   6   6       1942.35       2016.53        56.89 o                         
  -3   6   6      10797.64      10590.35       190.38 o                         
  -2   6   6       4575.42       4299.71       103.27 o                         
  -1   6   6      13229.37      13148.18       259.02 o                         
   0   6   6       9090.95       9175.78       362.32 o                         
   1   6   6       2365.07       2272.04        89.30 o                         
   2   6   6       3615.74       3429.90        85.43 o                         
   3   6   6       3225.01       3262.12        79.74 o                         
   4   6   6        940.81        995.54        39.28 o                         
   5   6   6      32573.02      31851.51       567.84 o                         
   6   6   6        101.86        121.00        30.05 o                         
   7   6   6       2452.76       2530.63        73.29 o                         
   8   6   6       1768.13       1832.97        63.95 o                         
   9   6   6       1068.89       1108.98        52.68 o                         
  10   6   6       2841.37       2926.26       108.00 o                         
  11   6   6      13198.72      13729.26       390.95 o                         
 -15   7   6        675.58        692.36       142.33 o                         
 -14   7   6       2717.91       2709.77       108.16 o                         
 -13   7   6         96.44         95.53        57.44 o                         
 -12   7   6       2413.32       2386.82       130.24 o                         
 -11   7   6        525.29        436.99        69.33 o                         
 -10   7   6       2787.11       2876.57       126.74 o                         
  -9   7   6       8546.06       8075.69       167.51 o                         
  -8   7   6       1937.94       1986.85        66.77 o                         
  -7   7   6      13094.45      13273.30       294.30 o                         
  -6   7   6      10576.81      10795.92       243.10 o                         
  -5   7   6      21567.57      21688.70       406.96 o                         
  -4   7   6      13575.95      13208.07       283.34 o                         
  -3   7   6      33154.40      32707.91      1339.50 o                         
  -2   7   6       4325.92       4312.37       117.83 o                         
  -1   7   6        179.02        118.57        26.38 o                         
   0   7   6      25261.90      25157.28       527.57 o                         
   1   7   6        105.40         85.79        38.01 o                         
   2   7   6       6504.82       6463.44       164.45 o                         
   3   7   6          3.74         -2.26        34.53 o                         
   4   7   6         38.78         38.07        22.86 o                         
   5   7   6        246.48        284.68        29.01 o                         
   6   7   6        377.22        421.34        35.30 o                         
   7   7   6        166.45        170.70        33.57 o                         
   8   7   6      10809.77      10821.20       227.78 o                         
   9   7   6         74.73         24.46        32.17 o                         
  10   7   6        266.07        346.97        58.39 o                         
  11   7   6       3861.00       3800.44       382.39 o                         
 -14   8   6       4557.86       4505.61       148.06 o                         
 -13   8   6       2898.76       2986.08       407.08 o                         
 -12   8   6       1083.08       1193.16        96.72 o                         
 -11   8   6       6208.78       6225.29       242.18 o                         
 -10   8   6        731.89        644.35        63.30 o                         
  -9   8   6       1275.25       1309.27        58.02 o                         
  -8   8   6      19257.08      19451.61       376.60 o                         
  -7   8   6      15654.36      15911.81       423.22 o                         
  -6   8   6       1202.73       1100.19        84.12 o                         
  -5   8   6       8592.54       8407.27       160.78 o                         
  -4   8   6      11045.94      10967.99       296.74 o                         
  -3   8   6        128.18        102.14        22.39 o                         
  -2   8   6       1819.50       1793.00        68.25 o                         
  -1   8   6         61.67         69.63        28.93 o                         
   0   8   6       1290.55       1232.62        70.10 o                         
   1   8   6       1208.33       1229.76        51.80 o                         
   2   8   6       3766.07       3448.15       106.76 o                         
   3   8   6      13383.09      13229.08       350.35 o                         
   4   8   6       3686.47       3524.43        99.46 o                         
   5   8   6          0.20         -8.56        27.75 o                         
   6   8   6      20967.47      20518.23       493.87 o                         
   7   8   6      11912.33      11608.24       354.22 o                         
   8   8   6       6619.19       6668.34       185.47 o                         
   9   8   6       4527.77       4464.73       113.60 o                         
  10   8   6        899.15        666.32       156.55 o                         
  11   8   6       1869.52       1658.28       202.81 o                         
 -14   9   6       4003.76       4051.68       158.25 o                         
 -13   9   6        228.92        246.36        70.18 o                         
 -12   9   6        579.21        625.43        83.00 o                         
 -11   9   6      18388.07      18475.03       589.84 o                         
 -10   9   6      19976.03      19756.79       566.94 o                         
  -9   9   6       2289.12       2482.87        86.57 o                         
  -8   9   6       2640.05       2648.00        76.78 o                         
  -7   9   6      10747.44      11031.14       258.72 o                         
  -6   9   6      17402.35      16449.41       413.16 o                         
  -5   9   6        724.29        667.55        50.86 o                         
  -4   9   6       4932.32       5168.50       128.66 o                         
  -3   9   6      29718.03      28758.57       590.39 o                         
  -2   9   6       2026.73       1984.64        62.72 o                         
  -1   9   6        454.14        447.07        70.00 o                         
   0   9   6      42641.53      42621.74       719.90 o                         
   1   9   6      27005.57      27027.54       467.82 o                         
   2   9   6      12163.63      12286.47       257.80 o                         
   3   9   6      14621.03      14189.67       374.35 o                         
   4   9   6        828.03        830.70        59.95 o                         
   5   9   6       1078.16       1039.18        49.55 o                         
   6   9   6       3394.33       3485.75       104.27 o                         
   7   9   6       1469.38       1407.65       124.86 o                         
   8   9   6        874.69        852.12        65.16 o                         
   9   9   6       9699.13       9914.91       345.67 o                         
  10   9   6       4000.24       3722.44       246.02 o                         
 -14  10   6      10430.32      10218.55       504.81 o                         
 -13  10   6       1591.00       1633.10       174.30 o                         
 -12  10   6       7267.48       7624.44       293.25 o                         
 -11  10   6      13779.39      13313.43       451.69 o                         
 -10  10   6       7806.64       7592.74       212.20 o                         
  -9  10   6        399.09        398.19        37.70 o                         
  -8  10   6       9304.95       9613.73       205.02 o                         
  -7  10   6       5203.87       4958.95       144.07 o                         
  -6  10   6       1993.16       2021.40        83.79 o                         
  -5  10   6       3607.22       3783.03       124.09 o                         
  -4  10   6       4798.52       4870.59       185.64 o                         
  -3  10   6       2648.89       2490.27       105.42 o                         
  -2  10   6         39.47         69.32        31.37 o                         
  -1  10   6       7542.80       7893.02       224.29 o                         
   0  10   6      23169.49      23074.37       492.76 o                         
   1  10   6      16631.52      16748.27       335.22 o                         
   2  10   6       7768.54       7899.98       183.68 o                         
   3  10   6      12280.23      12096.75       259.91 o                         
   4  10   6       3618.66       3147.21       136.19 o                         
   5  10   6       1749.76       1731.99        81.41 o                         
   6  10   6       5515.60       5487.51       146.58 o                         
   7  10   6       3927.65       4025.90       107.98 o                         
   8  10   6       1074.94       1051.46       169.03 o                         
   9  10   6       2685.23       2508.75       183.21 o                         
 -14  11   6       1841.23       2023.12       181.59 o                         
 -13  11   6         42.20         11.28        67.50 o                         
 -12  11   6        581.78        540.93        86.37 o                         
 -11  11   6        710.27        595.16        86.29 o                         
 -10  11   6        744.49        708.58        50.50 o                         
  -9  11   6       6085.98       6285.58       179.96 o                         
  -8  11   6       1224.33       1307.87        80.95 o                         
  -7  11   6       5312.44       5303.82       187.03 o                         
  -6  11   6       4055.02       4229.60       185.88 o                         
  -5  11   6       8956.85       8823.13       189.10 o                         
  -4  11   6       6040.80       6046.78       152.17 o                         
  -3  11   6      15811.29      15608.48       419.85 o                         
  -2  11   6       2640.34       2542.18        94.78 o                         
  -1  11   6        521.64        513.07        55.16 o                         
   0  11   6      22581.25      22735.58       440.55 o                         
   1  11   6        940.37        890.21        51.50 o                         
   2  11   6       1755.62       1657.61        71.98 o                         
   3  11   6        298.08        249.90        42.26 o                         
   4  11   6        436.30        439.73        41.51 o                         
   5  11   6          8.67         26.15        22.45 o                         
   6  11   6       1461.24       1293.00        60.61 o                         
   7  11   6         75.74        -30.49        47.63 o                         
   8  11   6       5961.15       6059.38       385.79 o                         
 -13  12   6        196.14        263.02       112.50 o                         
 -12  12   6       2897.05       3340.01       242.63 o                         
 -11  12   6         39.06        -12.90       105.57 o                         
 -10  12   6         18.35         33.01        40.23 o                         
  -9  12   6       4338.40       4608.65       130.70 o                         
  -8  12   6        806.86        823.82        68.89 o                         
  -7  12   6       1517.60       1451.52        77.18 o                         
  -6  12   6       8591.44       8608.52       197.41 o                         
  -5  12   6       2291.06       2283.30       120.52 o                         
  -4  12   6       4623.60       4460.56       112.79 o                         
  -3  12   6          6.28         14.16        44.89 o                         
  -2  12   6       8324.26       8605.19       219.11 o                         
  -1  12   6      14401.53      14937.88       343.61 o                         
   0  12   6      15620.96      16122.63       299.30 o                         
   1  12   6       5633.53       5688.49       121.11 o                         
   2  12   6        564.07        503.88        50.67 o                         
   3  12   6       1529.13       1314.91        68.26 o                         
   4  12   6        346.58        349.09        45.46 o                         
   5  12   6       5217.03       5038.98       124.63 o                         
   6  12   6       1982.17       1776.62        83.76 o                         
   7  12   6        358.79        410.87        78.28 o                         
 -11  13   6       1301.72       1423.98       171.60 o                         
 -10  13   6         66.35        -24.82        74.14 o                         
  -9  13   6       1459.67       1470.62       105.04 o                         
  -8  13   6       5023.26       4821.88       253.35 o                         
  -7  13   6       6127.01       6178.88       158.48 o                         
  -6  13   6       4181.09       4154.18       137.66 o                         
  -5  13   6       5283.16       4872.79       162.85 o                         
  -4  13   6       3511.59       3478.87       103.20 o                         
  -3  13   6      19981.16      20648.54       469.04 o                         
  -2  13   6       4171.39       4482.10       193.16 o                         
  -1  13   6         62.94          1.84        41.41 o                         
   0  13   6       3185.68       3122.45        88.52 o                         
   1  13   6       2954.88       3020.81        89.27 o                         
   2  13   6       5138.40       5219.27       132.04 o                         
   3  13   6       1062.27        982.63        65.22 o                         
   4  13   6        731.06        609.89        44.19 o                         
   5  13   6       3598.17       3357.31       114.35 o                         
   6  13   6        557.70        416.99        68.72 o                         
 -10  14   6        250.41        112.64        91.97 o                         
  -9  14   6        520.56        352.62        68.67 o                         
  -8  14   6        100.59         44.03        48.32 o                         
  -7  14   6        259.39        171.01        48.92 o                         
  -6  14   6       2367.61       2187.88        91.82 o                         
  -5  14   6       1324.37       1320.17        88.16 o                         
  -4  14   6         30.09         18.27        34.61 o                         
  -3  14   6      21039.88      21692.77       568.07 o                         
  -2  14   6       3899.77       3866.55       127.72 o                         
  -1  14   6        102.50         61.65        42.24 o                         
   0  14   6        982.67        909.48        52.04 o                         
   1  14   6        616.59        540.51        42.61 o                         
   2  14   6       1032.76        972.41        64.53 o                         
   3  14   6       2398.71       2301.06        94.61 o                         
   4  14   6        420.82        483.16        51.53 o                         
   5  14   6        619.99        526.73        76.07 o                         
  -9  15   6         50.41         35.79        98.49 o                         
  -8  15   6       7191.74       7478.65       445.02 o                         
  -7  15   6       7853.30       8143.28       255.31 o                         
  -6  15   6       1964.55       1838.89       129.47 o                         
  -5  15   6        250.34        244.44       101.75 o                         
  -4  15   6       4022.57       4134.95       117.69 o                         
  -3  15   6        508.72        514.60        56.50 o                         
  -2  15   6        264.39        235.72        50.88 o                         
  -1  15   6        350.75        371.17        47.88 o                         
   0  15   6      17762.76      18235.66       318.08 o                         
   1  15   6       3694.44       3702.28        96.21 o                         
   2  15   6        627.62        587.97        59.21 o                         
   3  15   6       8828.10       8859.80       198.60 o                         
   4  15   6       4845.34       4812.36       155.10 o                         
  -8  16   6       4884.39       3962.60       306.85 o                         
  -7  16   6       3900.97       3883.54       192.64 o                         
  -6  16   6        264.68        157.58        93.78 o                         
  -5  16   6       2665.38       2643.09       128.03 o                         
  -4  16   6        890.85        887.98        96.94 o                         
  -3  16   6       1281.49       1351.47        87.88 o                         
  -2  16   6         73.92         58.82        42.80 o                         
  -1  16   6        166.62        301.17        48.83 o                         
   0  16   6        104.39        114.59        40.83 o                         
   1  16   6          1.10        -14.25        42.06 o                         
   2  16   6         28.42         96.85        62.99 o                         
   3  16   6       9242.41       9602.41       566.33 o                         
   4  16   6       4387.64       4435.97       446.62 o                         
  -6  17   6         96.54         89.23        72.90 o                         
  -5  17   6       2652.98       2908.03       224.87 o                         
  -4  17   6       5276.15       4802.14       308.52 o                         
  -3  17   6      16262.59      15887.80       933.11 o                         
  -2  17   6       1972.06       1882.41       122.22 o                         
  -1  17   6        317.77        300.17        69.53 o                         
   0  17   6       4037.51       3985.42       323.92 o                         
   1  17   6        110.06        155.89        69.77 o                         
   2  17   6         12.92         99.46        98.77 o                         
   3  17   6        469.42        397.86       115.14 o                         
  -4  18   6       1352.93       1445.35       167.16 o                         
 -16   0   7       4676.83       5365.63       317.67 o                         
 -15   0   7       6058.03       5626.18       252.72 o                         
 -14   0   7      21610.88      22224.68      1054.84 o                         
 -13   0   7        370.00        298.39       138.31 o                         
 -12   0   7         71.13        253.86       123.46 o                         
 -11   0   7        412.65        412.22        54.39 o                         
 -10   0   7      37155.57      36841.89      1090.59 o                         
  -9   0   7      20459.07      20232.62       846.34 o                         
  -8   0   7       5706.75       6014.58       284.24 o                         
  -7   0   7       8489.91       8812.68       280.66 o                         
  -6   0   7        873.88        972.62        82.47 o                         
  -5   0   7       5441.55       5287.26       255.53 o                         
  -4   0   7      63450.02      61812.44      1757.26 o                         
  -3   0   7      59312.85      56435.68      1137.29 o                         
  -2   0   7          3.69         18.08        39.39 o                         
  -1   0   7        704.29        729.26        80.88 o                         
   0   0   7        415.16        402.02        64.09 o                         
   1   0   7      16803.06      16396.92       407.10 o                         
   2   0   7      13429.25      13031.53       336.79 o                         
   3   0   7      26789.50      23951.31       789.88 o                         
   4   0   7      64651.51      64222.94      2623.24 o                         
   5   0   7      60956.33      63283.10      2595.08 o                         
   6   0   7      25358.47      25723.94      1119.49 o                         
   7   0   7        773.12        751.25        84.21 o                         
   8   0   7       7163.32       7292.53       277.43 o                         
   9   0   7        566.11        522.76        82.19 o                         
  10   0   7       2721.45       2748.92       213.35 o                         
  11   0   7       1670.57       1748.59       177.98 o                         
 -16   1   7       4390.81       4365.02       219.85 o                         
 -15   1   7        461.89        391.34        68.86 o                         
 -14   1   7         97.95        144.61       103.09 o                         
 -13   1   7       6214.07       6048.15       274.87 o                         
 -12   1   7        607.07        760.03       102.21 o                         
 -11   1   7       1080.50       1035.06        41.19 o                         
 -10   1   7        374.42        329.68        26.99 o                         
  -9   1   7       1218.68       1134.29        51.01 o                         
  -8   1   7      18403.98      18556.25       386.22 o                         
  -7   1   7       3636.33       3559.66        90.99 o                         
  -6   1   7       1052.70       1076.53        42.39 o                         
  -5   1   7      15508.88      15947.21       336.40 o                         
  -4   1   7       6380.67       6562.28       136.61 o                         
  -3   1   7      18832.75      18712.64       382.55 o                         
  -2   1   7      20677.49      19674.49       490.77 o                         
  -1   1   7       6575.39       6306.58       314.27 o                         
   0   1   7        462.12        509.63        38.11 o                         
   1   1   7       2903.22       2972.23        71.01 o                         
   2   1   7       3255.90       3034.88        90.60 o                         
   3   1   7      18444.46      17978.67       394.13 o                         
   4   1   7       2088.52       1902.63        90.54 o                         
   5   1   7       2197.05       2158.50       122.58 o                         
   6   1   7       1784.95       1866.15        79.80 o                         
   7   1   7        110.23        121.56        40.94 o                         
   8   1   7       3478.37       3547.43       106.48 o                         
   9   1   7       4175.37       4380.68       162.90 o                         
  10   1   7       1570.88       1450.04       201.36 o                         
  11   1   7        668.95        836.91       141.08 o                         
 -16   2   7        627.49        729.66       114.52 o                         
 -15   2   7       1370.57       1327.07        90.76 o                         
 -14   2   7        258.56        134.66        30.47 o                         
 -13   2   7       2693.10       2859.42       180.85 o                         
 -12   2   7       3659.16       3346.51       186.25 o                         
 -11   2   7      36182.10      35582.15       853.76 o                         
 -10   2   7       5200.37       5319.94       136.08 o                         
  -9   2   7      15411.16      15495.20       371.84 o                         
  -8   2   7      12101.27      11918.26       257.60 o                         
  -7   2   7       1230.62       1275.61        46.74 o                         
  -6   2   7        988.72       1003.04        54.40 o                         
  -5   2   7        213.35        257.83        23.66 o                         
  -4   2   7      14652.27      15466.73       514.66 o                         
  -3   2   7       5199.74       4638.84       258.02 o                         
  -2   2   7      11473.59      11413.31       251.73 o                         
  -1   2   7       4391.32       4620.82       108.95 o                         
   0   2   7      15383.60      14415.66       467.79 o                         
   1   2   7        148.19        124.05        24.21 o                         
   2   2   7          5.66         12.97        26.07 o                         
   3   2   7        122.93        106.47        29.67 o                         
   4   2   7          0.84         27.11        39.55 o                         
   5   2   7         88.37        131.14        46.50 o                         
   6   2   7       1220.25       1290.29        64.24 o                         
   7   2   7       2042.81       1779.28       150.94 o                         
   8   2   7        110.68        102.97        50.68 o                         
   9   2   7      15566.27      15881.66       432.38 o                         
  10   2   7        770.84        732.61       117.22 o                         
  11   2   7        540.59        475.12       130.26 o                         
 -16   3   7       3260.10       3357.07       193.58 o                         
 -15   3   7       4926.60       5195.68       152.62 o                         
 -14   3   7       9575.72       9862.06       280.17 o                         
 -13   3   7        454.58        496.53       101.24 o                         
 -12   3   7        332.19        244.67        51.39 o                         
 -11   3   7       1318.71       1508.59       118.43 o                         
 -10   3   7        379.23        323.51        32.57 o                         
  -9   3   7       7406.28       7857.95       207.19 o                         
  -8   3   7      56048.69      56050.12      1304.71 o                         
  -7   3   7      14019.38      13621.98       299.70 o                         
  -6   3   7      25600.53      25560.48       471.71 o                         
  -5   3   7      56430.53      56518.74      1318.93 o                         
  -4   3   7         93.15         84.04        30.00 o                         
  -3   3   7       8036.17       7590.01       243.26 o                         
  -2   3   7       6951.93       6530.43       184.45 o                         
  -1   3   7       1913.94       1775.58        53.75 o                         
   0   3   7        311.23        393.70        34.43 o                         
   1   3   7       8734.26       8359.82       290.23 o                         
   2   3   7         21.32         42.97        27.03 o                         
   3   3   7      10144.54      10160.35       216.29 o                         
   4   3   7       1917.54       1862.92        70.90 o                         
   5   3   7      20603.92      20687.91       536.53 o                         
   6   3   7      42537.07      43911.54      1301.09 o                         
   7   3   7       5552.89       5608.33       375.97 o                         
   8   3   7        526.92        486.03        52.03 o                         
   9   3   7          1.32          1.73        47.80 o                         
  10   3   7         47.14         99.39        80.04 o                         
  11   3   7          5.07        -48.55       126.93 o                         
 -16   4   7       4785.81       4920.78       530.13 o                         
 -15   4   7       3801.86       3885.73       166.21 o                         
 -14   4   7        955.44        991.65       119.16 o                         
 -13   4   7       1812.62       1811.47       143.25 o                         
 -12   4   7        478.31        470.07        59.21 o                         
 -11   4   7       4576.35       4333.32       145.07 o                         
 -10   4   7       3753.93       3752.00       135.16 o                         
  -9   4   7       3780.06       3682.18       111.25 o                         
  -8   4   7      29738.04      29794.19       722.32 o                         
  -7   4   7      25426.87      25017.20       613.30 o                         
  -6   4   7       7661.08       7307.17       258.15 o                         
  -5   4   7       8061.86       8244.36       194.63 o                         
  -4   4   7      11957.42      11821.45       236.17 o                         
  -3   4   7       8070.95       8030.11       278.29 o                         
  -2   4   7      29858.09      29518.94       572.01 o                         
  -1   4   7       1796.30       1755.08        69.95 o                         
   0   4   7       2151.43       2363.06       137.62 o                         
   1   4   7      30105.44      29549.78       651.89 o                         
   2   4   7       5029.04       5026.46       117.28 o                         
   3   4   7       7554.35       7676.92       164.11 o                         
   4   4   7       4777.76       4424.73       164.55 o                         
   5   4   7         20.33         63.56        27.66 o                         
   6   4   7      16204.61      16262.65       320.20 o                         
   7   4   7       5862.34       5818.89       187.65 o                         
   8   4   7       1418.22       1450.16        55.64 o                         
   9   4   7       6858.08       6907.57       154.08 o                         
  10   4   7          7.08        -53.82        53.90 o                         
  11   4   7        744.54        731.48       155.37 o                         
 -16   5   7        217.12        216.55       134.28 o                         
 -15   5   7        449.61        434.13        73.56 o                         
 -14   5   7        251.84        205.01        36.69 o                         
 -13   5   7       9085.58       9227.22       259.41 o                         
 -12   5   7      10765.81      10691.79       335.09 o                         
 -11   5   7      18680.82      17512.97       600.22 o                         
 -10   5   7       4290.91       4200.20       118.72 o                         
  -9   5   7       1934.54       1841.02        65.02 o                         
  -8   5   7       8202.65       8324.90       239.20 o                         
  -7   5   7       9529.14       9716.90       267.68 o                         
  -6   5   7        782.46        612.03        51.64 o                         
  -5   5   7       6126.86       6054.11       152.92 o                         
  -4   5   7        791.99        738.00        41.16 o                         
  -3   5   7       2653.50       2478.99        76.46 o                         
  -2   5   7         11.39         22.73        23.94 o                         
  -1   5   7       9976.96      10337.89       197.53 o                         
   0   5   7      28014.39      27392.75       711.05 o                         
   1   5   7       9516.72       9619.29       225.91 o                         
   2   5   7       9763.10       9804.61       186.71 o                         
   3   5   7      13057.29      13301.99       231.77 o                         
   4   5   7        361.92        323.74        35.05 o                         
   5   5   7       1008.10       1039.94        48.67 o                         
   6   5   7       8898.24       8724.57       164.11 o                         
   7   5   7       1123.04       1050.69        46.92 o                         
   8   5   7       3629.09       3596.01        95.89 o                         
   9   5   7       1380.43       1339.78        71.77 o                         
  10   5   7        211.23        265.02        48.58 o                         
  11   5   7       4302.51       4386.67       332.79 o                         
 -15   6   7       5581.04       5467.04       206.75 o                         
 -14   6   7       3424.97       3654.91       193.85 o                         
 -13   6   7       3539.11       3482.41        98.37 o                         
 -12   6   7          3.61         46.17        36.67 o                         
 -11   6   7       2493.55       2499.91       107.15 o                         
 -10   6   7       4781.47       4575.35       136.39 o                         
  -9   6   7          0.61        -31.70        45.98 o                         
  -8   6   7       5448.35       5416.58       216.27 o                         
  -7   6   7       4523.95       4396.64       149.37 o                         
  -6   6   7      18361.07      17198.65       495.02 o                         
  -5   6   7       8949.87       8427.44       176.99 o                         
  -4   6   7      50132.41      49914.36       791.82 o                         
  -3   6   7      36112.91      34426.82       725.66 o                         
  -2   6   7         39.86         26.96        25.37 o                         
  -1   6   7       9406.23       9528.72       181.78 o                         
   0   6   7       1867.58       1844.40        60.65 o                         
   1   6   7      29858.91      30078.22       735.44 o                         
   2   6   7      24309.51      23971.10       375.50 o                         
   3   6   7      16879.00      16591.46       299.07 o                         
   4   6   7        837.96        795.52        44.81 o                         
   5   6   7          0.03          2.85        32.05 o                         
   6   6   7        350.75        390.30        50.03 o                         
   7   6   7       4945.91       5007.76       115.24 o                         
   8   6   7       3402.93       3400.16       102.34 o                         
   9   6   7        519.47        486.25        42.45 o                         
  10   6   7       3409.28       3503.88       185.84 o                         
 -15   7   7         40.43        154.81       121.80 o                         
 -14   7   7          0.43         26.46        50.20 o                         
 -13   7   7       7633.01       8056.79       296.39 o                         
 -12   7   7       3662.37       3707.86       167.76 o                         
 -11   7   7       4588.97       4442.89       123.10 o                         
 -10   7   7          7.10         20.84        18.69 o                         
  -9   7   7       1044.01       1049.62        76.07 o                         
  -8   7   7      11732.38      11641.74       223.82 o                         
  -7   7   7        438.06        401.10        34.35 o                         
  -6   7   7       1276.70       1192.34        54.09 o                         
  -5   7   7       5636.81       5772.69       118.62 o                         
  -4   7   7       1631.41       1580.16        45.00 o                         
  -3   7   7         38.77         50.82        30.18 o                         
  -2   7   7       7835.68       8119.07       194.99 o                         
  -1   7   7      15667.20      15867.33       349.43 o                         
   0   7   7      18149.33      17725.37       446.21 o                         
   1   7   7        280.64        247.00        56.10 o                         
   2   7   7       2779.33       2765.28        87.60 o                         
   3   7   7       7702.86       7547.27       141.61 o                         
   4   7   7       1535.84       1548.10        54.16 o                         
   5   7   7        124.32        150.64        34.45 o                         
   6   7   7       2729.99       2784.15       104.35 o                         
   7   7   7         55.41         17.32        33.16 o                         
   8   7   7         44.39         79.37        33.83 o                         
   9   7   7        499.69        594.50        53.71 o                         
  10   7   7       1395.43       1464.35       218.90 o                         
 -14   8   7       3019.37       3219.09       159.81 o                         
 -13   8   7        458.64        281.33        81.43 o                         
 -12   8   7        345.89        365.36        74.56 o                         
 -11   8   7       6854.75       6730.37       211.27 o                         
 -10   8   7        749.68        858.80        55.19 o                         
  -9   8   7        493.85        513.79        34.59 o                         
  -8   8   7        737.59        785.47        42.97 o                         
  -7   8   7        428.82        448.64        43.15 o                         
  -6   8   7        344.97        408.16        48.88 o                         
  -5   8   7       1481.66       1433.05        49.33 o                         
  -4   8   7       1745.81       1671.70        82.63 o                         
  -3   8   7        146.81        147.73        34.71 o                         
  -2   8   7      14268.31      13811.58       277.14 o                         
  -1   8   7       1810.42       1879.55        89.94 o                         
   0   8   7       1137.52        975.37        91.69 o                         
   1   8   7        993.91        961.90        65.29 o                         
   2   8   7         10.73          0.20        36.67 o                         
   3   8   7         26.88         27.07        39.34 o                         
   4   8   7       8399.01       8139.52       190.24 o                         
   5   8   7      11157.19      10722.46       235.50 o                         
   6   8   7      10428.13       9844.70       354.64 o                         
   7   8   7        244.37        244.67        37.41 o                         
   8   8   7         53.23         41.18        34.83 o                         
   9   8   7      10504.42      11690.53       663.37 o                         
  10   8   7        624.07        631.27       118.22 o                         
 -14   9   7       2433.62       2238.14       177.84 o                         
 -13   9   7        828.82        853.34        90.41 o                         
 -12   9   7       5596.21       5520.56       227.87 o                         
 -11   9   7       1759.98       1657.23       113.41 o                         
 -10   9   7        289.01        325.17        39.17 o                         
  -9   9   7       4992.58       5163.70       179.82 o                         
  -8   9   7      41824.97      40334.17      1168.70 o                         
  -7   9   7       2543.62       2546.57       149.61 o                         
  -6   9   7       9714.89       9647.55       203.44 o                         
  -5   9   7      37422.64      36100.95       779.88 o                         
  -4   9   7      19862.35      20044.66       421.49 o                         
  -3   9   7      13047.92      13509.21       277.77 o                         
  -2   9   7        132.92        135.35        31.44 o                         
  -1   9   7      12801.51      13078.16       344.06 o                         
   0   9   7      24097.86      23998.33       745.35 o                         
   1   9   7      24277.26      23409.46       506.44 o                         
   2   9   7        346.43        393.01        47.21 o                         
   3   9   7      18962.15      18484.53       478.77 o                         
   4   9   7        658.62        646.62        55.24 o                         
   5   9   7       2316.95       2156.24       104.46 o                         
   6   9   7      13840.72      12800.86       305.56 o                         
   7   9   7       7620.43       7363.15       226.27 o                         
   8   9   7      10445.94      10350.34       574.17 o                         
   9   9   7       3134.26       3259.80       206.45 o                         
 -14  10   7       1982.73       2007.03       174.10 o                         
 -13  10   7        661.17        684.05       156.69 o                         
 -12  10   7       4870.63       4677.93       206.34 o                         
 -11  10   7      18858.03      19474.83       621.25 o                         
 -10  10   7       2425.63       2372.94        86.98 o                         
  -9  10   7       5455.43       5496.01       129.72 o                         
  -8  10   7       4385.66       4137.35       126.14 o                         
  -7  10   7         18.11         33.20        41.32 o                         
  -6  10   7          1.43         18.53        32.20 o                         
  -5  10   7        293.90        307.92        29.97 o                         
  -4  10   7       5575.10       5613.21       168.46 o                         
  -3  10   7       5534.87       5173.13       137.79 o                         
  -2  10   7       7114.12       7100.17       150.92 o                         
  -1  10   7       2563.75       2653.66        90.75 o                         
   0  10   7       8220.69       8172.22       315.48 o                         
   1  10   7        887.40        975.56        64.97 o                         
   2  10   7       1647.30       1458.82        73.56 o                         
   3  10   7         21.81         86.00        57.19 o                         
   4  10   7        605.09        602.65        57.78 o                         
   5  10   7       1252.04       1139.63        84.09 o                         
   6  10   7       3698.00       3555.14       132.10 o                         
   7  10   7       1026.34        915.07        68.73 o                         
   8  10   7         58.36         68.81       118.05 o                         
 -14  11   7        183.76        164.80       102.38 o                         
 -13  11   7       1896.84       1850.55       176.87 o                         
 -12  11   7        776.99        685.90        87.81 o                         
 -11  11   7        862.29        900.80        96.06 o                         
 -10  11   7        179.02        154.98        44.58 o                         
  -9  11   7        117.98         96.97        35.74 o                         
  -8  11   7       6760.86       6827.00       186.90 o                         
  -7  11   7         73.86         67.78        44.05 o                         
  -6  11   7        319.07        215.53        45.98 o                         
  -5  11   7       8809.94       8598.90       231.61 o                         
  -4  11   7         49.46         21.99        43.29 o                         
  -3  11   7         12.01         88.00        37.90 o                         
  -2  11   7       5003.32       5022.06       144.71 o                         
  -1  11   7       9631.39       9408.15       264.23 o                         
   0  11   7       8937.60       8788.19       306.24 o                         
   1  11   7         84.97         90.53        33.43 o                         
   2  11   7         14.51          9.77        40.13 o                         
   3  11   7       2524.80       2397.35        89.44 o                         
   4  11   7        480.02        466.83        51.46 o                         
   5  11   7         18.50         -7.49        42.97 o                         
   6  11   7       3373.55       3212.33       124.44 o                         
   7  11   7         18.89         50.38        92.94 o                         
 -12  12   7        373.12        429.48       119.99 o                         
 -11  12   7         21.10         12.48        95.72 o                         
 -10  12   7      12862.33      12570.91       438.72 o                         
  -9  12   7       3329.42       3327.56        99.15 o                         
  -8  12   7          3.29        -36.30        46.61 o                         
  -7  12   7        471.25        383.35        52.58 o                         
  -6  12   7       3993.76       3838.10       112.09 o                         
  -5  12   7        449.54        426.55        35.67 o                         
  -4  12   7       7239.25       7511.21       197.92 o                         
  -3  12   7       5197.69       5048.68       137.25 o                         
  -2  12   7          2.47         11.50        44.73 o                         
  -1  12   7        464.90        526.07        56.98 o                         
   0  12   7         35.90        -21.36        46.61 o                         
   1  12   7      21359.21      22074.52       434.25 o                         
   2  12   7      14534.36      14970.08       317.42 o                         
   3  12   7       6337.20       6407.96       165.04 o                         
   4  12   7       4978.76       5238.60       140.67 o                         
   5  12   7       4748.67       4671.00       121.30 o                         
   6  12   7       5606.26       5720.56       160.05 o                         
 -11  13   7      10408.51       9813.48       364.78 o                         
 -10  13   7       1700.54       1524.91       123.30 o                         
  -9  13   7        548.29        577.66        67.84 o                         
  -8  13   7       1516.63       1520.42        74.06 o                         
  -7  13   7       6293.89       6399.49       161.88 o                         
  -6  13   7       1064.06       1035.65        63.08 o                         
  -5  13   7       3687.08       3559.65       103.49 o                         
  -4  13   7         18.41         17.84        35.97 o                         
  -3  13   7        263.08        239.32        40.67 o                         
  -2  13   7        361.84        241.77        46.78 o                         
  -1  13   7       3684.54       3762.91       178.92 o                         
   0  13   7      10104.52       9982.61       252.17 o                         
   1  13   7       2879.13       2903.56        89.02 o                         
   2  13   7       5376.30       5400.84       137.70 o                         
   3  13   7       6162.20       6010.05       161.24 o                         
   4  13   7        450.26        434.56        44.69 o                         
   5  13   7        168.04        102.88        53.44 o                         
 -10  14   7         65.60         67.97       116.53 o                         
  -9  14   7       3493.36       3065.85       174.83 o                         
  -8  14   7      13330.47      13452.08       323.53 o                         
  -7  14   7       7759.30       7770.33       188.03 o                         
  -6  14   7       3311.87       3525.93       131.61 o                         
  -5  14   7        139.00        171.20        36.02 o                         
  -4  14   7         81.59         38.75        33.08 o                         
  -3  14   7        404.44        323.33        48.28 o                         
  -2  14   7       3519.97       3389.28       148.01 o                         
  -1  14   7        532.68        578.71        55.47 o                         
   0  14   7        293.53        263.70        45.74 o                         
   1  14   7       4281.85       4120.40       128.01 o                         
   2  14   7        433.28        437.04        55.11 o                         
   3  14   7       1055.20        977.37        74.56 o                         
   4  14   7       4051.00       4205.65       147.02 o                         
   5  14   7       1254.25       1176.64       145.10 o                         
  -8  15   7      16951.17      16897.19       835.80 o                         
  -7  15   7       5065.00       5335.45       220.56 o                         
  -6  15   7       5426.80       5537.00       245.03 o                         
  -5  15   7       8078.14       8080.71       240.89 o                         
  -4  15   7        386.90        393.14        43.60 o                         
  -3  15   7       3885.12       4173.22       125.81 o                         
  -2  15   7        360.27        425.00        54.68 o                         
  -1  15   7         40.76         43.31        43.25 o                         
   0  15   7       1109.18       1128.90        60.07 o                         
   1  15   7        448.11        425.03        67.73 o                         
   2  15   7          1.83        -18.47        48.47 o                         
   3  15   7       2829.84       2874.71       231.46 o                         
   4  15   7        458.21        392.61        84.75 o                         
  -7  16   7         27.83         19.98       116.53 o                         
  -6  16   7         44.24         87.00        73.06 o                         
  -5  16   7        975.56       1121.76       173.54 o                         
  -4  16   7          2.85        -23.06        49.62 o                         
  -3  16   7        620.38        569.32        60.29 o                         
  -2  16   7       8832.04       9051.11       240.00 o                         
  -1  16   7        571.71        667.69        61.58 o                         
   0  16   7         74.12         97.02        43.67 o                         
   1  16   7        821.58        525.06       125.13 o                         
   2  16   7        103.14         51.47        73.65 o                         
   3  16   7          1.53         70.73        74.86 o                         
  -5  17   7       3284.81       3357.06       373.99 o                         
  -4  17   7       1970.03       1984.39       132.03 o                         
  -3  17   7       4798.60       4713.53       371.43 o                         
  -2  17   7       1780.90       1868.73       160.36 o                         
 -16   0   8       4619.12       4475.66       224.38 o                         
 -15   0   8       1468.28       1551.33       218.63 o                         
 -14   0   8      11042.88      10148.50       568.90 o                         
 -13   0   8       5043.95       5209.99       354.44 o                         
 -12   0   8       1542.16       1670.82       100.01 o                         
 -11   0   8       2405.81       2166.84       201.77 o                         
 -10   0   8        259.04        224.75        69.43 o                         
  -9   0   8       5656.38       5594.24       199.25 o                         
  -8   0   8          8.09         23.42        38.64 o                         
  -7   0   8      47097.61      46669.36      1339.08 o                         
  -6   0   8       1528.73       1591.71       113.27 o                         
  -5   0   8        778.79        710.53        76.16 o                         
  -4   0   8      17090.25      17193.16       518.22 o                         
  -3   0   8          6.23          6.13        30.36 o                         
  -2   0   8        961.77        915.28        67.12 o                         
  -1   0   8       2288.43       2321.52       155.09 o                         
   0   0   8       4593.56       4401.83       163.71 o                         
   1   0   8         66.22         74.17        31.82 o                         
   2   0   8      27601.48      27810.21       675.05 o                         
   3   0   8       1261.01       1391.53        97.34 o                         
   4   0   8      39086.51      38616.81      1968.40 o                         
   5   0   8       4346.42       4309.82       273.98 o                         
   6   0   8      10404.65      10625.70       533.11 o                         
   7   0   8       2898.05       2754.61       150.47 o                         
   8   0   8       3580.55       3579.29       226.40 o                         
   9   0   8        401.89        350.59        66.96 o                         
  10   0   8         86.16         79.35       102.65 o                         
 -16   1   8       1247.66       1335.21       147.53 o                         
 -15   1   8       3489.26       3544.81       342.99 o                         
 -14   1   8          4.36         44.20       109.17 o                         
 -13   1   8       1391.57       1291.89       131.00 o                         
 -12   1   8       8830.02       8448.83       231.82 o                         
 -11   1   8        421.25        383.60        38.68 o                         
 -10   1   8      16075.36      15842.87       385.12 o                         
  -9   1   8       8332.04       8376.91       223.36 o                         
  -8   1   8      20304.73      20990.56       442.97 o                         
  -7   1   8       5621.05       6042.40       146.38 o                         
  -6   1   8       1754.49       1813.26        71.81 o                         
  -5   1   8        615.13        596.97        36.47 o                         
  -4   1   8       7435.24       7390.30       271.81 o                         
  -3   1   8       7952.32       7929.02       151.03 o                         
  -2   1   8       7813.58       7409.32       176.46 o                         
  -1   1   8      19987.99      18442.90      1365.72 o                         
   0   1   8         46.57         65.93        24.23 o                         
   1   1   8       8398.13       8114.73       183.42 o                         
   2   1   8      21793.16      21478.25       376.92 o                         
   3   1   8      21439.53      21664.98       382.59 o                         
   4   1   8       6028.14       6044.91       154.29 o                         
   5   1   8      15318.00      15783.96       419.93 o                         
   6   1   8       2666.76       2630.61        98.64 o                         
   7   1   8       1034.13       1047.77        69.42 o                         
   8   1   8       2415.98       2692.85       165.89 o                         
   9   1   8        131.26         28.88        53.13 o                         
  10   1   8       3437.82       3168.00       243.60 o                         
 -16   2   8       9844.77      10172.49       586.66 o                         
 -15   2   8        100.08        111.79        48.09 o                         
 -14   2   8         76.60         17.79        57.85 o                         
 -13   2   8        754.98        674.35        84.64 o                         
 -12   2   8       1043.38       1047.92        48.09 o                         
 -11   2   8       6534.43       6398.31       162.12 o                         
 -10   2   8       1811.35       1927.83        62.24 o                         
  -9   2   8      19401.76      19064.08       400.78 o                         
  -8   2   8       4711.60       4704.97       144.20 o                         
  -7   2   8       2972.83       2926.84        83.89 o                         
  -6   2   8      24267.40      24194.85       449.26 o                         
  -5   2   8      31720.07      31002.65       970.37 o                         
  -4   2   8       9154.74       9767.46       222.22 o                         
  -3   2   8       2504.65       2349.01        75.24 o                         
  -2   2   8       2173.07       2088.45        66.85 o                         
  -1   2   8        242.34        300.61        35.70 o                         
   0   2   8       5679.69       5731.78       130.78 o                         
   1   2   8       4662.47       4558.13       126.60 o                         
   2   2   8       5711.75       5599.60       145.57 o                         
   3   2   8        117.34        111.16        28.97 o                         
   4   2   8        474.14        550.65        42.32 o                         
   5   2   8       6101.93       6226.56       192.20 o                         
   6   2   8       9024.67       8986.95       223.67 o                         
   7   2   8       1249.62       1183.99        70.42 o                         
   8   2   8        127.29        194.99        56.74 o                         
   9   2   8        672.55        629.72        75.26 o                         
  10   2   8        582.24        416.44       121.24 o                         
 -16   3   8       7178.11       7035.16       452.51 o                         
 -15   3   8       1581.64       1641.52        87.83 o                         
 -14   3   8       3424.89       3333.92       142.66 o                         
 -13   3   8      10619.54       9932.82       351.02 o                         
 -12   3   8        581.72        516.80        56.80 o                         
 -11   3   8          3.00         23.31        25.80 o                         
 -10   3   8          2.57         12.21        25.94 o                         
  -9   3   8      28824.94      28292.79       585.59 o                         
  -8   3   8      22584.91      22559.04       479.60 o                         
  -7   3   8       4794.02       4850.30       114.33 o                         
  -6   3   8        868.40        955.41        45.11 o                         
  -5   3   8      18213.03      18003.10       383.45 o                         
  -4   3   8         29.47         41.11        28.74 o                         
  -3   3   8      46445.21      45143.41      1065.99 o                         
  -2   3   8      90344.55      87827.45      1498.29 o                         
  -1   3   8      20390.77      20575.22       359.79 o                         
   0   3   8      37650.65      34584.27       734.88 o                         
   1   3   8      14633.90      14298.09       465.14 o                         
   2   3   8       2237.08       2217.41        96.63 o                         
   3   3   8       4017.27       4174.47       100.22 o                         
   4   3   8      13459.04      13366.11       254.96 o                         
   5   3   8        765.90        734.44        37.75 o                         
   6   3   8         17.41         58.11        40.06 o                         
   7   3   8       2683.47       2672.62       155.08 o                         
   8   3   8       3746.02       3752.15       104.75 o                         
   9   3   8       4796.04       4663.23       130.84 o                         
  10   3   8       1044.42        989.99       135.39 o                         
 -16   4   8         55.56         36.81        85.30 o                         
 -15   4   8       3655.16       3633.55       295.20 o                         
 -14   4   8        892.98        762.06       116.04 o                         
 -13   4   8       3851.32       3657.36       184.29 o                         
 -12   4   8       1333.82       1282.92        72.95 o                         
 -11   4   8         67.57         53.68        26.33 o                         
 -10   4   8       6534.75       6326.04       175.51 o                         
  -9   4   8       5979.50       6034.08       135.78 o                         
  -8   4   8      24193.11      23542.31       503.16 o                         
  -7   4   8       2618.57       2539.65        99.90 o                         
  -6   4   8      12436.81      11943.50       271.63 o                         
  -5   4   8       3555.32       3643.27       104.95 o                         
  -4   4   8      57953.34      56798.18      1153.03 o                         
  -3   4   8       5666.57       5973.31       119.70 o                         
  -2   4   8       1240.10       1154.40        54.33 o                         
  -1   4   8        504.49        468.26        67.24 o                         
   0   4   8       5872.22       5467.16       207.64 o                         
   1   4   8      29645.83      29277.33       578.67 o                         
   2   4   8       5077.97       4710.92        98.19 o                         
   3   4   8        284.25        348.77        38.50 o                         
   4   4   8       1333.86       1212.82        83.69 o                         
   5   4   8       2646.09       2480.03        72.77 o                         
   6   4   8        646.57        615.36        46.09 o                         
   7   4   8       1642.43       1619.25        66.84 o                         
   8   4   8       2106.95       2116.27        82.45 o                         
   9   4   8        261.78        197.96        44.04 o                         
  10   4   8         38.46         -6.38        66.52 o                         
 -16   5   8         82.69        119.86       134.98 o                         
 -15   5   8        770.67        627.73       219.74 o                         
 -14   5   8        123.34        239.53        50.18 o                         
 -13   5   8       5272.60       5139.10       249.98 o                         
 -12   5   8         67.68        101.16        45.16 o                         
 -11   5   8       5923.29       5465.39       233.89 o                         
 -10   5   8       9833.02       9469.08       241.80 o                         
  -9   5   8       3399.62       3406.59       168.24 o                         
  -8   5   8       3414.32       3255.42       158.29 o                         
  -7   5   8        653.27        607.99        36.09 o                         
  -6   5   8       4182.83       4209.02       165.53 o                         
  -5   5   8       5039.68       5166.85       123.14 o                         
  -4   5   8       7479.86       6958.10       185.48 o                         
  -3   5   8       1799.60       1859.06        50.56 o                         
  -2   5   8      10879.31      10959.26       193.88 o                         
  -1   5   8        373.89        367.23        42.72 o                         
   0   5   8      32263.16      32545.93       873.66 o                         
   1   5   8      27272.02      27776.66       523.07 o                         
   2   5   8      12311.33      12137.07       397.59 o                         
   3   5   8       1441.52       1395.33        55.22 o                         
   4   5   8          8.59         -1.83        33.94 o                         
   5   5   8       5524.98       5128.89       144.17 o                         
   6   5   8        255.06        241.83        39.37 o                         
   7   5   8       3717.95       3449.75        99.49 o                         
   8   5   8        185.80        130.94        42.56 o                         
   9   5   8         58.86         -4.45        48.33 o                         
  10   5   8        761.18        922.44       126.58 o                         
 -16   6   8       1130.14       1065.52       183.25 o                         
 -15   6   8        266.88        319.25        90.80 o                         
 -13   6   8      23503.16      23692.50       724.66 o                         
 -12   6   8      33774.19      33167.24      1005.02 o                         
 -11   6   8      34237.38      34385.92       925.57 o                         
 -10   6   8       9760.76       9996.26       238.63 o                         
  -9   6   8      15554.71      15384.64       410.89 o                         
  -8   6   8       2690.16       2592.60       109.95 o                         
  -7   6   8      15979.91      15247.84       489.72 o                         
  -6   6   8        604.67        541.65        45.80 o                         
  -5   6   8       5318.67       4932.23       100.96 o                         
  -4   6   8      16589.17      16007.37       287.34 o                         
  -3   6   8        689.99        736.69        38.91 o                         
  -2   6   8       1027.46        995.57        44.34 o                         
  -1   6   8      24901.77      25823.13       488.14 o                         
   0   6   8      10555.28      10583.48       247.66 o                         
   1   6   8       4933.23       4989.83       253.66 o                         
   2   6   8      33257.59      33791.28       637.06 o                         
   3   6   8       8243.88       8484.64       162.06 o                         
   4   6   8         11.34          3.87        26.65 o                         
   5   6   8       1069.84       1121.07        55.96 o                         
   6   6   8       1737.19       1798.86        71.40 o                         
   7   6   8       7355.61       7354.52       211.73 o                         
   8   6   8      11194.26      10902.32       245.15 o                         
   9   6   8       4149.91       4190.58       158.86 o                         
  10   6   8        213.22        187.69       143.30 o                         
 -15   7   8       3827.52       3840.31       208.96 o                         
 -14   7   8        630.83        692.08       134.84 o                         
 -13   7   8       1144.06       1050.23        89.09 o                         
 -12   7   8       1750.42       1547.00        88.19 o                         
 -11   7   8       1162.10       1118.17        51.90 o                         
 -10   7   8      14780.69      14444.79       384.95 o                         
  -9   7   8        483.82        577.62        49.76 o                         
  -8   7   8       3844.71       3695.97       100.64 o                         
  -7   7   8       1974.22       1893.04        67.17 o                         
  -6   7   8       2148.41       2044.05        65.57 o                         
  -5   7   8        780.62        790.30        36.09 o                         
  -4   7   8      13856.71      13431.90       237.95 o                         
  -3   7   8        549.08        550.53        36.03 o                         
  -2   7   8      11472.41      11500.23       222.80 o                         
  -1   7   8        304.88        260.22        39.02 o                         
   0   7   8       9604.66       9915.35       328.56 o                         
   1   7   8       9920.79      10336.44       290.03 o                         
   2   7   8       2942.92       3053.79       109.39 o                         
   3   7   8       6277.19       6067.87       151.19 o                         
   4   7   8       2254.70       2213.11        74.31 o                         
   5   7   8      15711.16      15746.31       298.20 o                         
   6   7   8       3820.25       3763.58       111.40 o                         
   7   7   8       2543.77       2450.37        92.99 o                         
   8   7   8        188.57        192.72        42.53 o                         
   9   7   8         50.94       -113.61       151.21 o                         
  10   7   8       1860.79       1761.08       240.13 o                         
 -15   8   8         90.78        123.46       124.71 o                         
 -14   8   8        833.17        695.29        81.23 o                         
 -13   8   8        211.76        171.30        69.12 o                         
 -12   8   8       1643.61       1788.14       119.09 o                         
 -11   8   8        404.85        348.61        22.12 o                         
 -10   8   8       1217.86       1182.51        46.48 o                         
  -9   8   8       5284.91       5122.36       138.92 o                         
  -8   8   8       2131.53       2098.93        93.63 o                         
  -7   8   8       2320.49       2232.54        77.86 o                         
  -6   8   8       9036.26       8616.45       181.31 o                         
  -5   8   8       6635.30       6576.89       124.00 o                         
  -4   8   8        688.73        607.96        43.78 o                         
  -3   8   8        112.41         95.31        30.74 o                         
  -2   8   8       4263.65       4402.59       125.82 o                         
  -1   8   8       1469.50       1509.79        71.52 o                         
   0   8   8       6660.25       6474.71       195.88 o                         
   1   8   8      13327.29      13092.36       433.21 o                         
   2   8   8       1903.54       1809.47        83.18 o                         
   3   8   8       4055.85       4029.52       115.05 o                         
   4   8   8      11525.98      11697.10       233.15 o                         
   5   8   8          6.82        -18.37        36.63 o                         
   6   8   8        148.67         98.76        47.17 o                         
   7   8   8        161.44         57.17        45.58 o                         
   8   8   8          2.57         -0.02        76.52 o                         
   9   8   8         22.48        244.43       174.37 o                         
 -14   9   8       7115.84       7159.03       280.13 o                         
 -13   9   8       5483.08       5622.74       356.79 o                         
 -12   9   8       7106.07       7412.47       398.34 o                         
 -11   9   8       7156.91       7159.26       257.53 o                         
 -10   9   8         48.27         56.65        38.04 o                         
  -9   9   8        767.41        647.22        54.33 o                         
  -8   9   8          5.09         13.88        30.12 o                         
  -7   9   8         17.17         53.21        28.65 o                         
  -6   9   8         41.54         85.88        25.84 o                         
  -5   9   8       7397.27       7265.57       173.58 o                         
  -4   9   8       4919.72       5087.06       137.32 o                         
  -3   9   8      49219.60      48296.93       998.17 o                         
  -2   9   8      27512.59      27124.10       580.14 o                         
  -1   9   8       2156.03       2028.43        80.59 o                         
   0   9   8          0.80         15.91        42.28 o                         
   1   9   8       2842.01       2720.82       145.04 o                         
   2   9   8       3832.61       3809.98       147.19 o                         
   3   9   8       1381.05       1286.44        74.81 o                         
   4   9   8       1983.07       1958.96        72.23 o                         
   5   9   8         16.34        -25.51        41.81 o                         
   6   9   8        171.76        128.15        45.11 o                         
   7   9   8        207.48        127.90        61.18 o                         
 -14  10   8        425.24        408.31        84.80 o                         
 -13  10   8         14.61        -18.98        65.70 o                         
 -12  10   8        286.78        306.04       119.23 o                         
 -11  10   8        398.75        391.25        40.30 o                         
 -10  10   8        126.74        102.02        42.04 o                         
  -9  10   8       7620.19       7369.60       164.80 o                         
  -8  10   8       3033.30       2748.81       142.52 o                         
  -7  10   8       1578.54       1476.78        66.36 o                         
  -6  10   8      17774.86      17072.94       349.57 o                         
  -5  10   8      28774.82      27519.25       438.18 o                         
  -4  10   8      12347.76      12239.13       255.07 o                         
  -3  10   8       5001.87       5048.21       118.75 o                         
  -2  10   8        719.31        730.60        55.62 o                         
  -1  10   8        365.50        280.85        48.53 o                         
   0  10   8       3229.87       3413.46       127.83 o                         
   1  10   8       5417.92       5445.23       183.65 o                         
   2  10   8       1409.41       1392.47       122.01 o                         
   3  10   8        736.30        737.10        85.05 o                         
   4  10   8       3311.88       3095.66       110.78 o                         
   5  10   8       2816.44       2710.73       170.11 o                         
   6  10   8       3867.16       3901.29       119.99 o                         
 -13  11   8        839.50        722.24        93.61 o                         
 -12  11   8       2215.68       2063.49       133.81 o                         
 -11  11   8        673.96        649.68        85.96 o                         
 -10  11   8       7415.73       6994.75       187.76 o                         
  -9  11   8        580.73        545.41        46.51 o                         
  -8  11   8       3415.79       3105.63       112.80 o                         
  -7  11   8       1448.00       1397.07        91.40 o                         
  -6  11   8       1698.64       1681.66        54.46 o                         
  -5  11   8        693.72        691.93        46.93 o                         
  -4  11   8       6472.25       6440.23       141.84 o                         
  -3  11   8       1600.95       1583.40        62.91 o                         
  -2  11   8       8647.50       8625.46       226.44 o                         
  -1  11   8        166.51        152.96        46.17 o                         
   0  11   8       3585.73       3744.16       192.83 o                         
   1  11   8       2787.21       2868.60       169.49 o                         
   2  11   8        883.15        794.01        75.71 o                         
   3  11   8       2410.25       2089.70       169.10 o                         
   4  11   8       1298.89       1408.87        82.82 o                         
   5  11   8      10942.35      11178.40       311.52 o                         
   6  11   8       3449.10       3292.94       173.33 o                         
 -12  12   8       7104.92       7425.24       404.79 o                         
 -11  12   8       5262.59       5146.78       334.04 o                         
 -10  12   8        242.67        216.30        65.76 o                         
  -9  12   8       2424.74       2446.27        91.03 o                         
  -8  12   8        145.14        202.58        51.80 o                         
  -7  12   8       8591.44       8376.68       241.50 o                         
  -6  12   8       1024.58       1033.45        47.43 o                         
  -5  12   8       5337.45       4967.27       204.76 o                         
  -4  12   8      19243.39      19203.12       353.82 o                         
  -3  12   8       1149.23       1150.96        64.41 o                         
  -2  12   8         13.98         -1.65        43.05 o                         
  -1  12   8       5207.95       5066.27       210.86 o                         
   0  12   8       1603.73       1679.47       176.80 o                         
   1  12   8          6.17          8.94        57.36 o                         
   2  12   8       9560.43       9215.31       246.27 o                         
   3  12   8         30.36         46.61        48.89 o                         
   4  12   8       4395.67       4038.97       131.27 o                         
   5  12   8        499.07        440.46        70.98 o                         
 -10  13   8       5584.02       5178.19       233.93 o                         
  -9  13   8        229.40        234.87        55.34 o                         
  -8  13   8         52.77         28.66        52.24 o                         
  -7  13   8        103.07        144.80        41.59 o                         
  -6  13   8       2028.49       1923.52        64.14 o                         
  -5  13   8       2499.14       2070.57       104.16 o                         
  -4  13   8       1403.64       1416.23        62.34 o                         
  -3  13   8        433.45        363.30        53.01 o                         
  -2  13   8       1562.00       1538.33        79.77 o                         
  -1  13   8        945.91       1057.09       155.99 o                         
   0  13   8       5687.50       5584.17       187.76 o                         
   1  13   8      12420.75      12243.92       474.23 o                         
   2  13   8       7658.39       7787.04       219.70 o                         
   3  13   8       3480.15       3711.56       239.65 o                         
   4  13   8        152.73        104.27        49.93 o                         
   5  13   8       2470.04       2463.98       203.78 o                         
  -9  14   8       6940.70       7738.48       466.25 o                         
  -8  14   8       8824.43       8927.59       242.17 o                         
  -7  14   8        605.84        565.70       106.80 o                         
  -6  14   8       5033.53       5084.99       231.55 o                         
  -5  14   8          5.18         -1.94        35.49 o                         
  -4  14   8       2949.49       2694.70        79.82 o                         
  -3  14   8         82.63         63.78        42.73 o                         
  -2  14   8        133.42        101.71        47.79 o                         
  -1  14   8       2492.05       2382.99       117.18 o                         
   0  14   8         41.90         43.36        43.76 o                         
   1  14   8       1818.22       1736.82       102.67 o                         
   2  14   8       3439.36       3602.27       137.00 o                         
   3  14   8       1513.00       1388.48       131.30 o                         
   4  14   8        221.52        226.14       186.58 o                         
  -7  15   8       1269.29       1058.59       126.03 o                         
  -6  15   8        486.95        449.63        89.37 o                         
  -5  15   8       3495.84       3340.26       104.51 o                         
  -4  15   8         89.76         73.39        45.74 o                         
  -3  15   8       8941.05       9063.22       215.57 o                         
  -2  15   8      23474.45      24102.36       539.47 o                         
  -1  15   8       8574.99       8598.80       232.95 o                         
   0  15   8      13455.43      13599.97       407.60 o                         
   1  15   8       2335.39       2080.84       425.67 o                         
   2  15   8       1083.13        825.67       149.68 o                         
   3  15   8       2296.40       1779.67       194.07 o                         
  -6  16   8       3278.49       2947.78       159.15 o                         
  -5  16   8       1839.94       1866.02       226.53 o                         
  -4  16   8        531.80        477.39        78.60 o                         
  -3  16   8         12.23          9.30        66.26 o                         
  -2  16   8       1279.01       1196.94       212.52 o                         
  -1  16   8        559.12        590.37        82.26 o                         
   0  16   8       2607.61       2221.22       217.93 o                         
   1  16   8       5110.83       5289.48       348.05 o                         
   2  16   8        294.56        272.45       120.97 o                         
  -5  17   8        651.96        568.17        85.92 o                         
  -4  17   8         66.00        135.67        91.42 o                         
  -3  17   8       2679.79       2638.91       196.85 o                         
 -16   0   9       2530.17       2402.11       180.48 o                         
 -15   0   9       4462.30       4543.15       350.00 o                         
 -14   0   9        231.47        295.14       104.87 o                         
 -13   0   9       6948.99       6680.61       203.53 o                         
 -12   0   9      24350.78      23500.28       590.96 o                         
 -11   0   9         34.03         12.45        47.05 o                         
 -10   0   9       2570.62       2730.66       172.43 o                         
  -9   0   9      27368.23      26862.51       795.71 o                         
  -8   0   9      43645.23      44774.55      1294.80 o                         
  -7   0   9      30431.93      30510.90       895.72 o                         
  -6   0   9      15425.66      15299.24       470.30 o                         
  -5   0   9       5564.64       5953.08       208.84 o                         
  -4   0   9       4992.21       4724.78       175.63 o                         
  -3   0   9       4950.92       4508.81       141.03 o                         
  -2   0   9       7414.41       7569.77       494.75 o                         
  -1   0   9      51632.35      52774.62      2154.08 o                         
   0   0   9      23147.93      23218.35       491.23 o                         
   1   0   9      10585.04      10530.11       243.76 o                         
   2   0   9        689.20        659.83        49.37 o                         
   3   0   9       3809.73       3623.14       156.19 o                         
   4   0   9       2526.84       2751.97       238.88 o                         
   5   0   9       8037.44       7757.49       314.00 o                         
   6   0   9       2076.10       2266.04       137.85 o                         
   7   0   9          5.65         71.13        59.25 o                         
   8   0   9       3690.91       3800.84       158.84 o                         
   9   0   9       4151.17       4186.64       206.74 o                         
 -16   1   9        118.95        296.45       170.77 o                         
 -15   1   9         16.59          5.52        60.56 o                         
 -14   1   9        963.52        922.93        85.18 o                         
 -13   1   9        443.14        406.48        45.73 o                         
 -12   1   9       2032.22       2223.73       101.89 o                         
 -11   1   9        154.82        157.16        31.26 o                         
 -10   1   9        122.04        139.09        33.16 o                         
  -9   1   9       1103.70       1039.56        50.50 o                         
  -8   1   9      24261.54      24972.68       523.52 o                         
  -7   1   9      30495.10      31183.82       646.46 o                         
  -6   1   9        699.92        727.68        49.98 o                         
  -5   1   9       4528.54       4413.63       117.21 o                         
  -4   1   9       2353.55       2318.62        62.63 o                         
  -3   1   9       3434.01       3459.61       129.61 o                         
  -2   1   9       3417.91       3315.51        97.68 o                         
  -1   1   9          5.85          3.60        37.68 o                         
   0   1   9       3510.42       3741.19       107.99 o                         
   1   1   9       1033.99        990.64        37.66 o                         
   2   1   9       6772.87       6614.77       128.19 o                         
   3   1   9      14684.02      14559.72       270.93 o                         
   4   1   9       8605.12       8460.67       162.84 o                         
   5   1   9        208.70        279.62        45.89 o                         
   6   1   9        619.40        657.62        62.09 o                         
   7   1   9        138.46        117.01        45.14 o                         
   8   1   9       4720.96       4641.49       153.16 o                         
   9   1   9       1437.71       1449.07        87.68 o                         
 -16   2   9       3531.33       3402.58       304.36 o                         
 -15   2   9       1072.48       1005.38       105.60 o                         
 -14   2   9      18849.51      18897.17       511.25 o                         
 -13   2   9       3769.72       3602.56       100.14 o                         
 -12   2   9         92.22        101.57        36.00 o                         
 -11   2   9       5750.63       5455.00       161.33 o                         
 -10   2   9       2471.38       2313.67        65.66 o                         
  -9   2   9        642.63        513.68        33.90 o                         
  -8   2   9       1176.58       1291.33        55.44 o                         
  -7   2   9        109.38        159.33        54.69 o                         
  -6   2   9      13347.54      13485.57       338.41 o                         
  -5   2   9      18525.02      18596.92       456.24 o                         
  -4   2   9      10207.67      10201.90       230.37 o                         
  -3   2   9      47122.25      45308.89       925.07 o                         
  -2   2   9       4186.23       4159.28       111.60 o                         
  -1   2   9         13.16         61.20        33.01 o                         
   0   2   9      12030.54      11653.27       306.06 o                         
   1   2   9       3462.60       3462.93        78.40 o                         
   2   2   9       1312.30       1428.97        58.07 o                         
   3   2   9        107.52        138.47        32.35 o                         
   4   2   9       1690.19       1683.37        62.52 o                         
   5   2   9        157.97        184.13        36.26 o                         
   6   2   9       5527.55       5464.95       127.76 o                         
   7   2   9       1939.93       1882.34        70.57 o                         
   8   2   9       2467.47       2359.55        85.82 o                         
   9   2   9       1125.77       1033.27        76.68 o                         
  10   2   9          0.07        -24.69        86.84 o                         
 -16   3   9        647.63        768.94       178.81 o                         
 -15   3   9         97.08         90.95        52.70 o                         
 -14   3   9        578.59        461.53        66.02 o                         
 -13   3   9          9.03         11.77        29.66 o                         
 -12   3   9       1348.05       1190.33        47.30 o                         
 -11   3   9      17573.17      17271.81       367.31 o                         
 -10   3   9      10229.19      10049.23       226.80 o                         
  -9   3   9        188.50        207.48        27.25 o                         
  -8   3   9       4881.34       4809.34       135.06 o                         
  -7   3   9         44.34         82.93        37.27 o                         
  -6   3   9       4402.10       4432.94       115.25 o                         
  -5   3   9         22.82         14.54        26.61 o                         
  -4   3   9       1893.14       2012.26        70.33 o                         
  -3   3   9          7.38         96.61        34.67 o                         
  -2   3   9         30.57         44.54        33.97 o                         
  -1   3   9        730.49        711.70        37.16 o                         
   0   3   9      34181.05      32815.58       760.11 o                         
   1   3   9      20860.75      19746.20       689.48 o                         
   2   3   9        337.28        368.02        36.23 o                         
   3   3   9      12052.53      12191.27       236.05 o                         
   4   3   9       1334.51       1335.96        54.07 o                         
   5   3   9        581.14        556.09        34.89 o                         
   6   3   9        552.58        581.70        53.05 o                         
   7   3   9        427.06        442.80        49.56 o                         
   8   3   9          1.53        -37.72        37.72 o                         
   9   3   9       2270.08       2409.74       144.04 o                         
  10   3   9        210.04        174.25        77.32 o                         
 -16   4   9        915.50       1102.84       189.08 o                         
 -15   4   9        626.90        640.06       154.26 o                         
 -14   4   9      13881.01      13621.24       495.20 o                         
 -13   4   9       4511.02       4116.56       121.37 o                         
 -12   4   9         46.04         42.89        25.88 o                         
 -11   4   9       3032.87       2881.07        86.39 o                         
 -10   4   9       1733.59       1692.75        59.37 o                         
  -9   4   9      12222.67      12362.13       284.22 o                         
  -8   4   9       9672.03      10097.39       240.81 o                         
  -7   4   9       3566.76       3549.69        91.44 o                         
  -6   4   9       2725.26       2809.09        78.39 o                         
  -5   4   9       5850.24       5930.42       151.83 o                         
  -4   4   9       3628.68       3592.22        90.80 o                         
  -3   4   9      17163.17      16378.35       381.14 o                         
  -2   4   9      15942.02      15697.34       311.64 o                         
  -1   4   9      17713.06      17400.98       336.24 o                         
   0   4   9      31515.71      28944.03       552.29 o                         
   1   4   9          4.08         45.01        33.45 o                         
   2   4   9       8050.42       8128.88       169.36 o                         
   3   4   9      23826.82      25057.22       431.61 o                         
   4   4   9       9619.60       9410.19       191.86 o                         
   5   4   9         13.78         -0.52        30.22 o                         
   6   4   9      14637.88      14220.38       344.95 o                         
   7   4   9      12408.34      12385.69       270.85 o                         
   8   4   9        334.94        305.17        44.97 o                         
   9   4   9       1716.70       2018.61       132.63 o                         
 -15   5   9       2547.05       2606.10       169.28 o                         
 -13   5   9       3464.21       3312.94       115.46 o                         
 -12   5   9      11080.78      10601.39       294.96 o                         
 -11   5   9       1121.27       1115.42       111.23 o                         
 -10   5   9        960.08        983.24        63.27 o                         
  -9   5   9       4598.23       4380.09       153.80 o                         
  -8   5   9       3477.99       3574.89       194.68 o                         
  -7   5   9       9558.60       9366.62       198.51 o                         
  -6   5   9       1833.07       1797.97        87.70 o                         
  -5   5   9      47992.84      48307.18      1021.79 o                         
  -4   5   9      48419.32      49187.22       753.08 o                         
  -3   5   9      16541.89      17056.46       356.45 o                         
  -2   5   9         25.38         47.18        27.30 o                         
  -1   5   9       5798.73       5913.56       204.54 o                         
   0   5   9       5344.56       5120.65       229.60 o                         
   1   5   9        644.66        681.86        40.65 o                         
   2   5   9       4555.98       4486.25        87.73 o                         
   3   5   9         51.42         50.97        26.72 o                         
   4   5   9       2857.75       2909.65       104.95 o                         
   5   5   9       2479.24       2633.93        80.11 o                         
   6   5   9       5942.31       5797.88       185.88 o                         
   7   5   9      10898.66      10851.84       321.29 o                         
   8   5   9      12639.83      12587.76       440.86 o                         
   9   5   9        853.04        864.80        78.34 o                         
 -15   6   9       1062.01       1048.18       119.17 o                         
 -14   6   9       2221.00       2234.95       211.83 o                         
 -13   6   9        431.84        331.87        78.14 o                         
 -12   6   9          1.01        -56.88        91.83 o                         
 -11   6   9      11054.33      10660.46       295.74 o                         
 -10   6   9       9743.24       8947.20       266.42 o                         
  -9   6   9       4518.35       4181.34       154.37 o                         
  -8   6   9       3137.06       3103.31       118.55 o                         
  -7   6   9       9088.79       9284.12       268.35 o                         
  -6   6   9      25397.51      25146.77       440.68 o                         
  -5   6   9      10926.59      10434.36       188.82 o                         
  -4   6   9          2.71         36.94        19.96 o                         
  -3   6   9       1727.38       1939.13        61.64 o                         
  -2   6   9       2892.82       2754.86        70.89 o                         
  -1   6   9       4808.85       4868.15       206.71 o                         
   0   6   9       6493.87       6416.09       234.95 o                         
   1   6   9       3630.09       3674.11       101.47 o                         
   2   6   9       1529.27       1525.56        68.16 o                         
   3   6   9       1859.44       1911.49        57.63 o                         
   4   6   9       2162.95       2215.70        69.72 o                         
   5   6   9      13296.59      12771.73       288.13 o                         
   6   6   9         18.00         20.08        34.98 o                         
   7   6   9       1126.24       1072.50        70.01 o                         
   8   6   9          6.33          4.59        48.92 o                         
   9   6   9       5592.85       5277.27       376.35 o                         
 -15   7   9         68.51        152.25        79.18 o                         
 -13   7   9       1549.49       1727.00       126.40 o                         
 -12   7   9       1545.61       1088.39       129.64 o                         
 -11   7   9        308.61        285.73        43.93 o                         
 -10   7   9        438.99        410.83        65.09 o                         
  -9   7   9       5895.21       5925.89       193.76 o                         
  -8   7   9       6964.93       6459.96       220.28 o                         
  -7   7   9      10847.34      11255.61       256.04 o                         
  -6   7   9       4002.11       4097.15        94.95 o                         
  -5   7   9      12214.07      11725.79       191.34 o                         
  -4   7   9      12291.22      12192.04       230.44 o                         
  -3   7   9       8266.53       7952.49       150.75 o                         
  -2   7   9       3389.47       3581.87        92.58 o                         
  -1   7   9         92.50        113.02        34.09 o                         
   0   7   9       1337.00       1438.74        86.44 o                         
   1   7   9       1326.72       1419.87        76.71 o                         
   2   7   9      16126.39      15947.79       371.84 o                         
   3   7   9       3593.03       3638.91       110.18 o                         
   4   7   9       1666.16       1617.11        66.76 o                         
   5   7   9        988.72       1029.73        48.50 o                         
   6   7   9       3344.72       3331.52       116.88 o                         
   7   7   9       1172.04       1166.49        72.55 o                         
   8   7   9       3566.94       3608.72       244.01 o                         
   9   7   9        414.80        346.39       172.99 o                         
 -14   8   9       7270.03       7576.17       443.08 o                         
 -13   8   9          3.83        -45.22       106.54 o                         
 -12   8   9       5062.92       3164.89      1163.67 o                         
 -11   8   9         18.87         26.11        22.08 o                         
 -10   8   9        106.91        153.18        37.11 o                         
  -9   8   9         17.44          5.43        33.93 o                         
  -8   8   9        736.79        780.26        91.83 o                         
  -7   8   9          5.07          8.77        33.51 o                         
  -6   8   9       1220.99       1163.87        44.80 o                         
  -5   8   9       1997.80       2073.81        91.52 o                         
  -4   8   9         43.15         22.23        31.27 o                         
  -3   8   9      28819.25      28819.97       539.28 o                         
  -2   8   9       1407.54       1504.28        76.31 o                         
  -1   8   9       1368.62       1535.24        72.12 o                         
   0   8   9        115.35         34.55        59.25 o                         
   1   8   9       1184.23       1333.98        97.85 o                         
   2   8   9          1.46         30.75        63.92 o                         
   3   8   9       2181.94       2117.95        83.05 o                         
   4   8   9       3222.09       3295.30       106.45 o                         
   5   8   9        300.46        275.33        47.85 o                         
   6   8   9       8831.86       8759.57       235.40 o                         
   7   8   9       1750.53       1518.18       123.40 o                         
 -14   9   9        134.57        150.79       117.78 o                         
 -13   9   9       2414.67       2393.65       213.08 o                         
 -12   9   9       2081.50       2170.13       109.49 o                         
 -11   9   9       7469.77       7540.38       171.47 o                         
 -10   9   9       5154.76       5032.78       248.04 o                         
  -9   9   9       1597.62       1475.29       115.58 o                         
  -8   9   9      17855.03      17029.22       342.13 o                         
  -7   9   9       6997.40       7019.71       165.31 o                         
  -6   9   9      10030.14      10433.42       221.65 o                         
  -5   9   9       9656.79       9674.02       300.76 o                         
  -4   9   9       6705.99       6875.87       175.66 o                         
  -3   9   9       1352.53       1421.54        60.95 o                         
  -2   9   9        732.01        715.11        55.49 o                         
  -1   9   9       1052.64       1085.09        62.34 o                         
   0   9   9      19996.14      20305.96       643.68 o                         
   1   9   9      10248.27       9985.95       370.10 o                         
   2   9   9       6868.63       6725.21       191.31 o                         
   3   9   9      29310.16      29003.75       565.50 o                         
   4   9   9      11296.82      11414.06       256.75 o                         
   5   9   9       1467.18       1383.60        78.65 o                         
   6   9   9       2240.77       2324.42       103.00 o                         
 -14  10   9       9511.34      10381.69       562.66 o                         
 -13  10   9       1989.85       2112.16       133.52 o                         
 -12  10   9        220.38        265.21        59.50 o                         
 -11  10   9       1488.52       1595.76        95.67 o                         
 -10  10   9       1124.65       1165.65        67.60 o                         
  -9  10   9        284.29        333.74        37.25 o                         
  -8  10   9        256.57        253.08        36.53 o                         
  -7  10   9        256.45        237.25        39.48 o                         
  -6  10   9       5960.05       5870.35       153.12 o                         
  -5  10   9       3395.84       3500.26       108.73 o                         
  -4  10   9       7125.59       6854.62       160.43 o                         
  -3  10   9      24005.78      24081.29       467.46 o                         
  -2  10   9       6124.27       5801.04       181.69 o                         
  -1  10   9        978.23       1020.86        67.10 o                         
   0  10   9       1817.97       1913.03       124.86 o                         
   1  10   9         89.96        203.92        59.09 o                         
   2  10   9        769.41        901.50       107.49 o                         
   3  10   9        187.84        208.35        45.97 o                         
   4  10   9        727.12        761.21        62.77 o                         
   5  10   9         12.89         -5.17        47.29 o                         
   6  10   9       4230.10       4095.08       263.29 o                         
 -13  11   9        887.53        747.99       122.77 o                         
 -12  11   9        510.45        568.21       154.88 o                         
 -11  11   9       2551.58       2228.62       114.13 o                         
 -10  11   9        559.02        550.94        59.85 o                         
  -9  11   9       1226.28       1190.43        73.23 o                         
  -8  11   9       4347.41       4239.63       177.74 o                         
  -7  11   9       4461.05       4388.75       122.21 o                         
  -6  11   9        643.82        571.88        33.03 o                         
  -5  11   9       5078.19       4975.34       139.44 o                         
  -4  11   9       2843.97       2946.20        85.32 o                         
  -3  11   9       1640.44       1593.22        79.31 o                         
  -2  11   9       1138.64       1226.12        68.34 o                         
  -1  11   9         57.60         63.42        42.88 o                         
   0  11   9       4022.31       3904.60       187.63 o                         
   1  11   9        188.44        244.60        61.81 o                         
   2  11   9       6130.40       5640.72       344.17 o                         
   3  11   9       3580.55       3366.96       158.65 o                         
   4  11   9       2701.45       2518.64       114.96 o                         
   5  11   9       1804.52       1701.59       130.72 o                         
 -11  12   9       2624.85       2446.19       198.23 o                         
 -10  12   9       1669.49       1756.57       109.22 o                         
  -9  12   9        899.14        931.23        89.92 o                         
  -8  12   9       1869.62       1957.41        94.32 o                         
  -7  12   9       4038.13       4164.34       209.98 o                         
  -6  12   9       9262.21       9452.53       269.69 o                         
  -5  12   9          0.96         36.73        45.84 o                         
  -4  12   9       5096.44       5101.38       123.70 o                         
  -3  12   9        162.98        119.90        44.16 o                         
  -2  12   9       5001.10       4991.98       150.49 o                         
  -1  12   9       2824.70       2794.81       400.35 o                         
   0  12   9          0.84        -14.15       102.24 o                         
   1  12   9        355.77        206.01        71.35 o                         
   2  12   9        302.48        291.70        84.53 o                         
   3  12   9        427.89        384.25        69.19 o                         
   4  12   9        464.93        551.79        86.91 o                         
   5  12   9       4862.38       4481.42       292.29 o                         
  -9  13   9       1780.44       1692.78        90.96 o                         
  -8  13   9       2332.04       2212.94       101.98 o                         
  -7  13   9       4079.51       3976.21       138.95 o                         
  -6  13   9       1246.25       1246.94        71.62 o                         
  -5  13   9      16592.91      16738.29       444.61 o                         
  -4  13   9      20389.47      21190.97       388.74 o                         
  -3  13   9       5839.47       5693.83       197.32 o                         
  -2  13   9         41.51         -0.36        53.98 o                         
  -1  13   9       1806.43       1986.43       127.14 o                         
   0  13   9       1149.04       1087.11       197.05 o                         
   1  13   9        990.56        936.12        87.30 o                         
   2  13   9       1588.36       1559.79       276.75 o                         
   3  13   9         15.94         14.43       110.98 o                         
   4  13   9        907.49        696.52       129.84 o                         
  -8  14   9        550.36        604.00       237.56 o                         
  -7  14   9          0.18        -12.93        42.49 o                         
  -6  14   9       3823.49       4047.81       224.68 o                         
  -5  14   9        723.15        810.34        52.08 o                         
  -4  14   9        165.67        142.88        37.39 o                         
  -3  14   9       6644.35       6614.34       206.00 o                         
  -2  14   9       4982.38       4874.01       177.79 o                         
  -1  14   9       4010.04       4233.18       195.23 o                         
   0  14   9      13313.04      13911.43       400.72 o                         
   1  14   9       1145.15       1013.81        90.65 o                         
   2  14   9         74.84         46.06       106.26 o                         
   3  14   9        976.27       1015.45       163.00 o                         
  -7  15   9         15.87        -24.04        74.45 o                         
  -6  15   9        963.04        851.83        96.72 o                         
  -5  15   9        282.16        392.10        66.06 o                         
  -4  15   9        314.86        338.86        63.18 o                         
  -3  15   9        461.10        497.16        64.79 o                         
  -2  15   9        969.33       1023.47        85.77 o                         
  -1  15   9        494.91        380.75        68.84 o                         
   0  15   9       9469.56       8729.65       489.41 o                         
   1  15   9       2030.18       1649.55       195.04 o                         
   2  15   9          1.56        -80.18       103.07 o                         
   3  15   9       2980.59       3163.14       256.91 o                         
  -6  16   9        134.58        137.75       109.87 o                         
  -5  16   9         65.70         13.86        65.67 o                         
  -4  16   9        115.04         43.57        64.12 o                         
  -3  16   9       7182.20       7525.26       400.35 o                         
  -2  16   9        721.21        687.37       111.53 o                         
  -4  17   9        760.15        748.13       122.21 o                         
 -16   0  10       1061.21        861.33       115.56 o                         
 -15   0  10        594.47        579.58        89.90 o                         
 -14   0  10        620.42        566.14        61.40 o                         
 -13   0  10        247.88        323.44        56.79 o                         
 -12   0  10       1161.37       1260.84        78.45 o                         
 -11   0  10        849.64       1003.36        77.02 o                         
 -10   0  10       3823.17       3631.00       150.09 o                         
  -9   0  10       3628.87       3591.04       202.26 o                         
  -8   0  10      21723.25      23701.31       709.88 o                         
  -7   0  10         12.29         14.11        46.65 o                         
  -6   0  10        702.56        814.89       132.06 o                         
  -5   0  10         62.71         45.00        37.75 o                         
  -4   0  10      17096.54      16036.30       543.07 o                         
  -3   0  10      15429.99      14679.59       444.12 o                         
  -2   0  10        237.70        315.87        90.17 o                         
  -1   0  10        518.59        617.04       101.82 o                         
   0   0  10       4013.99       4205.81       174.76 o                         
   1   0  10      35781.22      36896.34       687.03 o                         
   2   0  10       8434.73       8346.52       186.17 o                         
   3   0  10         14.27          2.57        40.49 o                         
   4   0  10        303.13        263.72        54.12 o                         
   5   0  10       1079.52       1245.23       101.48 o                         
   6   0  10        147.83        154.00        59.76 o                         
   7   0  10        547.83        672.55        67.07 o                         
   8   0  10       1502.98       1532.90       129.77 o                         
   9   0  10        175.27        215.71       117.64 o                         
 -16   1  10        442.81        437.81       103.49 o                         
 -15   1  10        347.92        329.91        54.24 o                         
 -14   1  10        928.24        976.30        56.50 o                         
 -13   1  10      24422.54      23938.64       453.84 o                         
 -12   1  10       5825.86       5796.22       140.10 o                         
 -11   1  10        222.22        331.88        44.49 o                         
 -10   1  10        265.96        289.72        37.26 o                         
  -9   1  10       1627.63       1868.95        69.52 o                         
  -8   1  10        108.00        127.93        34.53 o                         
  -7   1  10       7090.95       7138.55       175.73 o                         
  -6   1  10      13037.70      12573.92       281.49 o                         
  -5   1  10        135.59        195.79        33.90 o                         
  -4   1  10       4623.42       4585.05       112.62 o                         
  -3   1  10        596.65        560.35        56.37 o                         
  -2   1  10      41495.24      42034.11      1062.89 o                         
  -1   1  10      23363.51      25440.27       891.08 o                         
   0   1  10       7886.80       7936.78       174.76 o                         
   1   1  10       3811.32       3930.56        82.07 o                         
   2   1  10       6557.23       6594.40       121.95 o                         
   3   1  10       8567.68       8686.98       178.39 o                         
   4   1  10        190.86        184.67        36.74 o                         
   5   1  10        351.30        366.87        42.00 o                         
   6   1  10       1754.99       1817.88        72.50 o                         
   7   1  10        988.79        975.53        55.35 o                         
   8   1  10        520.48        492.92        52.97 o                         
   9   1  10       2017.97       1769.97        94.71 o                         
 -15   2  10        526.51        403.13        74.85 o                         
 -14   2  10       3243.69       2999.64       112.09 o                         
 -13   2  10       1794.46       1832.95        75.99 o                         
 -12   2  10       5966.81       5898.08       184.20 o                         
 -11   2  10      26062.54      25917.70       549.53 o                         
 -10   2  10       8698.00       8830.38       210.11 o                         
  -9   2  10      11388.34      12048.99       273.56 o                         
  -8   2  10      35045.83      36029.38       746.58 o                         
  -7   2  10        676.23        771.11        56.35 o                         
  -6   2  10       1128.84       1178.39        63.66 o                         
  -5   2  10       8169.02       8166.53       175.98 o                         
  -4   2  10        106.00        152.06        26.92 o                         
  -3   2  10        122.51        158.14        37.56 o                         
  -2   2  10      12451.67      12086.56       440.54 o                         
  -1   2  10        434.80        392.04        37.85 o                         
   0   2  10      14248.67      13645.46       367.78 o                         
   1   2  10       1086.59       1154.83        44.89 o                         
   2   2  10       8229.27       8348.68       183.96 o                         
   3   2  10      11915.05      12080.17       233.80 o                         
   4   2  10         16.93          9.92        33.08 o                         
   5   2  10        129.86        141.31        38.28 o                         
   6   2  10        201.90        194.42        35.80 o                         
   7   2  10       1041.92       1040.55        60.86 o                         
   8   2  10        105.47         92.87        43.86 o                         
   9   2  10       2021.62       2053.76       162.10 o                         
 -15   3  10       3293.86       2876.38       195.35 o                         
 -14   3  10      15566.26      15391.40       366.21 o                         
 -13   3  10       1376.03       1356.83        61.41 o                         
 -12   3  10       2552.04       2513.91        94.91 o                         
 -11   3  10       1051.56       1208.51        49.22 o                         
 -10   3  10       4623.49       4805.91       107.59 o                         
  -9   3  10       2999.67       3071.60        78.66 o                         
  -8   3  10      14798.95      14505.74       577.43 o                         
  -7   3  10       3173.98       3246.80       140.70 o                         
  -6   3  10      13528.40      13467.06       345.37 o                         
  -5   3  10      35214.90      34760.30       646.55 o                         
  -4   3  10         13.81         45.43        32.03 o                         
  -3   3  10       8829.50       8853.68       210.30 o                         
  -2   3  10       1878.64       1750.27       106.79 o                         
  -1   3  10       9043.95       8747.89       290.87 o                         
   0   3  10       5847.27       5430.83       119.46 o                         
   1   3  10       1024.12        917.34        48.45 o                         
   2   3  10       3724.43       3712.50       146.95 o                         
   3   3  10      15471.67      15764.15       320.16 o                         
   4   3  10       5100.41       5276.40       161.46 o                         
   5   3  10      15961.13      16363.51       292.75 o                         
   6   3  10      27765.20      28429.92       539.19 o                         
   7   3  10       4586.36       4730.66       122.05 o                         
   8   3  10         28.89         33.97        39.40 o                         
   9   3  10        397.17        260.17        75.66 o                         
 -15   4  10       1287.77       1339.36       198.23 o                         
 -14   4  10       1118.96       1013.92        73.47 o                         
 -13   4  10         58.07         41.23        37.07 o                         
 -12   4  10       6096.42       5914.84       147.02 o                         
 -11   4  10      19849.18      19579.43       383.68 o                         
 -10   4  10        708.60        688.83        39.79 o                         
  -9   4  10          5.80         20.01        37.25 o                         
  -8   4  10       7311.71       7423.18       189.94 o                         
  -7   4  10        478.57        530.38        38.07 o                         
  -6   4  10        197.95        199.94        32.11 o                         
  -5   4  10        280.22        344.91        51.48 o                         
  -4   4  10        186.92        175.44        29.63 o                         
  -3   4  10         64.98         54.75        35.89 o                         
  -2   4  10        775.20        750.73        39.94 o                         
  -1   4  10       3836.96       3550.86       166.09 o                         
   0   4  10       2216.13       1993.33        86.36 o                         
   1   4  10      10446.19      10181.49       221.95 o                         
   2   4  10       7450.25       7482.75       159.23 o                         
   3   4  10         84.41         64.67        29.39 o                         
   4   4  10         73.68         76.26        33.27 o                         
   5   4  10         17.51         29.87        33.22 o                         
   6   4  10        189.86        209.54        43.21 o                         
   7   4  10        167.74        186.05        39.46 o                         
   8   4  10        658.85        632.75        64.73 o                         
   9   4  10       3930.21       3434.34       177.52 o                         
 -15   5  10        695.00        436.97       153.15 o                         
 -14   5  10       1496.67       1532.20       125.43 o                         
 -13   5  10        333.57        282.63        58.35 o                         
 -12   5  10       1012.22        896.12        52.46 o                         
 -11   5  10        412.40        482.62        46.61 o                         
 -10   5  10       3079.60       3158.07       103.50 o                         
  -9   5  10       1249.26       1361.08        69.14 o                         
  -8   5  10         54.89         54.95        24.90 o                         
  -7   5  10       2670.99       2453.86        85.52 o                         
  -6   5  10        911.04        940.03        52.29 o                         
  -5   5  10      20015.78      19898.21       354.61 o                         
  -4   5  10        467.63        539.15        43.21 o                         
  -3   5  10        596.75        611.45        45.68 o                         
  -2   5  10       3218.51       2998.95       127.61 o                         
  -1   5  10         57.71         58.02        42.43 o                         
   0   5  10        869.88        651.98        95.23 o                         
   1   5  10       3797.90       3686.46        96.17 o                         
   2   5  10       5882.14       5688.21       150.55 o                         
   3   5  10       4724.32       4539.84       130.78 o                         
   4   5  10        430.97        453.72        38.58 o                         
   5   5  10         10.63         -2.79        34.99 o                         
   6   5  10      12095.12      12018.67       240.40 o                         
   7   5  10       1913.66       2010.09        87.68 o                         
   8   5  10        439.86        396.49        73.94 o                         
 -15   6  10       5534.56       5755.58       372.75 o                         
 -14   6  10       3642.13       3443.10       177.14 o                         
 -13   6  10        245.14        178.72        62.06 o                         
 -12   6  10         67.15         52.11        33.98 o                         
 -11   6  10       1670.87       1494.07       106.92 o                         
 -10   6  10       6781.22       6415.74       208.62 o                         
  -9   6  10       3794.26       3768.38       123.56 o                         
  -8   6  10       5981.05       5614.66       133.21 o                         
  -7   6  10       2205.85       2189.50        77.57 o                         
  -6   6  10      28491.46      28524.27       497.05 o                         
  -5   6  10      51398.95      50520.02       783.69 o                         
  -4   6  10      30428.60      30016.91       516.73 o                         
  -3   6  10      16866.59      16975.88       536.54 o                         
  -2   6  10        232.18        300.04        35.37 o                         
  -1   6  10       4212.28       4246.19       284.72 o                         
   0   6  10       5186.80       5118.12       220.45 o                         
   1   6  10      11458.88      10915.71       234.87 o                         
   2   6  10       5575.18       5533.78       131.64 o                         
   3   6  10       3070.14       3084.26       114.98 o                         
   4   6  10       4796.66       4914.98       175.08 o                         
   5   6  10       1009.33        964.64        52.48 o                         
   6   6  10       2112.66       1903.08        89.14 o                         
   7   6  10       7311.05       7029.61       196.65 o                         
   8   6  10       6369.73       6303.81       373.30 o                         
 -15   7  10          2.84        -89.48       118.05 o                         
 -14   7  10        202.67        137.65        75.53 o                         
 -13   7  10       9269.98       9567.25       280.98 o                         
 -12   7  10       4325.38       4342.80       125.26 o                         
 -11   7  10        306.47        239.73        39.95 o                         
 -10   7  10        216.14        219.82        41.09 o                         
  -9   7  10       2968.51       2885.27       104.29 o                         
  -8   7  10       1262.64       1260.91        51.62 o                         
  -7   7  10       7039.69       7007.48       150.70 o                         
  -6   7  10        589.72        641.13        34.77 o                         
  -5   7  10       6305.47       5858.06       140.23 o                         
  -4   7  10        356.47        426.75        38.14 o                         
  -3   7  10          1.60         14.94        30.28 o                         
  -2   7  10      11765.66      11750.37       247.88 o                         
  -1   7  10       8418.60       8252.08       243.70 o                         
   0   7  10       3915.80       3795.08       270.65 o                         
   1   7  10       1793.44       1823.01        88.33 o                         
   2   7  10       3193.62       3131.12       102.93 o                         
   3   7  10       4704.60       4711.78       134.12 o                         
   4   7  10         23.16          4.95        40.70 o                         
   5   7  10        575.06        563.82        51.64 o                         
   6   7  10       3037.73       2983.72       121.75 o                         
   7   7  10        546.50        497.21       100.99 o                         
 -14   8  10         65.15         49.94       119.44 o                         
 -13   8  10         36.01         20.60        58.06 o                         
 -12   8  10       1945.41       1734.45        99.17 o                         
 -11   8  10      11268.84      11412.62       270.28 o                         
 -10   8  10       2003.93       2197.99        87.26 o                         
  -9   8  10       8217.37       8006.96       223.35 o                         
  -8   8  10      18569.92      17981.04       362.32 o                         
  -7   8  10         75.53         88.91        30.79 o                         
  -6   8  10       5272.62       5171.81       102.55 o                         
  -5   8  10       3727.17       3518.14       100.52 o                         
  -4   8  10        624.95        632.94        49.33 o                         
  -3   8  10          5.34         27.57        30.50 o                         
  -2   8  10       3364.70       3523.56       107.14 o                         
  -1   8  10         92.27        143.04        68.39 o                         
   0   8  10        178.02        149.85        95.23 o                         
   1   8  10       2668.18       2543.51       106.29 o                         
   2   8  10         15.81         20.06        50.89 o                         
   3   8  10       5930.01       6098.81       217.04 o                         
   4   8  10        167.49        166.86        48.96 o                         
   5   8  10         53.65         -2.03        45.80 o                         
   6   8  10        901.39        808.02        80.25 o                         
 -14   9  10       1413.28       1385.97       189.49 o                         
 -13   9  10       1969.03       1788.05       105.82 o                         
 -12   9  10        743.25        684.98        76.96 o                         
 -11   9  10       4301.94       4578.08       264.00 o                         
 -10   9  10         27.55         -6.96        38.75 o                         
  -9   9  10       3209.01       3246.09       108.33 o                         
  -8   9  10      16505.95      17008.96       373.59 o                         
  -7   9  10       3186.63       3365.68        96.34 o                         
  -6   9  10        112.74         64.34        34.30 o                         
  -5   9  10       1542.60       1646.45        71.93 o                         
  -4   9  10       3186.87       3021.29       116.49 o                         
  -3   9  10        955.97        956.64        51.05 o                         
  -2   9  10       5525.14       5728.49       162.11 o                         
  -1   9  10         27.63         71.49        52.17 o                         
   0   9  10        496.76        553.65        84.89 o                         
   1   9  10         42.13         31.95        49.69 o                         
   2   9  10       2963.05       3012.47       120.33 o                         
   3   9  10      10917.81      10990.36       250.22 o                         
   4   9  10       1716.86       1913.58        93.07 o                         
   5   9  10       2133.44       2027.38        96.26 o                         
   6   9  10       9686.84       9710.46       346.87 o                         
 -13  10  10       1860.19       1721.98       136.43 o                         
 -12  10  10       2636.97       2504.35       153.29 o                         
 -11  10  10      18922.50      18434.80       493.78 o                         
 -10  10  10       8171.25       8351.92       258.38 o                         
  -9  10  10      19862.71      19433.76       423.31 o                         
  -8  10  10      28589.32      29738.21       566.19 o                         
  -7  10  10        242.32        333.90        48.82 o                         
  -6  10  10        148.77        116.62        35.82 o                         
  -5  10  10          5.73         -3.79        37.97 o                         
  -4  10  10         48.84         87.97        37.16 o                         
  -3  10  10          0.83         -4.53        36.48 o                         
  -2  10  10       5053.16       4761.89       144.18 o                         
  -1  10  10         38.20         76.30        43.36 o                         
   0  10  10       4876.35       4845.67       218.88 o                         
   1  10  10        756.72        636.52        77.77 o                         
   2  10  10       9763.45       9364.15       253.82 o                         
   3  10  10      13612.95      13491.93       297.70 o                         
   4  10  10        967.70        909.65        69.43 o                         
   5  10  10         13.96         26.01        58.10 o                         
 -12  11  10       3900.52       3910.44       295.89 o                         
 -11  11  10         95.66         59.81        89.49 o                         
 -10  11  10          3.50         11.13        41.76 o                         
  -9  11  10       2085.96       2236.87       109.72 o                         
  -8  11  10        938.99        984.00        58.57 o                         
  -7  11  10       2473.17       2377.02        90.38 o                         
  -6  11  10        322.16        328.09        40.56 o                         
  -5  11  10       3199.28       3240.78       120.16 o                         
  -4  11  10        364.13        360.50        44.78 o                         
  -3  11  10          0.53         10.47        37.87 o                         
  -2  11  10       9187.39       9055.46       270.03 o                         
  -1  11  10       5156.01       5035.93       153.54 o                         
   0  11  10       1776.27       1810.95       129.97 o                         
   1  11  10        869.43        990.93        86.77 o                         
   2  11  10       2571.09       2378.33       127.73 o                         
   3  11  10       4830.26       4643.97       199.12 o                         
   4  11  10        134.13        163.09        60.30 o                         
   5  11  10        406.98        197.12       108.06 o                         
 -10  12  10       4574.26       4767.28       161.49 o                         
  -9  12  10       1983.76       2250.38        93.10 o                         
  -8  12  10       1790.07       1799.05        82.91 o                         
  -7  12  10        102.93        165.66        43.30 o                         
  -6  12  10       2286.38       2162.32        96.06 o                         
  -5  12  10       6510.93       6401.88       228.35 o                         
  -4  12  10       7867.26       7845.13       171.46 o                         
  -3  12  10       5131.20       5237.14       143.99 o                         
  -2  12  10         14.59        -10.36        46.89 o                         
  -1  12  10         84.04        100.54        47.13 o                         
   0  12  10          0.11        -41.15        82.12 o                         
   1  12  10      11096.64      11163.94       576.95 o                         
   3  12  10       2483.01       2383.83       133.12 o                         
 -10  13  10       1280.54       1367.52       183.95 o                         
  -9  13  10        501.84        503.15       144.27 o                         
  -8  13  10        418.87        416.36        53.08 o                         
  -7  13  10       2413.14       2409.00       121.27 o                         
  -6  13  10       1716.50       1672.78       127.71 o                         
  -5  13  10       3513.82       3468.06       110.53 o                         
  -4  13  10         37.90         94.01        46.23 o                         
  -3  13  10          8.93         -0.18        45.03 o                         
  -2  13  10       3821.67       3780.91       150.64 o                         
  -1  13  10        914.57        873.66       145.66 o                         
   0  13  10       1433.18       1547.86       133.58 o                         
   1  13  10       2642.05       2934.39       241.38 o                         
   2  13  10       3064.47       2974.48       240.27 o                         
   3  13  10       2051.80       1952.38       202.26 o                         
   4  13  10        918.09        945.67       165.91 o                         
  -8  14  10       4908.78       5096.37       316.70 o                         
  -7  14  10        911.95        941.56        86.82 o                         
  -6  14  10       3344.06       3291.17       127.83 o                         
  -5  14  10       3763.40       3732.87       123.45 o                         
  -4  14  10        810.97        931.25        66.13 o                         
  -3  14  10        776.42        797.55        65.23 o                         
  -2  14  10         19.71        -24.08        59.46 o                         
  -1  14  10       3259.70       3091.28       226.26 o                         
   0  14  10       4568.84       4184.42       302.14 o                         
   1  14  10        949.97        963.43       162.03 o                         
   2  14  10         95.48         32.88       101.96 o                         
   3  14  10        507.34        685.15       146.77 o                         
  -7  15  10       1613.64       1518.45       182.84 o                         
  -6  15  10       5348.69       5487.23       323.85 o                         
  -5  15  10      14458.93      15348.39       517.53 o                         
  -4  15  10         81.80        124.71        65.76 o                         
  -3  15  10       2194.17       2022.76       163.76 o                         
  -2  15  10        655.42        732.31       115.42 o                         
  -6  16  10         79.40        135.53       102.10 o                         
  -4  16  10        149.14         71.86        85.87 o                         
  -3  16  10        126.56        163.41       102.93 o                         
 -16   0  11         24.16         20.67        89.06 o                         
 -15   0  11        326.53        214.24        74.53 o                         
 -14   0  11       9332.80       9732.40       406.73 o                         
 -13   0  11      49161.10      48924.62      1290.99 o                         
 -12   0  11      18759.15      18415.04       571.50 o                         
 -11   0  11       4122.93       3959.64       165.13 o                         
 -10   0  11         33.09         38.37        48.92 o                         
  -9   0  11        992.26       1051.19        80.43 o                         
  -8   0  11        763.09        790.60        72.88 o                         
  -7   0  11      24943.29      24387.73       736.22 o                         
  -6   0  11      24440.40      24890.50       642.40 o                         
  -5   0  11      13309.97      12496.62       405.77 o                         
  -4   0  11      27503.03      26649.73       656.07 o                         
  -3   0  11      10145.33      10698.01       336.99 o                         
  -2   0  11      46098.60      50915.33      2095.40 o                         
  -1   0  11      22528.42      24074.12      1037.36 o                         
   0   0  11       8330.82       8295.35       282.95 o                         
   1   0  11        145.70        135.69        34.99 o                         
   2   0  11       9925.12       9987.51       226.62 o                         
   3   0  11       8147.29       8186.29       210.48 o                         
   4   0  11        457.39        434.61        62.47 o                         
   5   0  11       1584.14       1695.65        85.73 o                         
   6   0  11      22698.07      23058.06       519.58 o                         
   7   0  11      30816.10      31768.42       694.96 o                         
   8   0  11       4366.59       4255.58       296.73 o                         
 -16   1  11       1434.96       1486.82       147.60 o                         
 -15   1  11       2331.17       2261.09       110.78 o                         
 -14   1  11       1048.02       1070.68        90.62 o                         
 -13   1  11         34.58         76.77        35.86 o                         
 -12   1  11       1413.90       1321.00        87.11 o                         
 -11   1  11        262.62        280.32        40.92 o                         
 -10   1  11       2310.97       2369.27       106.32 o                         
  -9   1  11       4048.08       4202.64       121.20 o                         
  -8   1  11        731.96        813.54        51.74 o                         
  -7   1  11       6015.75       6403.16       203.75 o                         
  -6   1  11       2300.45       2177.28        80.51 o                         
  -5   1  11        915.54        811.76        45.53 o                         
  -4   1  11        461.18        429.26        65.87 o                         
  -3   1  11        359.09        335.44        39.11 o                         
  -2   1  11      12046.13      13161.48       408.91 o                         
  -1   1  11        566.11        586.67        48.29 o                         
   0   1  11       7795.72       7691.27       158.61 o                         
   1   1  11       7488.22       7491.59       144.95 o                         
   2   1  11       2019.97       2046.02        55.12 o                         
   3   1  11         86.25        100.05        32.85 o                         
   4   1  11       3131.38       3104.43        91.54 o                         
   5   1  11       3629.30       3624.24        96.95 o                         
   6   1  11        646.67        734.19        55.75 o                         
   7   1  11       1633.96       1732.28        70.77 o                         
   8   1  11        494.22        455.56       138.86 o                         
 -16   2  11       8795.12       8528.22       443.77 o                         
 -15   2  11        338.70        346.44        57.84 o                         
 -14   2  11       2515.02       2400.38       136.26 o                         
 -13   2  11       2149.31       2160.81        76.65 o                         
 -12   2  11        794.52        743.63        51.22 o                         
 -11   2  11        243.09        225.60        39.89 o                         
 -10   2  11       3179.13       3476.48       106.69 o                         
  -9   2  11      12300.60      12721.92       347.70 o                         
  -8   2  11      10129.27      10560.90       247.50 o                         
  -7   2  11        228.45        291.84        55.90 o                         
  -6   2  11      18591.56      17982.16       394.49 o                         
  -5   2  11      14439.64      14635.21       314.52 o                         
  -4   2  11        250.53        203.19        34.00 o                         
  -3   2  11       1750.58       1871.19        67.54 o                         
  -2   2  11       3831.66       3931.29       126.72 o                         
  -1   2  11       1076.22        987.26        51.22 o                         
   0   2  11       3801.23       3855.61       105.19 o                         
   1   2  11       1548.20       1663.63        60.48 o                         
   2   2  11       9174.50       9117.32       183.88 o                         
   3   2  11       1166.94       1068.78        49.17 o                         
   4   2  11       2344.02       2478.59        75.39 o                         
   5   2  11       4097.02       4052.70       111.00 o                         
   6   2  11       3140.08       3083.41        97.58 o                         
   7   2  11        120.54        165.97        44.96 o                         
   8   2  11        766.48        716.70        83.39 o                         
 -15   3  11       1308.00       1314.78       185.54 o                         
 -14   3  11        285.79        315.71        48.00 o                         
 -13   3  11        449.46        434.40        42.92 o                         
 -12   3  11       6808.33       6753.09       173.68 o                         
 -11   3  11       7105.99       7211.11       168.07 o                         
 -10   3  11        156.73        155.44        36.64 o                         
  -9   3  11      11189.67      11289.80       270.48 o                         
  -8   3  11       8211.08       8199.64       289.74 o                         
  -7   3  11        459.28        513.52        77.71 o                         
  -6   3  11          5.07        111.58        37.25 o                         
  -5   3  11       9574.52       9321.28       198.64 o                         
  -4   3  11      11949.58      12287.72       283.94 o                         
  -3   3  11      24096.25      24505.05       610.14 o                         
  -2   3  11      25195.99      23254.86       943.14 o                         
  -1   3  11         34.22         -5.21        28.16 o                         
   0   3  11       2148.19       2011.98        60.92 o                         
   1   3  11       6751.66       6877.27       165.73 o                         
   2   3  11       1746.72       1841.17        82.76 o                         
   3   3  11       1015.42        964.07        53.84 o                         
   4   3  11       1354.04       1375.61        57.75 o                         
   5   3  11        482.85        570.28        51.44 o                         
   6   3  11          7.58         16.52        41.24 o                         
   7   3  11         11.16          0.53        49.12 o                         
   8   3  11       6161.20       6244.03       259.12 o                         
 -15   4  11       3877.96       3819.26       381.69 o                         
 -14   4  11       3507.98       3473.87       128.88 o                         
 -13   4  11         15.07         21.11        36.20 o                         
 -12   4  11       1915.26       1871.10        70.73 o                         
 -11   4  11        178.86        232.73        39.07 o                         
 -10   4  11        514.75        606.13        44.51 o                         
  -9   4  11        780.69        854.80        81.21 o                         
  -8   4  11       2248.26       2184.13       104.11 o                         
  -7   4  11         17.05         26.98        31.94 o                         
  -6   4  11      13602.55      12981.15       448.36 o                         
  -5   4  11      30898.51      30415.34       642.94 o                         
  -4   4  11          0.78         13.68        31.92 o                         
  -3   4  11          3.54         53.64        43.82 o                         
  -2   4  11       1434.41       1488.03        64.71 o                         
  -1   4  11       8846.24       8501.48       251.25 o                         
   0   4  11       1840.79       1676.70        71.50 o                         
   1   4  11       3532.18       3527.61        90.75 o                         
   2   4  11         76.60        153.00        38.00 o                         
   3   4  11         51.02         45.22        31.64 o                         
   4   4  11        337.18        293.81        37.13 o                         
   5   4  11       7916.74       7933.55       211.23 o                         
   6   4  11       3471.08       3454.65       128.04 o                         
   7   4  11        422.90        343.45        76.99 o                         
   8   4  11        345.95        257.10        76.78 o                         
 -14   5  11        711.92        697.49       122.63 o                         
 -13   5  11        230.31        265.41        71.17 o                         
 -12   5  11       4595.56       4661.78       122.30 o                         
 -11   5  11         10.59         13.92        36.30 o                         
 -10   5  11      19643.64      20452.11       403.56 o                         
  -9   5  11       7796.39       8176.39       211.45 o                         
  -8   5  11       3462.35       3247.86        92.20 o                         
  -7   5  11        575.84        553.45        38.91 o                         
  -6   5  11       5346.47       5640.13       192.33 o                         
  -5   5  11       2470.27       2442.25        72.07 o                         
  -4   5  11        150.05        114.13        27.87 o                         
  -3   5  11       2048.32       1895.21        62.00 o                         
  -2   5  11       2153.68       1988.57        69.42 o                         
  -1   5  11       8013.67       7923.39       251.08 o                         
   0   5  11         88.59        156.49        65.10 o                         
   1   5  11      19247.57      18151.19       587.82 o                         
   2   5  11       7236.38       6985.60       157.03 o                         
   3   5  11      11030.33      11520.24       229.89 o                         
   4   5  11       2273.33       2302.85        71.87 o                         
   5   5  11        219.90        231.37        42.42 o                         
   6   5  11        243.76        159.15        45.61 o                         
   7   5  11          0.70        -24.72        54.33 o                         
   8   5  11       2438.38       2252.85       216.96 o                         
 -15   6  11       1054.03       1430.64       179.37 o                         
 -14   6  11       7056.91       6388.57       362.06 o                         
 -13   6  11      11658.41      11094.10       542.96 o                         
 -12   6  11       2077.54       2181.40        77.38 o                         
 -11   6  11       7204.80       7267.38       172.64 o                         
 -10   6  11       7318.51       7973.74       211.32 o                         
  -9   6  11       5223.25       5421.44       175.34 o                         
  -8   6  11        211.21        205.82        32.52 o                         
  -7   6  11       8135.09       7877.59       336.01 o                         
  -6   6  11       1117.42       1139.04        53.98 o                         
  -5   6  11       4824.27       5000.98       109.24 o                         
  -4   6  11       1685.10       1842.06        71.59 o                         
  -3   6  11       2152.43       2123.07        71.75 o                         
  -2   6  11       5014.53       5271.10       152.14 o                         
  -1   6  11       9199.14       9131.79       230.06 o                         
   0   6  11      23359.40      21757.05       555.55 o                         
   1   6  11      16424.43      14203.55       488.96 o                         
   2   6  11      17170.34      16831.72       482.38 o                         
   3   6  11        316.74        310.56        45.04 o                         
   4   6  11       8601.67       8229.83       227.74 o                         
   5   6  11        233.17        146.99        45.87 o                         
   6   6  11        147.50        128.51        48.23 o                         
   7   6  11        704.58        753.55       157.94 o                         
 -15   7  11       2875.52       2902.34       253.72 o                         
 -14   7  11       2295.79       2103.01       147.29 o                         
 -13   7  11         30.10        -14.54        75.94 o                         
 -12   7  11        151.89        169.69        40.90 o                         
 -11   7  11         71.32         33.18        36.41 o                         
 -10   7  11       5184.33       5543.28       205.26 o                         
  -9   7  11       1443.00       1390.76        81.52 o                         
  -8   7  11        103.30        170.65        32.30 o                         
  -7   7  11       7000.01       6749.29       227.31 o                         
  -6   7  11       1979.13       2052.97        57.15 o                         
  -5   7  11        381.56        419.79        27.09 o                         
  -4   7  11       1702.69       1629.13        62.83 o                         
  -3   7  11        835.47        990.04        79.32 o                         
  -2   7  11       1865.90       1775.22        81.25 o                         
  -1   7  11        690.82        651.78        59.73 o                         
   0   7  11       4973.80       5024.43       341.93 o                         
   1   7  11      10340.32      10590.69       271.84 o                         
   2   7  11        486.06        453.49        52.83 o                         
   3   7  11       1741.82       1662.45       126.43 o                         
   4   7  11       5177.74       5048.63       178.22 o                         
   5   7  11       2196.79       2032.05        93.12 o                         
   6   7  11        187.86        135.64        57.75 o                         
 -14   8  11        172.58         84.48       116.11 o                         
 -13   8  11       5485.39       5529.02       269.54 o                         
 -12   8  11        311.64        325.26        75.90 o                         
 -11   8  11        278.05        264.93        41.09 o                         
 -10   8  11         97.69        100.81        37.87 o                         
  -9   8  11        358.00        287.90        42.15 o                         
  -8   8  11       2991.50       2754.00       163.19 o                         
  -7   8  11        123.93         75.31        32.04 o                         
  -6   8  11        173.70        187.31        24.87 o                         
  -5   8  11        287.44        266.44        43.87 o                         
  -4   8  11       3329.08       3423.65       168.72 o                         
  -3   8  11       2002.84       1913.01       103.99 o                         
  -2   8  11       7538.77       7668.28       201.68 o                         
  -1   8  11          1.56          6.04        71.76 o                         
   0   8  11        765.78        738.82       102.59 o                         
   1   8  11       3418.31       3899.91       171.57 o                         
   2   8  11        896.52        768.72        61.52 o                         
   3   8  11       2445.12       2534.00        96.59 o                         
   4   8  11         15.49        -24.14        48.24 o                         
   5   8  11        658.43        703.70        82.61 o                         
   6   8  11       1309.26       1042.18       103.25 o                         
 -14   9  11        419.38        294.65       122.91 o                         
 -13   9  11        329.19        171.46       133.45 o                         
 -12   9  11       5814.14       5578.36       193.56 o                         
 -11   9  11       7356.53       7293.36       233.72 o                         
 -10   9  11       3506.66       3422.19       157.04 o                         
  -9   9  11      16513.15      16570.29       421.19 o                         
  -8   9  11       8274.77       8791.65       197.84 o                         
  -7   9  11        421.15        437.75        37.68 o                         
  -6   9  11        812.17        730.56        46.58 o                         
  -5   9  11       7445.66       7536.99       176.49 o                         
  -4   9  11       7253.44       7261.64       180.01 o                         
  -3   9  11      22345.32      22205.51       438.55 o                         
  -2   9  11      38583.21      39537.70       833.13 o                         
  -1   9  11       5829.54       5722.20       246.45 o                         
   0   9  11       3197.38       3578.17       198.03 o                         
   1   9  11         97.16        140.29        66.41 o                         
   2   9  11      17048.28      17301.40       366.30 o                         
   3   9  11       4814.43       4792.38       168.16 o                         
   4   9  11       1219.60       1186.98        72.31 o                         
   5   9  11         88.60         81.87        64.41 o                         
 -12  10  11         34.93         49.24        76.60 o                         
 -11  10  11        189.83         89.47        55.12 o                         
 -10  10  11        563.64        432.30        96.89 o                         
  -9  10  11       4679.38       4991.70       140.09 o                         
  -8  10  11       7060.82       7508.31       209.88 o                         
  -7  10  11        322.52        343.86        51.47 o                         
  -6  10  11       6252.50       5836.07       169.73 o                         
  -5  10  11       3900.86       4050.71       116.30 o                         
  -4  10  11       1139.47       1055.61        55.39 o                         
  -3  10  11       3967.28       4093.94       117.78 o                         
  -2  10  11       7179.54       7230.33       176.01 o                         
  -1  10  11       2192.83       2112.03       141.03 o                         
   0  10  11        726.48        712.36        81.03 o                         
   1  10  11         31.73        121.29        64.82 o                         
   2  10  11       5023.53       4783.86       141.39 o                         
   3  10  11       2583.58       2435.42       167.44 o                         
   4  10  11          5.78         24.25        61.37 o                         
   5  10  11       1823.15       1894.11       202.12 o                         
 -12  11  11        228.04        202.40       115.14 o                         
 -11  11  11         89.61        191.54        92.87 o                         
 -10  11  11        979.57        815.50        79.17 o                         
  -9  11  11       3006.73       3033.59       127.67 o                         
  -8  11  11       1136.25       1119.39        69.36 o                         
  -7  11  11       2527.79       2402.18       106.84 o                         
  -6  11  11       1805.33       1655.05        76.59 o                         
  -5  11  11       1428.84       1455.20        72.83 o                         
  -4  11  11         16.37        -13.72        40.26 o                         
  -3  11  11         28.80         49.52        43.03 o                         
  -2  11  11       1357.22       1331.28        68.49 o                         
  -1  11  11          6.60        120.88        77.50 o                         
   0  11  11       3308.90       3151.49       148.31 o                         
   1  11  11       7707.25       7760.92       259.84 o                         
   2  11  11          1.36         46.58        66.64 o                         
   3  11  11         30.06         87.33       101.13 o                         
 -11  12  11       2307.22       2592.30       229.31 o                         
 -10  12  11       1837.12       1976.51       203.64 o                         
  -9  12  11         18.51          3.26        66.95 o                         
  -8  12  11        924.38       1035.90        96.17 o                         
  -7  12  11       9103.26       9390.32       220.71 o                         
  -6  12  11        869.91        916.00        61.33 o                         
  -5  12  11        342.12        304.04        52.80 o                         
  -4  12  11       2311.07       2357.37        86.63 o                         
  -3  12  11         51.24         91.56        44.18 o                         
  -2  12  11       1695.83       1623.82        74.85 o                         
  -1  12  11       1642.46       1624.43       103.54 o                         
   0  12  11       6412.55       6398.30       250.20 o                         
   1  12  11       2486.55       2421.53       225.84 o                         
   2  12  11       2638.90       2829.24       241.10 o                         
   3  12  11         16.26         98.77       115.56 o                         
 -10  13  11      11025.86      11312.93       587.49 o                         
  -9  13  11       5405.68       5351.76       352.22 o                         
  -8  13  11       2808.87       2943.32       172.28 o                         
  -7  13  11        212.99        354.09        87.60 o                         
  -6  13  11       3821.75       3843.39       160.20 o                         
  -5  13  11       1296.94       1438.44        65.06 o                         
  -4  13  11         73.62         37.84        39.80 o                         
  -3  13  11        641.35        610.74        55.36 o                         
  -2  13  11       1801.76       1638.56        85.05 o                         
  -1  13  11       4375.57       4352.55       318.51 o                         
   0  13  11        272.23        331.13       137.33 o                         
   1  13  11       7253.37       6960.24       420.33 o                         
   2  13  11       3450.89       3682.38       280.91 o                         
  -7  14  11        466.35        490.11       131.92 o                         
  -6  14  11      10692.15      10404.58       524.65 o                         
  -5  14  11      11881.21      13139.21       630.08 o                         
  -4  14  11        238.43        199.48        96.55 o                         
  -3  14  11        499.51        384.54       109.73 o                         
  -2  14  11         54.69        -16.08        66.32 o                         
  -6  15  11        783.64        541.16       145.66 o                         
  -4  15  11       1491.68       1715.44       170.07 o                         
  -3  15  11       3180.03       3390.92       238.05 o                         
  -2  15  11       3080.77       3035.52       225.98 o                         
 -15   0  12       5013.34       5189.32       295.06 o                         
 -14   0  12        153.40        115.06       128.32 o                         
 -13   0  12       1399.74       1391.36        87.30 o                         
 -12   0  12        822.39        909.92        87.05 o                         
 -11   0  12        229.80        345.73        64.78 o                         
 -10   0  12         99.04        144.51        57.04 o                         
  -9   0  12        222.53        397.48        68.32 o                         
  -8   0  12      20507.10      20720.40       639.85 o                         
  -7   0  12      24465.35      24098.34       734.11 o                         
  -6   0  12       4272.62       4387.37       181.32 o                         
  -5   0  12        359.32        358.03       123.12 o                         
  -4   0  12       1395.23       1359.18        80.97 o                         
  -3   0  12       4926.47       4522.25       318.23 o                         
  -2   0  12        352.26        243.87        96.00 o                         
  -1   0  12       6836.63       6426.73       339.66 o                         
   0   0  12        312.90        497.41        56.07 o                         
   1   0  12       1428.04       1430.00        72.86 o                         
   2   0  12       2659.40       2870.90        92.48 o                         
   3   0  12       3276.88       3325.79       146.53 o                         
   4   0  12       5730.91       5632.20       192.47 o                         
   5   0  12        593.95        597.26        62.31 o                         
   6   0  12       1049.85       1154.34        92.63 o                         
 -16   1  12         48.09         67.28        91.14 o                         
 -15   1  12        278.37        222.52        62.39 o                         
 -14   1  12      10031.25      10129.43       240.69 o                         
 -13   1  12       4059.91       3978.31       120.92 o                         
 -12   1  12       1313.53       1286.78        64.82 o                         
 -11   1  12       1712.21       1835.45        77.04 o                         
 -10   1  12       1754.70       1854.96        76.89 o                         
  -9   1  12       2666.07       2710.14        94.29 o                         
  -8   1  12       6691.19       6984.90       180.87 o                         
  -7   1  12      15952.42      16324.49       424.85 o                         
  -6   1  12       3198.98       2902.51        88.93 o                         
  -5   1  12      11478.85      11188.64       338.81 o                         
  -4   1  12       5342.31       5730.87       141.62 o                         
  -3   1  12        986.64       1150.18        66.05 o                         
  -2   1  12        958.19        966.56        61.26 o                         
  -1   1  12        465.16        472.72        64.35 o                         
   0   1  12        939.92        928.98        48.51 o                         
   1   1  12       2853.03       2818.09        76.76 o                         
   2   1  12       6273.54       6434.93       111.17 o                         
   3   1  12       2119.86       2039.68        62.96 o                         
   4   1  12       4133.92       4183.64       122.26 o                         
   5   1  12        968.11        947.15        53.28 o                         
   6   1  12      10005.66      10232.17       216.99 o                         
   7   1  12       8304.17       8489.38       471.24 o                         
 -15   2  12       4684.41       4807.80       197.93 o                         
 -14   2  12       6970.17       6829.63       174.45 o                         
 -13   2  12        182.86        171.12        42.70 o                         
 -12   2  12       1154.65       1152.63        62.88 o                         
 -11   2  12       4733.43       4753.66       126.68 o                         
 -10   2  12       2477.07       2628.87        94.63 o                         
  -9   2  12         34.68         32.06        43.82 o                         
  -8   2  12       1790.93       1725.23        86.80 o                         
  -7   2  12       3000.00       3173.15       123.77 o                         
  -6   2  12       4630.00       4677.20       147.56 o                         
  -5   2  12       3117.81       3215.21        94.37 o                         
  -4   2  12      15206.49      14894.06       301.75 o                         
  -3   2  12      33351.88      34053.03       644.80 o                         
  -2   2  12      14262.43      14956.81       307.75 o                         
  -1   2  12       1015.85        891.33        53.13 o                         
   0   2  12      12962.84      13775.32       284.34 o                         
   1   2  12       2203.45       2034.35        84.11 o                         
   2   2  12       1724.25       1851.80       100.26 o                         
   3   2  12       1647.53       1712.36        62.25 o                         
   4   2  12       2031.51       2172.67        77.34 o                         
   5   2  12        438.07        465.90        49.34 o                         
   6   2  12          1.32         35.98        78.53 o                         
   7   2  12        725.03        553.35        94.09 o                         
 -15   3  12        614.51        477.20       109.59 o                         
 -14   3  12         41.33         36.29        48.25 o                         
 -13   3  12       1665.06       1719.68        74.04 o                         
 -12   3  12       5777.33       5995.04       150.06 o                         
 -11   3  12       6216.97       6064.01       150.76 o                         
 -10   3  12       3644.26       3895.13       215.73 o                         
  -9   3  12          7.26         -5.05        43.29 o                         
  -8   3  12         48.21         22.48        50.84 o                         
  -7   3  12       1194.50       1122.89        89.24 o                         
  -6   3  12      24035.53      24075.58       464.39 o                         
  -5   3  12       5834.04       5720.06       138.42 o                         
  -4   3  12        473.80        427.26        37.28 o                         
  -3   3  12       5197.99       5297.20       173.93 o                         
  -2   3  12        297.01        304.52        41.79 o                         
  -1   3  12       4733.94       5000.40       149.31 o                         
   0   3  12      15086.60      15154.41       304.70 o                         
   1   3  12      10786.03      11067.45       279.60 o                         
   2   3  12       3614.06       3723.91       141.46 o                         
   3   3  12       8415.40       8298.88       172.40 o                         
   4   3  12       3348.90       3282.78        85.86 o                         
   5   3  12       3450.57       3675.04       107.72 o                         
   6   3  12          8.22         49.75        47.74 o                         
   7   3  12         22.45         23.03        94.33 o                         
 -14   4  12        653.73        644.13        87.03 o                         
 -13   4  12        689.54        630.22        56.53 o                         
 -12   4  12         16.69        -46.40        46.40 o                         
 -11   4  12       5357.03       5341.42       203.41 o                         
 -10   4  12        468.02        433.53        51.56 o                         
  -9   4  12       5954.56       6564.31       215.04 o                         
  -8   4  12        161.66        178.54        45.04 o                         
  -7   4  12        746.30        852.02        56.57 o                         
  -6   4  12       2733.39       2876.92        97.53 o                         
  -5   4  12       3398.61       3480.44        88.97 o                         
  -4   4  12        846.14        892.18        68.36 o                         
  -3   4  12       6501.31       6219.04       197.02 o                         
  -2   4  12         60.12         48.06        30.79 o                         
  -1   4  12       1797.86       1756.35        72.16 o                         
   0   4  12       3377.78       3097.40        92.27 o                         
   1   4  12        411.92        478.76        42.86 o                         
   2   4  12       1690.07       1751.55        74.07 o                         
   3   4  12         17.17         34.20        42.38 o                         
   4   4  12         66.39         46.99        34.36 o                         
   5   4  12        835.96        874.48        58.41 o                         
   6   4  12       2403.23       2114.82       139.18 o                         
 -14   5  12        597.96        523.03        84.82 o                         
 -13   5  12        554.77        578.07        77.73 o                         
 -12   5  12        835.82        857.95        63.72 o                         
 -11   5  12        341.07        391.81        54.14 o                         
 -10   5  12        859.28        850.05        78.97 o                         
  -9   5  12         18.17          1.06        53.90 o                         
  -8   5  12       3090.40       2694.18        89.28 o                         
  -7   5  12        315.47        307.20        48.10 o                         
  -6   5  12       8456.18       8523.54       160.84 o                         
  -5   5  12        573.00        553.59        43.48 o                         
  -4   5  12       7351.62       7455.15       195.07 o                         
  -3   5  12       1491.08       1397.15        58.65 o                         
  -2   5  12         48.00         44.27        23.44 o                         
  -1   5  12         58.58         86.29        49.67 o                         
   0   5  12        143.35        196.37        48.91 o                         
   1   5  12         32.99         31.95        32.69 o                         
   2   5  12         11.65          4.17        38.37 o                         
   3   5  12       8168.66       8242.34       197.30 o                         
   4   5  12       1669.66       1725.11        74.09 o                         
   5   5  12        502.57        531.69        51.03 o                         
   6   5  12       1148.29       1237.28        78.69 o                         
 -15   6  12        984.17       1200.09       179.37 o                         
 -14   6  12        770.48        617.73       130.68 o                         
 -13   6  12       3125.98       3337.92       173.88 o                         
 -12   6  12        577.35        599.57        48.79 o                         
 -11   6  12      20109.38      19780.67       398.38 o                         
 -10   6  12      30322.93      30254.64       652.13 o                         
  -9   6  12      18286.16      18208.23       374.52 o                         
  -8   6  12      19757.84      20394.51       371.22 o                         
  -7   6  12      20055.96      20792.78       414.64 o                         
  -6   6  12       8236.38       8479.65       226.78 o                         
  -5   6  12       1814.52       1894.97        58.95 o                         
  -4   6  12          3.44          1.49        16.06 o                         
  -3   6  12         84.97         92.60        44.38 o                         
  -2   6  12       3260.30       3167.64       179.74 o                         
  -1   6  12       6034.11       5831.13       270.57 o                         
   0   6  12       4281.28       3886.73       210.23 o                         
   1   6  12       5859.39       5363.92       220.16 o                         
   2   6  12       1092.99       1049.94        65.43 o                         
   3   6  12       3723.78       3762.14       110.06 o                         
   4   6  12       3405.88       3293.58       135.08 o                         
   5   6  12       8435.63       9153.50       218.88 o                         
   6   6  12       2578.68       2742.90       129.87 o                         
 -14   7  12       4342.69       4436.01       272.38 o                         
 -13   7  12       2268.29       2136.32       264.54 o                         
 -12   7  12        995.23        964.11        66.32 o                         
 -11   7  12        849.79        903.74        58.46 o                         
 -10   7  12       1137.63       1203.49        98.65 o                         
  -9   7  12       1340.86       1419.60        64.12 o                         
  -8   7  12       1660.97       1876.23        74.60 o                         
  -7   7  12       9217.29       9724.27       223.29 o                         
  -6   7  12        413.66        368.68        29.98 o                         
  -5   7  12       6837.30       6479.08       161.91 o                         
  -4   7  12       3146.36       3291.11       103.35 o                         
  -3   7  12       2462.52       2373.49        97.29 o                         
  -2   7  12        714.76        779.32        63.22 o                         
  -1   7  12         34.75         67.57        45.05 o                         
   0   7  12        309.31        297.98        45.02 o                         
   1   7  12         18.96         50.31        65.85 o                         
   2   7  12       2352.45       2284.39        92.69 o                         
   3   7  12        592.36        567.86        59.77 o                         
   4   7  12       2213.01       2191.41       103.74 o                         
   5   7  12         43.89          0.34        71.80 o                         
   6   7  12       6180.81       6748.69       386.34 o                         
 -14   8  12       3557.34       3754.79       277.44 o                         
 -13   8  12       2981.04       3092.15       176.27 o                         
 -12   8  12        732.88        899.87        69.15 o                         
 -11   8  12         16.14          2.04        37.09 o                         
 -10   8  12       2911.16       2556.12        78.52 o                         
  -9   8  12       7593.97       7059.19       212.09 o                         
  -8   8  12        718.33        716.44        59.68 o                         
  -7   8  12       1189.51       1214.86        46.07 o                         
  -6   8  12       2066.12       1680.26       103.54 o                         
  -5   8  12        941.44        869.69        52.88 o                         
  -4   8  12       2548.59       2694.99        93.62 o                         
  -3   8  12      15352.09      15302.42       320.30 o                         
  -2   8  12       3895.51       3761.12       147.37 o                         
  -1   8  12          0.88         25.34        55.51 o                         
   0   8  12       1482.30       1347.74        98.66 o                         
   1   8  12        649.10        457.06        87.67 o                         
   2   8  12       5743.66       5363.65       206.42 o                         
   3   8  12        651.28        676.03        68.79 o                         
   4   8  12        243.43        196.75        65.96 o                         
   5   8  12        436.03        368.11       158.91 o                         
 -13   9  12        174.39        130.81       129.84 o                         
 -12   9  12       3090.86       3016.22       162.19 o                         
 -11   9  12       2217.25       2061.70       107.82 o                         
 -10   9  12        980.40        940.55        59.44 o                         
  -9   9  12        226.51        170.49        28.35 o                         
  -8   9  12       1380.66       1323.25        68.02 o                         
  -7   9  12         14.06         25.44        25.64 o                         
  -6   9  12       4376.15       4255.65       110.83 o                         
  -5   9  12        777.06        834.44        54.40 o                         
  -4   9  12          2.02         23.03        37.42 o                         
  -3   9  12       1061.82       1148.82        72.44 o                         
  -2   9  12         57.26        173.18        63.03 o                         
  -1   9  12        977.85        856.23        80.30 o                         
   0   9  12       1695.02       1491.29       105.95 o                         
   1   9  12        797.27        560.90        99.29 o                         
   2   9  12        259.35        145.39        53.77 o                         
   3   9  12       7164.79       6958.08       280.28 o                         
   4   9  12       3651.32       3796.84       187.87 o                         
 -11  10  12        292.51        235.83        81.79 o                         
 -10  10  12         10.81        -61.54        61.54 o                         
  -9  10  12       1212.05       1266.66        74.58 o                         
  -8  10  12        641.54        575.69        55.05 o                         
  -7  10  12       2812.60       2716.92        97.25 o                         
  -6  10  12       1279.53       1147.18        69.29 o                         
  -5  10  12       2501.01       2351.25       130.22 o                         
  -4  10  12       7947.57       7971.76       175.29 o                         
  -3  10  12      31475.09      32277.59       696.74 o                         
  -2  10  12      16290.11      16757.13       550.75 o                         
  -1  10  12       2139.81       2070.65       112.73 o                         
   0  10  12       5421.98       5730.48       325.30 o                         
   1  10  12        155.83        133.52        70.07 o                         
   2  10  12       2166.65       2188.53       119.70 o                         
   3  10  12        952.37        937.55        97.82 o                         
   4  10  12        762.77        539.63       147.88 o                         
 -11  11  12        531.21        489.27       128.73 o                         
 -10  11  12        752.04        718.03       137.20 o                         
  -9  11  12       1955.77       1963.78       110.62 o                         
  -8  11  12       2050.28       2009.17       113.52 o                         
  -7  11  12       8573.91       8954.05       235.14 o                         
  -6  11  12        977.14        992.54        71.20 o                         
  -5  11  12       3728.69       3681.98       112.23 o                         
  -4  11  12        593.27        653.55        54.79 o
[truncated: 61,642 more chars]
